# Supplementary material for: Monodopsis and Vischeria Genomes Shed New Light on the Biology of Eustigmatophyte Algae
Source: Genome Biol Evol. 2021 Oct 19;13(11):evab233. doi: 10.1093/gbe/evab233 (PMC8570151; doi:10.1093/gbe/evab233)
Supplement: evab233_Supplementary_Data [file evab233_supplementary_data.zip]

Archive with 4 entries (4 files):
- Table_S4_flagella_meiosis_genes_MAREK.xlsx
- Table_S5_SLIDR_supplemental.xlsx
- Table_S6_SLOPPR_supplemental.xlsx
- Supplemental_files.pdf
