# Supplementary material for: Monodopsis and Vischeria Genomes Shed New Light on the Biology of Eustigmatophyte Algae
Source: Genome Biol Evol. 2021 Oct 19;13(11):evab233. doi: 10.1093/gbe/evab233 (PMC8570151; doi:10.1093/gbe/evab233)
Supplement: evab233_Supplementary_Data [file evab233_supplementary_data.zip › Table_S5_SLIDR_supplemental.xlsx]

## Sheet: Table legends
Supplemental Table S5
Detailed SL identification results using SLIDR
Sheets:
SLs	Overview of candidate SL variants, presenting SL sequence, numbers of reads, numbers of SL RNA Genes and numbers of SL trans-splice (SLTS) acceptor sites
SL RNA genes	Overview of SL RNA gene sequences coding for the most frequently observed SL (SL1).
	Sequences are ordered by copy number. Secondary structure plots (RNAfold) are presented for the most frequently observed sequence.
SLTS sites	Overlap of SLTS sites with annotated genes.
	The table presents the numbers of annotated genes that either overlap or are no more than d nucleotides downstream of an SLTS. The numbers are further organised by the numbers of SLTS sites per gene.
raw_*	Raw SLIDR results tables, detailing consensus sequence, sequence length, numbers of reads, numbers of SL RNA genes, numbers of SLTS sites and RNAfold statistics (numbers of stem loops, MFE frequency, ensemble diversity)

## Sheet: SLs
SL name	SL sequence	Reads	SL RNA Genes	SLTS Sites
Visch C74
C74_SL1	--ctTTTTCAGCCAAGCAACACAAGAAACAAACAACCCACTTCGGGAAACAACAG	169597	170	12313
C74_SL2	--aATTTTCCGCCAAGCAACACAAGAAACAAACAACCCACTTCGGGAAACAACAG	13294	6	3604
C74_SL3	--gATTTTCAGCCAAGCAACACAAGAAACAAACAACCCACTTCGGGAAACAACAG	14376	167	2058
C74_SL4	------------tTAGCAACACAAGAAACAAACAACCCACTTCGGGAAACAACAG	1034	1	644
C74_SL5	------ggAAGCCAAGCAACACAAGAAACAAACAACCCACTTCGGGAAACAACAG	562	1	407
C74_SL6	--------cagggCAGCAACACAAGAAACAAACAACCCACTTCGGGAAACAACAG	618	1	394
C74_SL8	-------tgcaGCAAGCAACACAAGAAACAAACAACCCACTTCGGGAAACAACAG	340	1	252
C74_SL10	---acCTTCAGCCAAGCAACACAAGAAACAAACAACCCACTTCGGGAAACAACAG	1079	1	216
C74_SL11	----TTTTCAGCCAAGCAACACAAGAAACAAACAACCCACTTCGGAAAACAACAG	263	1	207
C74_SL12	cccCTTTTCAGCCAAGCAACACAAGAAACAAACAACCCACTTCGGGAAACAACAG	934	1	153
C74_SL13	----TTTTCAGCCAAGCAACACAAGAAACAAACAACACACTTCGGGAAACAACAG	193	1	149
C74_SL14	-------------aGGCAACACAAGAAACAAACAACCCACTTCGGGAAACAACAG	163	1	138
C74_SL15	----TTTCCAGCCAAGCAACACAAGAAACAAACAACCCACTTCGGGAAACAACAG	155	1	128
C74_SL16	-----aTTCAGCCAAGCAATACAAGAAACAAACAACCCACTTCGGGAAACAACAG	108	1	94
C74_SL17	----TTTTCAGCCAAGCAACACAAGACACAAACAACCCACTTCGGGAAACAACAG	94	1	84
C74_SL18	----ttttcagccaagcAACACAAGAACCAAACAACCCACTTCGGGAAACAACAG	88	2	84
C74_SL19	------TTCAGCCAAGCAACACAAGAAACAAACAACTCACTTCGGGAAACAACAG	101	1	78
C74_SL21	---TCTTTCAGCCAAGCAACACAAGAAACAAACAACCCACTTCGGGAAACAACAG	51	1	45
Monod C73
C73_SL1	ttaATTTTCAGCTAAG-ACAAAACAAGAACAAAACAACAACCCACTTTCGGGAAACAACAG	155671	25	13561
C73_SL2	aCGATTTTCAGCTAAG-ACAAAACAAGAACAAACAAACAACCCACTTTCGGGAAACAACAG	108222	1	11009
C73_SL3	----ttttcagctaag-acaaaacaagaacaaaatAACAACCCACTTTCGGGAAACAACAG	13067	28	3157
C73_SL4	---------------------------AACAAAACAACAACCCACTTTTGGGAAACAACAG	4330	1	1883
C73_SL5	ccaaTTTTCAGCTAGGAACAAAACAAGAACAAAG-AACAACCCACCTTCGGGCAATAACAG	1458	1	945
C73_SL6	-taatttccagctaaa-acaaaacaagaacaaacaaacaaccTACTTTCGGGAAACAACAG	628	2	495
Monod C141
C141_SL1	attaATTTTCAGCTAAGACAAAACAAGAACAAAACAAACAACCCACTTTCGGGAAACAACAG	161858	24	12339
C141_SL2	--taatTTTCAGCTAAGACATAACAAGAAC-AAACAAACAACCCACTTTCGGGAAACAACAG	39838	11	7021
C141_SL3	--taATTTTCAGCTAAGACATAACAAGAAC-AAACAAACAACCCACTTCCGGGAAACAACAG	26863	4	5842
C141_SL4	---aATTTTCGGCTAAGACAAAACAAGAACAAAACAAACAACCCACTTTCGGGAAACAACAG	25254	2	5710
C141_SL5	---aATTTTCAGCTAAGACAAAACAAGAACAAAAC-AACAACCCACTTTCGGGAAACAACAG	24970	7	5616
C141_SL6	----aTTTTCAGCTAAGACATAACAAGAAC-AAACA---AACCCACTTTTGGGAAACAACAG	12678	1	4232
C141_SL7	---aATTTTCAGCTAAGACAGAACAAGAACAAAACAAACAACCCACTTTCGGGAAACAACAG	14132	1	2854
C141_SL8	---aATTTCCAGCTAAGACAAAACAAGAACAAAACAAACAACCCACTTTCGGGAAACAACAG	7396	2	2742
C141_SL9	----aTTTTCAGCTGAGACAAAACAAGAACAAAACAAACAACCCACTTTCGGGAAACAACAG	4486	1	2143
C141_SL10	---aaTTTTTAGCTAAGACAAAACAAGAACAAAACAAACAACCCACTTTCGGGAAACAACAG	2974	1	1591
C141_SL11	--------tctgctaagacaaaacAAGAAC-AAACAAACAACCCACTTTCGGGAAACAACAG	1282	15	530
C141_SL12	-----gttTCAGCTAAGACAAAACAAGAAC-AAACAAACAACCCACTTTCGGGAAACAACAG	558	3	406
Microchloropsis CCMP1894
Nga_SL1	ctccgtctctctcaattttcagtaaagtattcaAGAAT-AAACAAACAAAA-CAATCCCTAA-GGGAAAACAACAG	1402977	239	17426
Nga_SL2	-------------------------agtATTCAAGAAT-AAACAAACAAAA-CAATCCCCAA-GGGAAAACAACAG	1247	2	668
Nga_SL3	-----CCTCGCTCAATTTTCAGTAAAGTATTCAAGAAT-AAACAAACAAAA-CAATCCCTAA-GGGAAAACAACAG	2034	8	564
Nga_SL4	-----------------------aaagtattCAAGAAT-AAACAAACAAAA-CAATCCCTAA-GGG-AAACAACAG	606	4	378
Nga_SL5	----------------------------attcaagaat-aaacaaaCAAAC--AATCCCTAA-GGGAAAACAACAG	4467	3	363
Nga_SL6	-------------------------------caagaat-aaacaaacaAAA-CAAT-CCTAA-GGGAAAACAACAG	420	6	270
Nga_SL7	------------------------------tCAAGAAT-AAACAAACAAAA-CAATCCTTAA-GGGAAAACAACAG	354	1	245
Nga_SL8	----------------------------attCAAGAAT-AAACAAACAAAA--CATCCCTAA-GGGAAAACAACAG	326	1	223
Nga_SL9	------------------------------------------------------agCTCTAA-GGGAAAACAACAG	354	1	212
Nga_SL10	--------------------------gtattcaagaaT--AACAAACAAAA-CAATCCCTAA-GGGAAAACAACAG	287	2	201
Nga_SL11	-----------------------------ttcaagaat-aaacaaacAAA---AATCCCTAA-GGGAAAACAACAG	193	3	145
Nga_SL12	-------------------------------caagaat-aaacaaacAAAA--AATCCCTAA-GGGAAAACAACAG	184	2	136
Nga_SL13	-------------------------------CAAGAAT-AAACAAACAAAA-CAATCCCTAA--GGAAAACAACAG	144	6	114
Nga_SL14	-----------------------aaagtatTCAAGAAT-AAACAAACAAAA-CAATCCCTAA-GGGAAAACAACA-	405	2	106
Nga_SL15	-----------------------------ttcaagaat-aaacaaacAAAAACAATCCCTAA-GGGAAAACAACAG	118	7	99
Nga_SL16	------------------------aagtattCAAGAAT-AAACAAACAAAA-CAATCCCTAAGGGAAAAACAACAG	125	1	97
Nga_SL17	----------------------------attCAAGAAT-AAAC-AACAAAA-CAATCCCTAA-GGGAAAACAACAG	122	2	97
Nga_SL18	---------------------------------------aaaaAAAAAAAA-CAATCCCTAA-GGGAAAACAACAG	105	1	93
Nga_SL19	-----------------------aaagtattcAAGAAT-AAACAAACAAAA-CAATCCCTAA-GGG-AAAAAACAG	67	1	54
Nga_SL20	-------------------------------caagaatAAAACAAACAAAA-CAATCCCTAA-GGGAAAACAACAG	57	3	52
Nga_SL21	-------------------------------CAAGAAT-AAACAAACAAAA-CAATCCCTAAGGGGAAAACAACAG	41	2	40
Nga_SL22	---------------------------aTTTCAAGAAT-AAACAAACAAAA-CAATCCCTAA-GGGAAAACAACAG	28	1	26

## Sheet: SL RNA genes
SL RNA gene loci	SL RNA gene sequence (blue=SL sequence; orange = candidate Sm binding site)
Visch C74 SL1
38	--TTTTCAGCCAAGCAACACAAGAAACAAACAACCCACTTCGGGAAACAACAGGTGAG---------------------AATCACGGCCAAACGCCGCCCT----CCAGAC---ACCTAAG-CCCACCCAGA----------TCCCTAAGACAACGTCAAACCCACCAGCCCCG---------------
26	--TTTTCAGCCAAGCAACACAAGAAACAAACAACCCACTTCGGGAAACAACAGGTGAG---------------------AATCACGGCCAACCGCCGCCCT----CCAGAC---ACCTAAA-CCCCCCTAGA----------TCCCTAAGACAACGTCAAACCCACCATCCCAC---------------
23	--TTTTCAGCCAAGCAACACAAGAAACAAACAACCCACTTCGGGAAACAACAGGTGAG---------------------AATCACGGCCAACCGCCGCCCT----CCAGAC---ACCTAAA-CCCACCCAGA----------TCCCTAAGACAACGTCAAACCCACCATCCCAC---------------
15	--TTTTCAGCCAAGCAACACAAGAAACAAACAACCCACTTCGGGAAACAACAGGTGAG---------------------AATCACGGCCAACCGCCGCCCT----CCAGAC---ACCTAAA-CCCACCCAGA----------TCCCTAAGACAACGTCAAATCCACCATCCCGC---------------
13	--TTTTCAGCCAAGCAACACAAGAAACAAACAACCCACTTCGGGAAACAACAGGTGAG---------------------AATCACGGCCAACCGCCGCCCT----CCAGAC---ACCTAAA--CCCCCTAGA----------TCCCTAAGACAACGTCAAACCCACCATCCCACA--------------
9	--TTTTCAGCCAAGCAACACAAGAAACAAACAACCCACTTCGGGAAACAACAGGTGAG---------------------AATCACGGCCAACCGCCGCCCT----CCAGAC---ACCTAAA-CCCACTCAGA----------TCCCTAAGACAACGTCAAACCCACCATCCCGC---------------
7	--TTTTCAGCCAAGCAACACAAGAAACAAACAACCCACTTCGGGAAACAACAGGTGAG---------------------AATCACGGCCAACCGCCG-CC----------------------CCCACCCAGA----------TCCCTAAGACAACGTCAAATCCACCATCCCGCATGCAACACATGACA
4	--TTTTCAGCCAAGCAACACAAGAAACAAACAACCCACTTCGGGAAACAACAGGTGAG---------------------AATCACGGCCAACTGCCGCCCT----CCAGAC---ACCTAAA-CCCACCCAGA----------TCCCTAAGACAACGTCAAACCCACCATAGGCC---------------
3	--TTTTCAGCCAAGCAACACAAGAAACAAACAACCCACTTCGGGAAACAACAGGTGAG---------------------AATCACGGCCAACCGCCGCCC----------------------CCCACCCAGA----------TCCCTAAGACAACGTCAAATCCACCATCCCGCATGCAACACATGAC-
2	--TTTTCAGCCAAGCAACACAAGAAACAAACAACCCACTTCGGGAAACAACAGGTTTAGGAGGCGAG------------GCCCAGGTTTGGCAGGAGTCAG----GTCGCC---GCCGGAAA---------TTTTGGAGATATTCTGGGCACATAGCGGCCGT--------------------------
2	--TTTTCAGCCAAGCAACACAAGAAACAAACAACCCACTTCGGGAAACAACAGGTTTAGGAGGCGAG------------GCCCAGGTTTGGCAGGAGTCAG----GTCGCC---GCCGGAAA---------TCTTGGAGATATTTTGGGCACATAGCGGCCGT--------------------------
2	--TTTTCAGCCAAGCAACACAAGAAACAAACAACCCACTTCGGGAAACAACAGGTGAG---------------------AATCACGGCCAACCGCCGCCCT----CCAGAC---ACCTAAACCCCCCCCAGA----------CCCCTAAGACAAAGTCAAATCCACCGCCGCC----------------
2	--TTTTCAGCCAAGCAACACAAGAAACAAACAACCCACTTCGGGAAACAACAGGTGAG---------------------AATCACGGCCAACCGCCGCCCT----CCAGAC---ACCTAAA-CCCACCCAGA----------TCCCTAAGACAACGTCAAACCCACCATTCCAC---------------
1	--TTTTCAGCCAAGCAACACAAGAAACAAACAACCCACTTCGGGAAACAACAGGTTTATACTGCTGC------------TATTGGGAGTGGAAGGAG-------------C---GCTGGAAAAGGACCCAGGGAGGAAAATACTGCTGAAGCATCGCCGAATC--------------------------
1	--TTTTCAGCCAAGCAACACAAGAAACAAACAACCCACTTCGGGAAACAACAGGTTTAGGAGGCGAG------------GCCGAGGTTTGGCAGGAGTCAG----GTCGCC---GCCGGAAA---------TTTTGGAAATATTCTGGGCACATAGCGGCCGT--------------------------
1	--TTTTCAGCCAAGCAACACAAGAAACAAACAACCCACTTCGGGAAACAACAGGTTTAGGAGGCGAG------------GCCCAGGTTTGGCAGGAGTCAG----GTCACC---GCCGGAAA---------TTTTGGAGATATTCTGGGCACATAGCGGCCGT--------------------------
1	--TTTTCAGCCAAGCAACACAAGAAACAAACAACCCACTTCGGGAAACAACAGGTGAG---------------------GATCACGGCCAACCGCCGCCCT----CCAGAC---ACCTAAA-CCCACCCAGA----------TCCCTAAGACAACGTCAAACCCACCATCCCAC---------------
1	--TTTTCAGCCAAGCAACACAAGAAACAAACAACCCACTTCGGGAAACAACAGGTGAGA--------------CTTGTAAACAGCGTCCAATCAGCGGCCA----TCAGGCTCACCTTGACGACCACCCGAG------TCTTTCAGCCAAGCAACACAA------------------------------
1	--TTTTCAGCCAAGCAACACAAGAAACAAACAACCCACTTCGGGAAACAACAGGTGAG---------------------AATCACGGCCCACCTCCGCCCT----CCAGAC---ACCTGAA-CCCACCCAGA----------TCCCTAAGACAACGTCAAACCCACCATCCCAC---------------
1	--TTTTCAGCCAAGCAACACAAGAAACAAACAACCCACTTCGGGAAACAACAGGTGAG---------------------AATCACGGCCAATTGCCGCCCT----CCAGAC---ACCTAAA-CCCACCCAGA----------TCCCT------ACGTCAAACCCACCCTCCCACATGCAA---------
1	--TTTTCAGCCAAGCAACACAAGAAACAAACAACCCACTTCGGGAAACAACAGGTGAG---------------------AATCACGGCCAATTGCCGCCCT----CCAGAC---ACCTAAA-CCCACCCAGA----------TCCCT------ACGTCAAACCCACCATCCCACATGCAA---------
1	--TTTTCAGCCAAGCAACACAAGAAACAAACAACCCACTTCGGGAAACAACAGGTGAG---------------------AATCACGGCCAACCGCCGCCCT----CCAGAC---CTCTCAA-CCCACCCAGA----------TCCCTAAGACAACGTCATACCCACCATCCCGC---------------
1	--TTTTCAGCCAAGCAACACAAGAAACAAACAACCCACTTCGGGAAACAACAGGTGAG---------------------AATCACGGCCAACCGCCGCCCT----CCAGAC---ACCTAAG-CCCACCCAGA----------TCCCTAAGACAACGTCAAATCCACCATCCCGC---------------
1	--TTTTCAGCCAAGCAACACAAGAAACAAACAACCCACTTCGGGAAACAACAGGTGAG---------------------AATCACGGCCAACCGCCGCCCT----CCAGAC---ACCTAAG-CCCACCCAGA----------TCCCTAACACAACGTCAAATCCACCATCCCGC---------------
1	--TTTTCAGCCAAGCAACACAAGAAACAAACAACCCACTTCGGGAAACAACAGGTGAG---------------------AATCACGGCCAACCGCCGCCCT----CCAGAC---ACCTAAA-GCCCCCCAGA----------TCCCTAAGACAACGTCAAACCCACCATCCCCA---------------
1	--TTTTCAGCCAAGCAACACAAGAAACAAACAACCCACTTCGGGAAACAACAGGTGAG---------------------AATCACGGCCAACCGCCGCCCT----CCAGAC---ACCTAAA--CCCCCTAAA----------TCCCTAAGACAACGTCAAACCCACCATCCCACA--------------
1	--TTTTCAGCCAAGCAACACAAGAAACAAACAACCCACTTCGGGAAACAACAGGTGAG---------------------AATCACGGCCAACCGCCGCCCT----CCAGAC---ACCTAAA-CCCCCCCAGA----------TCCCTAAGACAACGTCAAACCCACTATCCCCA---------------
1	--TTTTCAGCCAAGCAACACAAGAAACAAACAACCCACTTCGGGAAACAACAGGTGAG---------------------AATCACGGCCAACCGCCGCCCT----CCAGAC---ACCTAAA-CCCCCCCAGA----------CCCCTAAGACAAAGTCAAATCCACCGCCGCCC---------------
1	--TTTTCAGCCAAGCAACACAAGAAACAAACAACCCACTTCGGGAAACAACAGGTGAG---------------------AATCACGGCCAACCGCCGCCCT----CCAGAC---ACCTAAA-CCCACCCAGA----------TCCGTAAGACAACGTCAAACCCACCATCCCAC---------------
1	--TTTTCAGCCAAGCAACACAAGAAACAAACAACCCACTTCGGGAAACAACAGGTGAG---------------------AATCACGGCCAACCGCCGCCCT----CCAGAC---ACCTAAA-CCCACCCAGA----------TCCCTAAGACAACATCAAACCCACCATTCCAC---------------
1	--TTTTCAGCCAAGCAACACAAGAAACAAACAACCCACTTCGGGAAACAACAGGTGAG---------------------AATCACGGCCAACCGCCGCCCT----CCAGAC---ACCTAAA-CCCACCCAGAA----TAGCCTCGCTATGGGGTTAACACGCCAAAGA---------------------
1	--TTTTCAGCCAAGCAACACAAGAAACAAACAACCCACTTCGGGAAACAACAGGTGAG---------------------AATCACGGCCAACCGCCGCCCT----CCA-AC---ACCTAAA-CCCACCCAGA----------TCCCTAAGACAACGTCAAATCCACCATCCCGCA--------------
1	--TTTTCAGCCAAGCAACACAAGAAACAAACAACCCACTTCGGGAAACAACAGGTGAG---------------------AATCACGGCCAACCGCCGCCCC----CAA-------CCCAAA-CCCACCCAGA----------TCCCTAAGACAACGTCAAATCCACCATCCCGCATGC-----------
1	--TTTTCAGCCAAGCAACACAAGAAACAAACAACCCACTTCGGGAAACAACAGGTGAG---------------------AATCACGGCCAACCGCCGCCC-----CCA-AC---ACCTAAA-CCCACCCAGA----------TCCCTAAGACAACGTCAAATCCACCATCCCGCAT-------------
1	--TTTTCAGCCAAGCAACACAAGAAACAAACAACCCACTTCGGGAAACAACAGGTGAG---------------------AATCACGGCCAACCGCCGCCCCA-AACCA--------------ACCACCCAGA----------TCCCTAAGACAACGTCAAATCCACCATCCCGCATGCAAC--------
1	--TTTTCAGCCAAGCAACACAAGAAACAAACAACCCACTTCGGGAAACAACAGGTGACAAGGAATTTAGGAGCCATAC-AGGTGGGACCGGTTTCCACCCCACGGCCTGGC---GCT-----CCTTTTCAGG---------TTGGATCAGGCA------------------------------------
1	CTTTTTCAGCCAAGCAACACAAGAAACAAACAACCCACTTCGGGAAACAACAGGTGACAAGGAATTCAGGAGCCATAC-AGGTGGGACCGGTTTCCAGCCCACGGCCTGGC---GCT-----CCTGTTCAGG---------TTGGATCAAGCA------------------------------------
Monod C73 SL1
17	--AATTTTCAGCTAAGACAAAACAAGAACAAAACAACAACCCACTTTCGGGAAACAACAGGT----------------------AAGAATGCAGCCCAGTGT-------TTGCTCAACT----------ACCCTCCAGACTTCCATAATAAACCCTCATTGATCCCTAAGCAAACCTTATA
2	--AATTTTCAGCTAAGACAAAACAAGAACAAAACAACAACCCACTTTCGGGAAACAACAGGT----------------------AAGAATGCAGCCCAGTGC-------TTGCTCAACT----------ACCCTCCAGACCTCCATAATAAACCCTCATTGATCCCTAAGCAAACCTTATA
1	TTAATTTTCAGCTAAGACAAAACAAGAACAAAACAACAACCCACTTTCGGGAAACAACAGGTTTTACAAGTCTTATTTTCAATCAAGAAAGCGTTCTGGAGCACCCGTTTCGCTCTACCATGGAGGTAGATCCCTTAGATGG---------------------------------------
1	-TAATTTTCAGCTAAGACAAAACAAGAACAAAACAACAACCCACTTTCGGGAAACAACAGGTTTACCAAGTCTTATTTTCCATCAAGAAAGCGTTCTGGAGCAGCCGTTTCGCTCTACCATGGAGGGAGATCCCCCAGATGG---------------------------------------
1	--AATTTTCAGCTAAGACAAAACAAGAACAAAACAACAACCCACTTTCGGGAAACAACAGGT----------------------AAGAATGCAGCCCAGTGT-------TTGCTCAACT----------ACCTTCCAGACTTCCATAATAAACCCTCATTGATCCCTAAGCAAACCTTATA
1	--AATTTTCAGCTAAGACAAAACAAGAACAAAACAACAACCCACTTTCGGGAAACAACAGGT----------------------AAGAATGCAGCCCAGTGT-------TTGCTCAACT----------ACCCTCCAGACTTCCATAATAAACCCTCATTGATCCCAAAGCAAACCTTATA
1	--AATTTTCAGCTAAGACAAAACAAGAACAAAACAACAACCCACTTTCGGGAAACAACAGGT----------------------AAGAATGCAGCCCAGTGT-------CTGCTCAACT----------ACCTTCCAGACTTCCATAATAAACCCTCATTGATCCCTAAGCAAACCTTATA
1	--AATTTTCAGCTAAGACAAAACAAGAACAAAACAACAACCCACTTTCGGGAAACAACAGGT----------------------AAGAATGCAGCCCAGTGC-------TTGCTCAACT----------ACCCTCCAGACCTCCATAATAAACCCTCATTGATCCCTAAGCAAACCTTGAA
Monod C141 SL1
13	---AATTTTCAGCTAAGACAAAACAAGAACAAAACAAACAACCCACTTTCGGGAAACAACAGGTAAGAATGGAGCCCAGTGCTTTCTTAACTACCCTCCAGATTTACATAATAAACCCATCTTGATCCCTAAGCAAACCTTATA
8	---AATTTTCAGCTAAGACAAAACAAGAACAAAACAAACAACCCACTTTCGGGAAACAACAGGTAAGAATGGAGCCCAGTGCTTTCTTAACTACCCTCCAGATTTACATAATAAACCCATCCTGATCCCTAAGCAAACCTTATA
1	ATTAATTTTCAGCTAAGACAAAACAAGAACAAAACAAACAACCCACTTTCGGGAAACAACAGGTAAGAATGGAGCCCAGTGCTTTCTTAACTACCCTCCAGATTTACATAATAAACCCATCCTGATCCCTAAGCAAACCTTATA
1	ATTAATTTTCAGCTAAGACAAAACAAGAACAAAACAAACAACCCACTTTCGGGAAACAACAGGTAAGAATGGAGCCCAGTGCTTTCTCAACTACCCTCCAGATTTACATAATAAACCCATCTTGATCCCTAAGCAAACCTTATA
1	---AATTTTCAGCTAAGACAAAACAAGAACAAAACAAACAACCCACTTTCGGGAAACAACAGGTAAGAATGGAGCCCAGTGCTTTCTCAACTACCCTCCAGATTTACATAATAAACCCATCTTGATCCCTAAGCAAACCTTATA
Microchloropsis CCMP1894 SL1
69	------------CAATTTTCAGTAAAGTATTCAAGAATAAACAAACAAAACAATCCCTAAGGGAAAACAACAGGTAATTTGAGCTTT-CCAAGCGCA-CTACCCTCCAGACCACCACTATGAACCCCACCTAGATCCCTAAACAACCTC-AACACGTA---------------
66	CTCCGTCTCTCTCAATTTTCAGTAAAGTATTCAAGAATAAACAAACAAAACAATCCCTAAGGGAAAACAACAGGTAATTTGAGCTTT-CCAAGCGCA-CTACCCTCCAGACAATCACATTGAACCCCACCTAGATCCCTAAACAACATC-AGCACATC---------------
6	---------------------GTAAAGTATTCAAGAATAAACAAACAAAACAATCCCTAAGGGAAAACAACAGGTAATTTGAGCTTT-CCAAGCGCA-CTACCCTCCAGACCACCACTATGAACCCCACCTAGATCCCTAAACAACCTC-AACACGTA---------------
6	-------------AATTTTCAGTAAAGTATTCAAGAATAAACAAACAAAACAATCCCTAAGGGAAAACAACAGGTAATTTGAGCTTC-CCAAGCACA-TCACCCTCCAGACAATCGCGTTGAAACCCTCCTAGATCCCTAACCAACCTT-ACCACACC---------------
4	------CTCTCTCAATTTTCAGTAAAGTATTCAAGAATAAACAAACAAAACAATCCCTAAGGGAAAACAACAGGTAATTTGAGCTTT-CCAAGCACA-TCACCCTCCGGATAACCACGATGAACCCCACCTAGATCCCTAAACAACCTC-TACACGTC---------------
4	--------CTCTCAATTTTCAGTAAAGTATTCAAGAATAAACAAACAAAACAATCCCTAAGGGAAAACAACAGGTAATTTGAGCTTT-CCAAGCGCA-CTACCCTCCAGACAATCACATTGAACCCCACCTAGATCCCTAAACAACATC-AGCACATC---------------
4	------------CAATTTTCAGTAAAGTATTCAAGAATAAACAAACAAAACAATCCCTAAGGGAAAACAACAGGTAATTTGAGCTTT-CCAAGCGCA-CTACCCTCCAGACCACCACTATGAA-CCCACCTAGATCCCTAAACAACCTC-AACACGTAC--------------
3	CTCCGTCTCTCTCAATTTTCAGTAAAGTATTCAAGAATAAACAAACAAAACAATCCCTAAGGGAAAACAACAGGTAATTTGAGCTTT-CCAAGCGCA-CTACC-TCCAGACAATCACATTGAACCCCACCTAGATCCCTAAACAACATC-AGCACATCG--------------
3	CTCCGTCTCTCTCAATTTTCAGTAAAGTATTCAAGAATAAACAAACAAAACAATCCCTAAGGGAAAACAACAGGTAATTTGAGCTTT-CCAAGCGCA-CTACCCTCCAGACAATCACATTGAA-CCCACCTAGATCCCTAAACAACATC-AGCACATCG--------------
2	CTCCGTCTCTCTCAATTTTCAGTAAAGTATTCAAGAATAAACAAACAAAACAATCCCTAAGGGAAAACAACAGGTAATTTGAGCTTT--CAAGCGCA-CTACCCTCCAGACAATCACATTGAACCCCACCTAGATCCCTAAACAACATC-AGCACATCG--------------
2	----------CTCAATTTTCAGTAAAGTATTCAAGAATAAACAAACAAAACAATCCCTAAGGGAAAACAACAGGTAATTTGAGCTTT-CCAAGCACA-TCACCCTCCGGATAACCACGATGAACCCCACCTAGATCCCTAAACAACCTC-TACACGTC---------------
2	------------CAATTTTCAGTAAAGTATTCAAGAATAAACAAACAAAACAATCCCTAAGGGAAAACAACAGGTAATTTGAGCTTT-CCAAGCGCA-CTA-CCTCCAGACCACCACTATGAACCCCACCTAGATCCCTAAACAACCTC-AACACGTAC--------------
2	------------CAATTTTCAGTAAAGTATTCAAGAATAAACAAACAAAACAATCCCTAAGGGAAAACAACAGGTAATTTGAGCTTT-CCAAGCGCA-CTACCCTCCAGACCACCACTATGAA-CCCACCTAGAT-CCTAAACAACCTC-AACACGTACA-------------
2	------------CAATTTTCAGTAAAGTATTCAAGAATAAACAAACAAAACAATCCCTAAGGGAAAACAACAGGTAATTTGAGCTTT-CCAAGCGCA-CTACCCTCCAGACAATCACATTGAACCCCACCTAGATCCCTAAACAACATC-AGCACATC---------------
2	------------CAATTTTCAGTAAAGTATTCAAGAATAAACAAACAAAACAATCCCTAAGGGAAAACAACAGGTAATTTGAGCTTT-CCAAGCGCA-CTACCCT-CAGACCACCACTATGAA-CCCACCTAGATCCCTAAACAACCTC-AACACGTACA-------------
1	---------------TTTTCAGTAAAGTATTCAAGAATAAACAAACAAAACAATCCCTAAGGGAAAACAACAGGTAATTTGAGCTTT-CCAAGCGCA-CTACCCTCCAGACAATCACATTGAACCCA--CTAGATCCCTAAACAACATC-AGCACATCGT-------------
1	----------------TTTCAGTAAAGTATTCAAGAATAAACAAACAAAACAATCCCTAAGGGAAAACAACAGGTAATTTGAGCTTT-CCAAGCGCA-CTACCCTCCAGACCACCACTATGAACCCCACCTAGATCCCTAAACAACCTC-AACACGTA---------------
1	----------------TTTCAGTAAAGTATTCAAGAATAAACAAACAAAACAATCCCTAAGGGAAAACAACAGGTAATTTGAGCTTT-CCAAGCGCA-CTACCCTCCAGACAATCACATTGAACCCC--CCTAGATCCTAAACAACATC-AGCACATCGT-------------
1	-----------------------------TTCAAGAATAAACAAACAAAACAATCCCTAAGGGAAAACAACAGGTAATTTGAGCTTT-CCAAGCGCA-CTACCCTCCAGACAATCACATTGAACCCCACCTAGATCCCTAAACAACATC-AGCACATC---------------
1	-----TCTCTCTCAATTTTCAGTAAAGTATTCAAGAATAAACAAACAAAACAATCCCTAAGGGAAAACAACAGGTAATTTGAGCTTT-CCAAGCGCA-CTACCCTCCAGACAATCACATTGAACCCCACCTAGATCCCTAAACAACATC-AGCACATC---------------
1	-----TCTCTCTCAATTTTCAGTAAAGTATTCAAGAATAAACAAACAAAACAATCCCTAAGGGAAAACAACAGGTAA-TTGAGCTTT-CCAAGCGCA-CTACCCTCCAGACAATCACATTGAACCCCACCTAGATCCCTAAACAACATC-AGCACATCG--------------
1	-------TCTCTCAATTTTCAGTAAAGTATTCAAGAATAAACAAACAAAACAATCCCTAAGGGAAAACAACAGGTAATTTGAGCTTT-CCAAGCACA-TCACCCTCCGGATAACCACGATGAACCCCACCTAGATCCCTAAACAAT----GATTCTTGATG------------
1	---------TCTCAATTTTCAGTAAAGTATTCAAGAATAAACAAACAAAACAATCCCTAAGGGAAAACAACAGGTAATTTGAGCTTT-CCAAGCGCA-CTACCCTCCAGACAATCACATTGAACCCCACCTAGATCCCTAAACAACATC-AGCACATC---------------
1	-TCCGTCTCTCTCAATTTTCAGTAAAGTATTCAAGAATAAACAAACAAAACAATCCCTAAGGGAAAACAACAGGTAATTTGAGCTTT-CCAAGCGCA-CTACC-TCCAGACAATCACATTGAACCCCACCTAGAT-CCCTAACAACATC-AGCACATCGT-------------
1	-TCCGTCTCTCTCAATTTTCAGTAAAGTATTCAAGAATAAACAAACAAAACAATCCCTAAGGGAAAACAACAGGTAATTTGAGCTTT-CCAAGCGCA-CTACCCTCCAGACAATCACATTGAACCCCACCTAGATCCCTAAACAACATC-AGCACATC---------------
1	-----------TCAATTTTCAGTAAAGTATTCAAGAATAAACAAACAAAACAATCCCTAAGGGAAAACAACAGGTAATTTGAGCTTT-CCAAGCGCA-CTACCCTCCAGACAATCACATTGAACCCCACCTAGATCCCTAAACAACATC-AGCACATC---------------
1	------------------------------TCAAGAATAAACAAACAAAACAATCCCTAAGGGAAAACAACAGGT-ATTTGAGCTTT-CCAAGCGCA-CTACC-CCCAGACAATCACATTGAACCCCACCTAGATCCCTA-ACAACATC-AGCACATCGTT------------
1	---------------------GTAAAGTATTCAAGAATAAACAAACAAAACAATCCCTAAGGGAAAACAACAGGTAA-TTGAGCTTT-CCAAGCGCA-CTA-CCTCCAGACCACCACTATGAACCCCACCTAGATCCCTAAACAACCTC-AACACGTACA-------------
1	---------------------GTAAAGTATTCAAGAATAAACAAACAAAACAATCCCTAAGGGAAAACAACAGGTAA-TTGAGCTTT-CCAAGCGCA-CTACCCTCCAGACCACCACTATGAACCCCACCTAGATCCCTAAACAACCTC-AACACGTAC--------------
1	CTCCGTCTCTCTCAATTTTCAGTAAAGTATTCAAGAATAAACAAACAAAACAATCCCTAAGGGAAAACAACAGGTAATTTGGAGCTTTCCAAGCGCA-CTACCCTCCAGACAATCACATTGAA-CCCACCTAGATCCCTAAACAACATC-AGCACATC---------------
1	CTCCGTCTCTCTCAATTTTCAGTAAAGTATTCAAGAATAAACAAACAAAACAATCCCTAAGGGAAAACAACAGGTAATTTGAGCTTTTCCAAGCGCA-CTACCCTCCAGACAATCACATTGAACCCCACCTAGATCCCTAAACAACATC-AGCACAT----------------
1	CTCCGTCTCTCTCAATTTTCAGTAAAGTATTCAAGAATAAACAAACAAAACAATCCCTAAGGGAAAACAACAGGTAATTTGAGCTTT-CCAAGCGCA-CTACC-TCCAGACAATCACATTGAACCCCACCTAGAT-CCTAAACAACATC-AGCACATCGT-------------
1	CTCCGTCTCTCTCAATTTTCAGTAAAGTATTCAAGAATAAACAAACAAAACAATCCCTAAGGGAAAACAACAGGTAATTTGAGCTTT-CCAAGCGCA-CTACC-TCCAGACAATCACATTGAA-CCCACCTAGATCCCTAAACAACATC-AGCACATCGT-------------
1	CTCCGTCTCTCTCAATTTTCAGTAAAGTATTCAAGAATAAACAAACAAAACAATCCCTAAGGGAAAACAACAGGTAATTTGAGCTTT-CCAAGCGCA-CTACCCTCCAGAC-ATCACATTGAACCCCACCTAGATCCCTAAACAACATC-AGCACATCG--------------
1	CTCCGTCTCTCTCAATTTTCAGTAAAGTATTCAAGAATAAACAAACAAAACAATCCCTAAGGGAAAACAACAGGTAATTTGAGCTTT-CCAAGCGCA-CTACCCTCCAGACAATCACATTGAACCCCACCTAGATCCCTAAAC-ACATC-AGCACATCG--------------
1	CTCCGTCTCTCTCAATTTTCAGTAAAGTATTCAAGAATAAACAAACAAAACAATCCCTAAGGGAAAACAACAGGTAATTTGAGCTTT-CCAAGCGCA-CTACCCTCCAGACAATCACATTGAACCCCACCTAGATCCCTAAACAACATC-AGCACATT---------------
1	CTCCGTCTCTCTCAATTTTCAGTAAAGTATTCAAGAATAAACAAACAAAACAATCCCTAAGGGAAAACAACAGGTAATTTGAGCTTT-CCAAGCGCA-CTACCCTCCAGACAATCACATTGAACCCCACCTAGATCCCTAAAC-AAATC-AGCACATCG--------------
1	CTCCGTCTCTCTCAATTTTCAGTAAAGTATTCAAGAATAAACAAACAAAACAATCCCTAAGGGAAAACAACAGGTAATTTGAGCTTT-CCAAGCGCA-CTACCCTCCAGACAATCACATTGAA--CCACCTAGATCCCTAAACAACATC-AGCACATCGT-------------
1	CTCCGTCTCTCTCAATTTTCAGTAAAGTATTCAAGAATAAACAAACAAAACAATCCCTAAGGGAAAACAACAGGTAATTTGAGCTTT-CCAAGCGCA-CTACC-CCCAGACAATCACATTGAACCCCACCTAGATCCCTAAACAACATC-AGCACATCG--------------
1	CTCCGTCTCTCTCAATTTTCAGTAAAGTATTCAAGAATAAACAAACAAAACAATCCCTAAGGGAAAACAACAGGTAATTTGAGCTTT-CCAAGCGCA-CTACC--CCAGACAATCACATTGAACCCCACCTAGATCCCTAAACAACATC-AGCACATCGT-------------
1	CTCCGTCTCTCTCAATTTTCAGTAAAGTATTCAAGAATAAACAAACAAAACAATCCCTAAGGGAAAACAACAGGTAATTTGAG-----CTAAGCGCA-CTACC-TCCAGACAATCACATTGAACCCCACCTAGATCCCTA-------TC-AGCACATCGTTGCCTCCTAC---
1	CTCCGTCTCTCTCAATTTTCAGTAAAGTATTCAAGAATAAACAAACAAAACAATCCCTAAGGGAAAACAACAGGTAA-TTGAGCTTT-CCAAGCGCA-CTACC-TCCAGACAATCACATTGAACCCCACCTAGATCCCTAAACAACATC-AGCACATCGT-------------
1	---CGTCTCTCTCAATTTTCAGTAAAGTATTCAAGAATAAACAAACAAAACAATCCCTAAGGGAAAACAACAGGTAATTTGAGCTTT-CCAAGCGCA-CTACCCTCCAGACAATCACATTGAACCCCACCTAGATCCCTAAACAATC---AGCACATCGT-------------
1	--CCGTCTCTCTCAATTTTCAGTAAAGTATTCAAGAATAAACAAACAAAACAATCCCTAAGGGAAAACAACAGGTAATTTGAGCTTT-CCAAGCGCA-CTACCCTCCAGACAATCACATTGAACCCCACCTAGATCCCTAAACAACATC-AGCACATC---------------
1	------------CAATTTTCAGTAAAGTATTCAAGAATAAACAAACAAAACAATCCCTAAGGGAAAACAACAGGTAATTTGCGCTTT-CCAAGCACA-CTGCCCTCCAGACACCTACAACGAACCCCACCTAGATCCCTAAACTACCTC-ACCTCGTC---------------
1	------------CAATTTTCAGTAAAGTATTCAAGAATAAACAAACAAAACAATCCCTAAGGGAAAACAACAGGTAATTTGCGCTTT-CCAAGCACA-CTGCCCTCCAGACACCTACAACAAACCCCACCTAGATCCCTAAACTACCTC-ACCTCGTC---------------
1	------------CAATTTTCAGTAAAGTATTCAAGAATAAACAAACAAAACAATCCCTAAGGGAAAACAACAGGTAATTTGAGCTTTCCCAAGCGCA-CTACCCTCCAGACCACCACTATGAACCCCACCTAGATCCCTAAACAACCTC-AACACGG----------------
1	------------CAATTTTCAGTAAAGTATTCAAGAATAAACAAACAAAACAATCCCTAAGGGAAAACAACAGGTAATTTGAGCTTT--CCAGCGCA-CTACCCTCCAGACCACCACTATGAACCCCACCTAGATG--------------TACACGTCTGCCCATACCCTTC-
1	------------CAATTTTCAGTAAAGTATTCAAGAATAAACAAACAAAACAATCCCTAAGGGAAAACAACAGGTAATTTGAGCTTT-CCAAGCG---------TCCAGACAATCACATTGAACCCCACCTAGATCCCTACA-AACCTC-AACACGTACACGTCTGC------
1	------------CAATTTTCAGTAAAGTATTCAAGAATAAACAAACAAAACAATCCCTAAGGGAAAACAACAGGTAATTTGAGCTTT-CCAAGCGCA-CTA-CCTCCAGACCACCACTATGAACCCCACCTAGATCCCTAAACAACCTC-AACGTACAC--------------
1	------------CAATTTTCAGTAAAGTATTCAAGAATAAACAAACAAAACAATCCCTAAGGGAAAACAACAGGTAATTTGAGCTTT-CCAAGCGCA-CTACCCTCCAG----------TGAACCCCACCTAGATCCCTAAACAACT---CACACGTACACGTCTGCCCA---
1	------------CAATTTTCAGTAAAGTATTCAAGAATAAACAAACAAAACAATCCCTAAGGGAAAACAACAGGTAATTTGAGCTTT-CCAAGCGCA-CTACCCTCCAGACCACCCTA-TGAC-CCCA-CTAGATCCCTAAACAACCTC-AACACGTACAC------------
1	------------CAATTTTCAGTAAAGTATTCAAGAATAAACAAACAAAACAATCCCTAAGGGAAAACAACAGGTAATTTGAGCTTT-CCAAGCGCA-CTACCCTCCAGACCACCACTATGAACCCCA-CTAGATCCCTAAACAACCTC-AACACGTAC--------------
1	------------CAATTTTCAGTAAAGTATTCAAGAATAAACAAACAAAACAATCCCTAAGGGAAAACAACAGGTAATTTGAGCTTT-CCAAGCGCA-CTACCCTCCAGACCACCACTATGAACCCCACCTAGAT-CCTAAACAACCTC-AACACGTAC--------------
1	------------CAATTTTCAGTAAAGTATTCAAGAATAAACAAACAAAACAATCCCTAAGGGAAAACAACAGGTAATTTGAGCTTT-CCAAGCGCA-CTACCCTCCAGACCACCACTATGAACCCCACCTAGATCCCT-AACAACCTC-AACACGTAC--------------
1	------------CAATTTTCAGTAAAGTATTCAAGAATAAACAAACAAAACAATCCCTAAGGGAAAACAACAGGTAATTTGAGCTTT-CCAAGCGCA-CTACCCTCCAGACCACCACTATGAACCCCACCTAGATCCCTAAACAACCTC-AACACTAC---------------
1	------------CAATTTTCAGTAAAGTATTCAAGAATAAACAAACAAAACAATCCCTAAGGGAAAACAACAGGTAATTTGAGCTTT-CCAAGCGCA-CTACCCTCCAGACCACCACTATGAACCCCACCTAGATCCCTAAACAACCTCAAACACGT----------------
1	------------CAATTTTCAGTAAAGTATTCAAGAATAAACAAACAAAACAATCCCTAAGGGAAAACAACAGGTAATTTGAGCTTT-CCAAGCGCA-CTACCCTCCAGACCACCACTATGAACCCCACCTA-ATCCCTAAACAACCTC-AACACGTAC--------------
1	------------CAATTTTCAGTAAAGTATTCAAGAATAAACAAACAAAACAATCCCTAAGGGAAAACAACAGGTAATTTGAGCTTT-CCAAGCGCA-CTACCCTCCAGACCACCACTATGAA-CCCACCTAGATCCCTAAACAA-CTC-AACACGTACA-------------
1	------------CAATTTTCAGTAAAGTATTCAAGAATAAACAAACAAAACAATCCCTAAGGGAAAACAACAGGTAATTTGAGCTTT-CCAAGCGCA-CTACCCTCCAGACCA-CACTATGAACCCCACCTAGATCCCTAAACAACCTC-AACACGTAC--------------
1	------------CAATTTTCAGTAAAGTATTCAAGAATAAACAAACAAAACAATCCCTAAGGGAAAACAACAGGTAATTTGAGCTTT-CCAAGCGCA-CTACCCTCCAGA-CACCACTATGAACCCCACCTAGATCCCTAAACAACCTC-AACACGTAC--------------
1	------------CAATTTTCAGTAAAGTATTCAAGAATAAACAAACAAAACAATCCCTAAGGGAAAACAACAGGTAATTTGAGCTTT-CCAAGCGCA-CTACCCTCCAGACAATCACATTGAACCCCACCTAGATCCCTACACAACCTC-AACACGTA---------------
1	------------CAATTTTCAGTAAAGTATTCAAGAATAAACAAACAAAACAATCCCTAAGGGAAAACAACAGGTAATTTGAGCTTT-CCAAGCGCA-CTACCCTCCAGACAATCACATTGAACCCCACCTAGATCCCTAAACAACCTC--ACACGTAC--------------
1	------------CAATTTTCAGTAAAGTATTCAAGAATAAACAAACAAAACAATCCCTAAGGGAAAACAACAGGTAATTTGAGCTTT-CCAAGCGCA-CTACCCTCCAGACAATCACATTGAACCCCACCTAGATCCCTAAACAACATC-AGCACGTA---------------
1	------------CAATTTTCAGTAAAGTATTCAAGAATAAACAAACAAAACAATCCCTAAGGGAAAACAACAGGTAATTTGAGCTTT-CCAAGCGCA-CTACCCTCCAGACAATCACATTGAA-CCCACCTAGATCCCTAAACAA-ATC-A-CACGTACAC------------
1	------------CAATTTTCAGTAAAGTATTCAAGAATAAACAAACAAAACAATCCCTAAGGGAAAACAACAGGTAATTTGAGCTTT-CCAAGCGCA-CTACCCTCCAGACAATCACA-TGAA-CCCACCTAGATCCCTAAACAA-CTC-AGCACGTACAC------------
1	------------CAATTTTCAGTAAAGTATTCAAGAATAAACAAACAAAACAATCCCTAAGGGAAAACAACAGGTAATTTGAGCTTT--CAAGCGCA-CTACCCTCCAGACCACCACTATGAACCCCACCTAGATCCCTAAACAACCTC-AACACGTAC--------------
1	------------CAATTTTCAGTAAAGTATTCAAGAATAAACAAACAAAACAATCCCTAAGGGAAAACAACAGGTAATTTGAGCTTT--CAAGCGCA-CTACCCT-CAGACCACCACTATGAACCCCACCTAGATCCCTAAACAACCTC-AACACGTACA-------------
1	------------CAATTTTCAGTAAAGTATTCAAGAATAAACAAACAAAACAATCCCTAAGGGAAAACAACAGGTAATTTGAGCTTC--CAAGCGCA-CTACCCTCCAGACCACCACTATGAACCCCACCTAGATCCCTAAACAACCTC-AACACGTAC--------------
1	------------CAATTTTCAGTAAAGTATTCAAGAATAAACAAACAAAACAATCCCTAAGGGAAAACAACAGGTAA-TTGAGCTTT-CCAAGCGCA-CTACCCTCCAGACCACCACTATGAACCCCACCTAGATCCCTAAACAACCTC-AACACGTAC--------------
1	------------CAATTTTCAGTAAAGTATTCAAGAATAAACAAACAAAACAATCCCTAAGGGAAAACAACAGGTAA-TAGAGCTTT-CCAAGCGCA-CTACCCTCCAGACCACCACTATGAACCCCACCTAGATCCCTAAACAACCTC-AACACGTAC--------------
1	----------------------------ATTCAAGAATAAACAAACAAAACAATCCCTAAGGGAAAACAACAGGTAATTTGAGCTTT-CCAAGCGCA-CTACCCTCCA-ACAATCACATTGAACCCCACCTAGATCCCTAAACAACATC-AGCACATCG--------------
1	-------------------------AGTATTCAAGAATAAACAAACAAAACAATCCCTAAGGGAAAACAACAGGTAATTTGAGCTTT-CCAAGCGCA-CTACCCTCCAGACCACCACTATGAACCCCACCTAGATCCCTAAACAACCTC-AACACGTA---------------
1	---------------------------------AGAATAAACAAACAAAACAATCCCTAAGGGAAAACAACAGGTAATTTGAGCTTT-CCAAGCGCA-CTACCCTCCAGACAATCACATTGAC-CCCACCTAGATCCCTAAACAACATC-AGCACATCG--------------
1	---------------------------------AGAATAAACAAACAAAACAATCCCTAAGGGAAAACAACAGGTAATTTGAGCTTT-CCAAGCGCA-CTACCCTCCAGACAATCACATTGAACCCCACCTAGATCCCTAAACAACATC-AGCACATC---------------
1	------------------------AAGTATTCAAGAATAAACAAACAAAACAATCCCTAAGGGAAAACAACAGGTAATTTGAGCTTT-CCAAGCGCAGAGACCCCTCAG-----------------CACATCGTTTCCTCTACTATGTGCCGCCTATCCTACCCTACGCCTCC
1	------------------------AAGTATTCAAGAATAAACAAACAAAACAATCCCTAAGGGAAAACAACAGGTAATTTGAGCTTT-CCAAGCGCA-CTACCCTCCAGACCACCACTATGAACCCCACCTAGATCCCTAAACAACCTC-AACACGTA---------------

## Sheet: SLTS sites
		original genome annotations							annotations with 5' UTRs (UTRme)
genes in GFF	SLTS sites	d=0	d<=100	d<=150	d<=200	d<=500	d<=1000		d=0	d<=100	d<=150	d<=200	d<=500	d<=1000
Visch C74
	1	2173	7564	7976	8189	8690	8992		2571	8671	8708	8743	8915	9079
	2	436	436	436	436	436	436		513	513	513	513	513	513
	3	94	94	94	94	94	94		107	107	107	107	107	107
	4	17	17	17	17	17	17		22	22	22	22	22	22
	5	5	5	5	5	5	5		7	7	7	7	7	7
	6	5	5	5	5	5	5		5	5	5	5	5	5
19338	Total	2730	8121	8533	8746	9247	9549		3225	9325	9362	9397	9569	9733
	%	0.141173	0.41995	0.441256	0.45227	0.478178	0.493795		0.16677	0.482211	0.484125	0.485934	0.494829	0.50331
Monod C73
	1	1357	5934	6994	7546	8495	8775		1870	8452	8482	8514	8626	8747
	2	241	241	241	241	241	241		356	356	356	356	356	356
	3	67	67	67	67	67	67		95	95	95	95	95	95
	4	12	12	12	12	12	12		19	19	19	19	19	19
	5	6	6	6	6	6	6		9	9	9	9	9	9
	6	2	2	2	2	2	2		3	3	3	3	3	3
	7	1	1	1	1	1	1		1	1	1	1	1	1
14318	Total	1686	6263	7323	7875	8824	9104		2353	8935	8965	8997	9109	9230
	%	0.117754	0.437421	0.511454	0.550007	0.616287	0.635843		0.164339	0.62404	0.626135	0.62837	0.636192	0.644643
Monod C141
	1	1048	5857	6993	7522	8550	8801		1630	8530	8573	8611	8721	8799
	2	179	179	179	179	179	179		259	259	259	259	259	259
	3	31	31	31	31	31	31		53	53	53	53	53	53
	4	8	8	8	8	8	8		18	18	18	18	18	18
	5	1	1	1	1	1	1		1	1	1	1	1	1
	6	2	2	2	2	2	2		2	2	2	2	2	2
14351	Total	1269	6078	7214	7743	8771	9022		1963	8863	8906	8944	9054	9132
	%	0.0884259	0.423524	0.502683	0.539544	0.611177	0.628667		0.136785	0.617588	0.620584	0.623232	0.630897	0.636332
Microchloropsis CCMP1894
	1	1640	5007	5651	6089	7095	7377		2243	6765	6807	6846	6971	7080
	2	473	473	473	473	473	473		684	684	684	684	684	684
	3	159	159	159	159	159	159		255	255	255	255	255	255
	4	70	70	70	70	70	70		95	95	95	95	95	95
	5	25	25	25	25	25	25		44	44	44	44	44	44
	6	8	8	8	8	8	8		9	9	9	9	9	9
	7	6	6	6	6	6	6		10	10	10	10	10	10
	8	1	1	1	1	1	1		1	1	1	1	1	1
	10	1	1	1	1	1	1		1	1	1	1	1	1
	11	1	1	1	1	1	1		1	1	1	1	1	1
9575	Total	2384	5751	6395	6833	7839	8121		3343	7865	7907	7946	8071	8180
	%	0.248982	0.600627	0.667885	0.713629	0.818695	0.848146		0.349138	0.82141	0.825796	0.829869	0.842924	0.854308

## Sheet: raw_Visch_C74
Name	Consensus	Length	Reads	SL_RNA_Genes	SLTS_Sites	Stem_Loops	MFE_Frequency	Ensemble_Diversity
C74_SL1	ctTTTTCAGCCAAGCAACACAAGAAACAAACAACCCACTTCGGGAAACAACAG	53	169597	170	12313	2;3;4	0.00402613;0.00413929;0.0123438;0.0127207;0.0220289;0.0223926;0.0313712;0.0326372;0.0744379;0.077361;0.0774079;0.0834961;0.0846284;0.0846438;0.0885574;0.0924832;0.0974;0.0996368;0.09968;0.105223;0.105371;0.110071;0.110128;0.144243;0.14427;0.150489;0.15137;0.151461;0.162047;0.16627;0.181585;0.181588;0.182077;0.182248;0.191372;0.193936;0.19415;0.194153;0.194952;0.19517;0.19575;0.196671;0.196793;0.1…	1.59;3.06;3.37;3.51;4.49;5.74;6.76;6.78;6.79;6.93;6.96;7.07;7.14;7.15;7.16;7.17;7.21;7.25;7.3;7.61;7.64;7.65;8.37;8.39;8.47;8.52;8.53;8.68;9.01;9.14;9.15;10.14;10.75;13.68;13.81;13.85;13.86;14.21;15.47;15.6;16.91;18.74;18.8;25.16;25.18;32.31;32.35
C74_SL2	aATTTTCCGCCAAGCAACACAAGAAACAAACAACCCACTTCGGGAAACAACAG	53	13294	6	3604	2	0.18972;0.189897	7.4
C74_SL3	gATTTTCAGCCAAGCAACACAAGAAACAAACAACCCACTTCGGGAAACAACAG	53	14376	167	2058	2;3;4	0.00402613;0.0123438;0.0220289;0.0313712;0.0744379;0.077361;0.0846284;0.105223;0.109616;0.110071;0.144243;0.14427;0.150489;0.15137;0.162047;0.16627;0.180834;0.181585;0.182077;0.191372;0.193936;0.19415;0.194952;0.19575;0.196671;0.196793;0.196848;0.200171;0.201647;0.20533;0.252946;0.267945;0.352655;0.354212;0.583785;0.625773;0.736939	1.59;3.06;3.37;4.49;5.74;6.76;6.79;6.93;6.96;7.07;7.15;7.16;7.17;7.21;7.25;7.3;7.64;7.65;8.37;8.39;8.52;8.53;9.15;10.14;10.75;10.76;13.86;14.21;14.23;15.6;16.91;18.8;25.18;32.35
C74_SL4	tTAGCAACACAAGAAACAAACAACCCACTTCGGGAAACAACAG	43	1034	1	644	3	0.0679654;0.0680703	12.22
C74_SL5	ggAAGCCAAGCAACACAAGAAACAAACAACCCACTTCGGGAAACAACAG	49	562	1	407	4	0.0901548;0.0931612;0.0931613;0.204423	14.92;15.04;15.1
C74_SL6	cagggCAGCAACACAAGAAACAAACAACCCACTTCGGGAAACAACAG	47	618	1	394	4	0.100716;0.105545;0.105627	7.11;7.12;7.62
C74_SL7	GTGTGTGATTGTGTGTGTG	19	200	3	293	2;3	0.0178999;0.0549339;0.180029	10.63;17.59;37.52
C74_SL8	tgcaGCAAGCAACACAAGAAACAAACAACCCACTTCGGGAAACAACAG	48	340	1	252	3;4	0.0900387;0.121684;0.121686	24.51;25.55
C74_SL9	ggcagatacaggtgtgtGTGTGTGTGTGTGTGTGTGTGTGTGT	43	307	18	222	1;2;3	0.0508691;0.0522744;0.053556;0.0647881;0.0698854;0.0729685;0.0971024;0.149367;0.153398;0.156852;0.187459;0.202417;0.264726;0.281436;0.306922;0.398244;0.560967;0.957213	0.13;1.98;2.21;2.92;6.62;6.83;6.89;8.04;8.54;11.06;11.46;13.14;13.81;14.84;16.55;19.04;19.39;19.71
C74_SL10	acCTTCAGCCAAGCAACACAAGAAACAAACAACCCACTTCGGGAAACAACAG	52	1079	1	216	3	0.12814	18.42
C74_SL11	TTTTCAGCCAAGCAACACAAGAAACAAACAACCCACTTCGGAAAACAACAG	51	263	1	207	1	0.0995336	8.94
C74_SL12	cccCTTTTCAGCCAAGCAACACAAGAAACAAACAACCCACTTCGGGAAACAACAG	55	934	1	153	3	0.0304738;0.0317036	15.65;15.78
C74_SL13	TTTTCAGCCAAGCAACACAAGAAACAAACAACACACTTCGGGAAACAACAG	51	193	1	149	1	0.125853	8.63
C74_SL14	aGGCAACACAAGAAACAAACAACCCACTTCGGGAAACAACAG	42	163	1	138	3	0.288402;0.288438	6.87;6.88
C74_SL15	TTTCCAGCCAAGCAACACAAGAAACAAACAACCCACTTCGGGAAACAACAG	51	155	1	128	3	0.0118211	31.03
C74_SL16	aTTCAGCCAAGCAATACAAGAAACAAACAACCCACTTCGGGAAACAACAG	50	108	1	94	4	0.132504;0.132939	8.41;8.44
C74_SL17	TTTTCAGCCAAGCAACACAAGACACAAACAACCCACTTCGGGAAACAACAG	51	94	1	84	3	0.12063	13.42
C74_SL18	ttttcagccaagcAACACAAGAACCAAACAACCCACTTCGGGAAACAACAG	51	88	2	84	4	0.0422677;0.0937661;0.0942864;0.0945259;0.0956987;0.0960432;0.0960437;0.0999724	14.38;14.54;14.55;14.6;14.62;14.66;17.36
C74_SL19	TTCAGCCAAGCAACACAAGAAACAAACAACTCACTTCGGGAAACAACAG	49	101	1	78	3	0.0720995	12
C74_SL20	gagagagagagagagaGAGAGAGAGAGAGAGAGAGAGAGAGAGAG	45	60	2	54	1	0.0516572;0.311637;0.311687	6.92;15.81
C74_SL21	TCTTTCAGCCAAGCAACACAAGAAACAAACAACCCACTTCGGGAAACAACAG	52	51	1	45	4	0.0958927	18.26
C74_SL22	gtgtgcgtaTGTGTGTGTGTGTGTGTG	27	36	4	41	1;2	0.0143001;0.0310148;0.0669925;0.15188	8.9;11.76;21.4;27.67
C74_SL23	gtgtcTGTGGCGATATGTCTAAATGTGTTGATTTGTTTGGAG	42	41	1	39	1;2	0.0269122;0.0542777	10.55;11.26
C74_SL24	ccaCATTTTCAGCCAAGCAACACAAGAAACAAACAACCCACTTCGGGAAACAACAG	56	39	3	32	3;4	0.0220289;0.0313712;0.0846284	15.6;16.91;32.35
C74_SL25	AAGCAAACAACCCACTTCGGGAAACAACAG	30	28	1	27	4	0.104009	7.17
C74_SL26	tcaGCCAAGCAACACAAGAAACAAACAACCCACTTCGGAAACAACAG	47	28	1	24	4	0.0289622;0.0290649;0.0290673	10.71;10.73
C74_SL27	cAGCCAACACAAGAAACAAACAACCCACTTCGGGAAACAACAG	43	23	1	19	4	0.0331722	19
C74_SL28	agcacaagaaacaaacaCCCCACTTCGGGAAACAACAG	38	19	3	19	2	0.108865;0.108866;0.108873;0.109814;0.110017;0.125081;0.223501;0.223503;0.223518;0.223667;0.223695;0.224403;0.224405;0.224419;0.224569;0.224598;0.225417;0.226334	6.28;6.32;6.39;6.4;6.42;6.43;9.05;9.56;9.57
C74_SL29	TGGCGGCTCCAGTTTTGGCAATATGGGGCTGTAGGACAGGGTGTAG	46	22	1	18	2	0.145973	11.65
C74_SL30	AGCAACACAAGAAACAAACAACCCACTTCGGGAAACAAC	39	25	1	17	4	0.267752	7.48
C74_SL31	ccgaGACACACAGACACAGACACAG	25	18	1	16	1	0.858154;0.908592	0.35;0.54
C74_SL32	gtgtgtgcgagagagaGAGAGAGAGAGAGAGAGAGAGAGA	40	17	2	15	2	0.0101701;0.0297414	26.81;28.41
C74_SL33	gtagtgtaggggTAGGGGGGGCGCAGCAGTTCAG	34	15	1	15	1	0.296362;0.349305	5.48;6.46
C74_SL34	gtgtgTGTGTGTGTGTGTGTGTGTGTG	27	9	4	15	1;2	0.0717234;0.0822002;0.131692;0.161578	9.71;9.76;10.43;16.3
C74_SL35	atacagACAGACAGACAGACAGACAGACAG	30	11	10	14	1;2	0.119542;0.167669;0.22901;0.229192;0.266515;0.273562;0.273698;0.36853;0.368618;0.368792;0.46523;0.491674;0.948024;0.948785;0.949905;0.953706;0.954477	0.17;0.18;0.19;0.2;2.04;3.24;6.12;7.18;7.49;7.59;11.36;22.31;22.32
C74_SL36	ttttcagccaagcaacacaagaGACAAACAACCCACTTCGGGAAACAACAG	51	15	1	13	3	0.0483185;0.0524628;0.0554857;0.0554862;0.0554874	24.54;24.78;25.34
C74_SL37	CACAAGGAGAACAATGGGAGGGAGAGGAAGAGGAGGGG	38	14	1	13	1	0.270233	14.17
C74_SL38	acACACACACACACACACAC	20	13	22	13	1;2;3	0.0170662;0.0426546;0.0594147;0.0605566;0.082261;0.137789;0.201007;0.220855;0.239429;0.251789;0.255543;0.34709;0.414738;0.481409;0.511714;0.512155;0.660439;0.662775;0.770916;0.842229;0.884089;0.897736	0.44;0.65;1.1;1.19;1.44;1.93;2.65;3.39;4.52;4.8;5.2;5.29;7.35;8.63;12.26;12.99;13.08;13.29;13.67;15.57;20.23;27.95
C74_SL39	CAGCCAAGCAACACAAGAAACAAACAACCCACTTCGGGAAACAACAT	47	12	1	12	4	0.0495608	11.07
C74_SL40	acagacaggCAGACAGACAGACAGACAG	28	12	22	12	1;2;3	0.050818;0.0607525;0.0612557;0.0668764;0.0669983;0.0671545;0.120212;0.155349;0.155418;0.161751;0.167965;0.229795;0.274715;0.28673;0.358852;0.373454;0.466117;0.492853;0.508524;0.57377;0.850899;0.939646;0.951057;0.951303;0.952429;0.957027	0.16;0.18;0.19;0.23;0.69;2.03;3.23;3.33;3.47;3.84;6.03;7.18;7.49;9.45;11.34;11.87;12.07;12.14;20.88;20.89;22.3;28.38
C74_SL41	CACACACATATATACACACAG	21	12	1	12	1	0.775006	1.05
C74_SL42	GGACGGTGATAGATGCGCACGAAGGGCTATCACTCGTCTCCACGGAGCAGTCGACGCG	58	4	8	12	4	0.0380867;0.0664086	19.1;24.77
C74_SL43	TTGTTTGAGGACCCAAGCGAGGATTGGGCTTGACCCGCACGCCGCCTCTCGACACGG	57	14	8	11	6	0.0155751	31.85
C74_SL44	tGCACTTCGGGAAACAACAG	20	11	1	11	3	0.0405609;0.0408914	18.41;22.75
C74_SL45	acACAGACAGACAGACAGACAG	22	11	18	11	1;2;3	0.0507248;0.0508165;0.120066;0.161476;0.167873;0.229445;0.274117;0.358774;0.369154;0.465762;0.492168;0.507059;0.507731;0.573672;0.850894;0.938219;0.949595;0.94984;0.950962;0.955546	0.17;0.19;0.24;0.69;2.03;3.23;3.33;3.48;3.84;6.11;7.18;7.49;11.34;11.88;22.31;28.38;28.4
C74_SL46	GCCCGGGGAGAAAAAGAGGGATGTGGATAGGGAGAGGTAG	40	6	1	11	2	0.241229	7.37
C74_SL47	aGCGTGTGCGTGTGTGTGC	19	41	244	10	1;2;3;4	0.000758178;0.000836665;0.00122546;0.00150564;0.00157516;0.00168897;0.00175211;0.00180677;0.00199989;0.00235819;0.00259469;0.00332462;0.00342343;0.00358669;0.00450483;0.00470048;0.00472586;0.00475763;0.00498843;0.00506839;0.00520205;0.00521505;0.00546964;0.00573918;0.00577831;0.00663414;0.00666495;0.00698989;0.00707622;0.00717767;0.0072277;0.00732297;0.00757728;0.00766647;0.00770652;0.00819934;0.…	7.41;7.47;7.9;8.37;8.51;8.76;9;9.4;9.41;9.47;9.52;9.62;9.63;9.82;9.9;9.93;9.97;10.16;10.33;10.73;10.8;10.84;11.03;11.17;11.21;11.58;11.65;11.88;11.96;12.15;12.3;12.45;12.48;12.54;12.68;12.8;12.92;13.21;13.3;13.61;13.85;14.19;14.68;14.74;14.97;15.05;15.22;15.34;15.45;15.5;15.51;15.53;15.56;15.59;15.63;15.8;15.87;15.88;15.98;16.03;16.06;16.1;16.15;16.16;16.18;16.32;16.45;16.48;16.55;16.82;16.96;17.…
C74_SL48	GACCAGCAGCGCCTGATCTTCGCGGGCAAGCAGCTGGAGGACGGCCGCACCCTGAG	56	30	7	10	4;5	0.00936611;0.00956379;0.017758;0.0237223;0.0370546;0.0529727	16.7;18.77;18.89;21.09;25.69;29.02
C74_SL49	TGCGTGTTTGTGTGTGGTGGGGTGCCACTTGGAGGCTGGTGGCAGGGGGAAGGTCTGTTGGTGTGAGGAGAG	72	14	1	10	4	0.00749035	23.98
C74_SL50	gttttctTTTTTTTTAGCGGCGGCCTGTGGGGGTGTCTTGAACCGTATGAGAGGGGCGAAG	61	10	1	10	4	0.0140351;0.014349	23.15;23.19
C74_SL51	tttggggCCCGGGGAGAAAAAGAGGGATGTGGATAGGGAGAG	42	11	2	9	2;3	0.221419;0.221601;0.231644;0.234263;0.23544;0.237382;0.237391;0.238865;0.241229;0.241244	7.37;7.43;7.58;7.75;7.82;7.98;8.04;8.45
C74_SL52	cacacaGACACAGACACAGACACAG	25	9	6	9	1;2	0.0570828;0.170145;0.170174;0.170208;0.766736;0.768237;0.76896;0.866516;0.873417;0.874366;0.875485;0.928402;0.929416;0.930611	0.27;0.53;0.54;1.25;1.26;3.15;17.49;17.54
C74_SL53	aCAGGCGACAATATTGTGGTGGTGGGCGGCGGGAGAAAGGATGCTGATGTGCTTGGTGTCGAGGACGCAG	70	980	1	8	3	0.0131162;0.0142014	24.71;25.87
C74_SL54	ccgccggaccagcagcgcctgatctTCGCGGGCAAGCAGCTGGAGGACGGTCGCACGCTCAG	62	20	5	8	3;4	0.00471593;0.024593;0.032533;0.0865296	18.27;20.58;27.12;30.17
C74_SL55	GCGTGTGCGTGTGTGTGCAG	20	13	1	8	4	0.0425373	29.68
C74_SL56	GGGGCAAAAGACAGACGGGATGAACGGGTTGTGTGTATGGGTGAGAGGGGTGGAT	55	13	1	8	3	0.0249526	32.18
C74_SL57	AGAGGTGTTGGGGTGTTATCGGCACGCAAACCAAACAGGAGGCGTGCGGAG	51	10	1	8	2	0.303779	16.26
C74_SL58	agAGACAGACAGACAGACAG	20	10	23	8	1;2;3	0.0612557;0.0671545;0.120995;0.155418;0.161751;0.168218;0.229795;0.274715;0.283079;0.28673;0.373561;0.466117;0.492853;0.508524;0.57377;0.664725;0.850904;0.939107;0.939646;0.951057;0.951303;0.952429;0.957027	0.16;0.18;0.19;0.23;0.69;2.03;3.12;3.23;3.33;3.47;4.38;6.03;7.18;7.49;9.45;11.3;11.87;12.07;20.88;22.3
C74_SL59	ACTTGGTTTGGTCTTTGTGCAGAAAAGAGGAATCAATCGAATGGGGGAACAACAG	55	8	1	8	3	0.179957	10.92
C74_SL60	gggggcaaGGGACCCGTAAAGTAACATGGAAG	32	8	1	8	3;5	0.0249838;0.0258068;0.0258207;0.0467477	14.9;17.4;17.41;17.95
C74_SL61	GCGTGGGCGAGTGTGCGTTGAGACAG	26	8	1	8	1	0.137693	12.64
C74_SL62	gtGATAGTGGGTGTGTGTG	19	4	1	8	3	0.042017;0.168568	10.95;23.27
C74_SL63	GTTTTCAGCCAAGCAACACAAGAAACAAACAACCCACTTCGGGAAACAACAG	52	9	1	7	4	0.0630448	15.48
C74_SL64	ACACACACAGACACACGCACACAG	24	7	1	7	3	0.0453596	19.28
C74_SL65	TGTGGGCGTGGGTGCTGGG	19	6	1	7	3	0.104471	6.34
C74_SL66	GTGTGTGAGAGTGAGTG	17	5	1	7	2	0.0485255	16.64
C74_SL67	aggcgacaaTGTTGTGGTGGTCGGCGGCGGGAGGAAGGATGCTGATGTGCTCGGTTTCGAGACCGCAG	68	139	1	6	3;4	0.0462332;0.0553423	28.03;32.15
C74_SL68	AATGTTGTGGTGGTTGGCGGTGGGAGGAAGGATGCTGGTGTGCTCGGTTTCGAGAACGCAG	61	72	1	6	2	0.015991	20.17
C74_SL69	tGGGCTGAACGAACACGAGAGGGAGCAAAGAG	32	34	10	6	2	0.0389785;0.0503553;0.0654613;0.0680884;0.10642;0.110691;0.136287	6.15;7.71;7.84;11.66;12.06;12.2;13.18
C74_SL70	gtggacatcagtgGGAGAATACAGCTTAATGTCAATGGGCAGGACTAGAAAAGAGTCGATGGTTGCAAG	69	9	1	6	3;4	0.0079759;0.012241;0.0154626	13.48;14.11;15.02
C74_SL71	ATATTTCTCTTCGGTTGTTTTCAGGTAGCTCTGCTCCAGTCA	42	8	1	6	3	0.0838631	12.98
C74_SL72	CATCTTGTGGGGTGCTGTG	19	8	1	6	3	0.0214312	22.4
C74_SL73	GTGTGTGGGTGGGGTGGG	18	8	1	6	2	0.132751	11.11
C74_SL74	GGCGAAGGGCGGTGGGCCGGGAAGATAACTGAAGGTATCCGTGATAGTCGTGGCAGTGGTGATCGTGGAGGAG	73	8	1	6	4	0.0160369;0.0160876;0.0205918	18.43;23.67;24.23
C74_SL75	AGGCCTTGGGCGCTGGATGAG	21	8	17	6	2;3;4	0.00706813;0.00792634;0.00948603;0.0117447;0.0142572;0.0144096;0.0146221;0.0149413;0.0162064;0.0171249;0.0205795;0.0219683;0.0220161;0.0225861;0.0249049;0.0585548	9.95;10.26;11.77;12.1;12.3;12.35;12.36;12.64;12.71;12.75;13.42;14.11;14.25;14.58;16.75;21.17
C74_SL76	tgtggtggggtgccacttggaggctggtggcagggggaaggtctGTTGGTGTGAGGAGAGGTATCTGGGGAG	72	7	1	6	3;4;5	0.0318738;0.0933296;0.134086	9.7;18.8;24
C74_SL77	GGTGAGGTAGGGGATGAAGAGAACCGGGGAGGGACTTCAGCCA	43	6	1	6	4	0.0652558	14.05
C74_SL78	gtCTGTGTGCGTGTTGTGT	19	6	7	6	1;3	0.00393233;0.028235;0.0712484;0.0782015;0.167595;0.19767;0.281818	6.36;8.72;9.46;13.34;21.77;22.51;25.41
C74_SL79	cacgCACACATATATACACACAG	23	6	1	6	2	0.357943;0.366658	10.74;10.84
C74_SL80	ctAATTTTCAGCCAAGCAACACAAGAAACAAACAACCCACTTCGGGAAACAACAG	55	6	162	6	2;3	0.00402613;0.0122804;0.0123438;0.0744379;0.077361;0.105223;0.144243;0.14427;0.150489;0.15137;0.162047;0.16627;0.182077;0.191372;0.193936;0.19415;0.194952;0.19575;0.196671;0.196793;0.196848;0.200171;0.201647;0.20533;0.252946;0.267945;0.352655;0.354212;0.583785;0.625773;0.736939	1.59;3.06;3.37;4.49;5.74;6.76;6.79;6.93;6.96;7.07;7.15;7.16;7.17;7.21;7.25;7.3;7.64;7.65;8.37;8.39;8.52;8.53;9.15;10.14;13.86;18.8;18.82;25.18
C74_SL81	AGCAACACAAGAAACAAAACAACCCACTTCGGGAAACAACAG	42	6	1	6	3	0.0301902	14.84
C74_SL82	gggttctgaGGGGTCCGCTGTGTGTACACCGTATGTGTCTGTGAGACACAG	51	5	1	6	4	0.0621889;0.0779821;0.0890558	14.41;15.3;20.94
C74_SL83	cgctgttgggaagacgGCGAGTTTGTGGGGAGGCGAAGGGCGGTGGGCCGGGAAGATAACTGAAG	65	5	1	6	4	0.0108572;0.0112325	19.25;21.92
C74_SL84	TGTGTGGGGTGGTATAG	17	4	1	6	2	0.065412	17.1
C74_SL85	gagggctgatcttgtgtctgtctgtctggctgtctgtctgtctgcgtgGGTGCGTGCGTGCGTCC	65	2	2	6	3	0.00886375;0.0161767	27.75;42.46
C74_SL86	AGAGAGGTAGAGAGAGGCAG	20	2	1	6	1	0.643536	3.9
C74_SL87	TTGTGCGTGAGTGTGTGTGTG	21	2	1	6	3	0.0170528	49.95
C74_SL88	cgccggaccagcagcgcctgatcttCGCGGGCAAGCAGCTGGAGGACGGTCGCACGCTTAG	61	60	2	5	3;4	0.00798695;0.0188623	17.02;24.32
C74_SL89	GGGGGGCGTATACGACCTTGAGACCGGCAAGGTTAAGGAGGTGCAG	46	16	1	5	4	0.0213279	12.1
C74_SL90	CAGCGCATGAGGTCGAGGAGCACAGCGATGAGGTGGCG	38	6	1	5	4	0.0404314	14.12
C74_SL91	aggtatataatggcatgccttccggctggagtgtgctgtATCGGGGGACCAGGTGGTGGGATGAAGAAG	69	6	1	5	2;3	0.00219272;0.0070092	14.46;29.33
C74_SL92	GGTGTGCTCGGTAAGGAGAGAATACTGCAGTACTGCACGGCGTGTCTGTGATGAGGGTCAGTGGAAG	67	6	1	5	4	0.0340642	30.19
C74_SL93	tgtaTGTGTGTTGGTGTGATCTGTATCGCAGAGGTGTGTGAAGTTGGGTGATGAACAAG	59	6	1	5	2	0.0295375	22.84
C74_SL94	gacaGACAGGCAGACAGACAGACAG	25	5	3	5	1	0.0807137;0.0807879;0.650478;0.651082;0.93538;0.936405	0.24;0.25;1.68;10.09
C74_SL95	tGTGTGTAGACGTGGTCGTAGATGATGACGGATGTTTGAAGGCAGAAG	48	5	1	5	3	0.0936886;0.0937596	17.1;17.11
C74_SL96	tgTGTGTGTCTCTGTGGG	18	4	3	5	1;3	0.0325049;0.103614;0.362976	4.56;16.31;17.33
C74_SL97	ACACACACAGACACAGCG	18	3	1	5	1	0.0927966	10.88
C74_SL98	gTGTGTGGGTGTGTGAT	17	3	4	5	2;3	0.0127048;0.0158405;0.0271737;0.242214	15.12;22.61;24.59;25.31
C74_SL99	GAGCATGGTGAACAAGCTACGCACGCAG	28	2	6	5	4	0.0255764;0.102711;0.165192	16.61;23.3;31.21
C74_SL100	TTCGCGGGCAAGCAGCTCGAGGACGGCCGCACGCTCAG	38	11	6	4	4	0.0604115;0.06625;0.100243	6.75;9.86;31.22
C74_SL101	GTGTGTGATTGTGTGTG	17	7	4	4	1;2;3	0.0493817;0.0691459;0.0700821;0.0727712	8.53;16.16;18.82;25.05
C74_SL102	CAAGACAAGAAACAAACAACCCACTTCGGGAAACAACAG	39	6	1	4	4	0.0970186	14.75
C74_SL103	TGGCGGCAAGGTTGGTGGATATGCGGATTAAAATGGTAACTCGTGACGACATGGAGGTTATACATTCACGGGGAG	75	6	1	4	5	0.00176451	40.46
C74_SL104	TAAGGGATGGCGGCTCCAGTTTTGGCAATATGGGGCTGTAGGACAGGGTGTAGGTGAG	58	5	1	4	2	0.145898	11.65
C74_SL105	GGGTGGCCCGGGGCTTTGTGTGTGGTTGTGTGTATGTATGTGTATGTGCGTGTATGTGTATGT	63	4	1	4	3	0.00414587	42.37
C74_SL106	GTGGTGGTGGTGAGGGGG	18	4	1	4	3	0.167436	10.24
C74_SL107	CACCTGCACATCACACAC	18	4	1	4	1	0.839308	0.85
C74_SL108	aCGCGGGAGACAACGTCAG	19	4	10	4	3;4	0.0224821;0.0284206;0.0347444	21.32;22.1;22.49
C74_SL109	catgcacACACACAAAGGCCGGTGCGTAGGTG	32	4	1	4	3	0.0577348	17.24
C74_SL110	agtcagctgcgtcgacactctggtgtgctctGGGTGGGGAGTTAGAAGAG	50	4	1	4	2;5	0.0201608;0.109201	18.57;27.76
C74_SL111	TGTGTGTGTTTGTGAGTGTG	20	4	1	4	1	0.0353074	12.16
C74_SL112	ATGTGTGTTGGTGTGATCTGTATCGCAGAG	30	4	1	4	2	0.0389421	21.07
C74_SL113	ttTCTGGATGAGAGGTATGGCAG	23	4	1	4	3;4	0.0184251;0.028175;0.0293439	17.31;17.75;18.4
C74_SL114	TCATTTTCAGCCAAGCAACACAAGAAACAAACAACCCACTTCGGGAAACAACAG	54	4	1	4	4	0.0218492	32.4
C74_SL115	GTGCTATTCCAAACGGGTGCATTTAACACAG	31	4	2	4	1	0.471728;0.625774	3.23;13.43
C74_SL116	GTGGGGGTTGCGTGTGCGTGTAATGTGTGTGGAGTGGGGTGGA	43	3	1	4	4	0.0502768	15.14
C74_SL117	GTGCTGTGACGCATCCTGAGGCTGCACA	28	2	1	4	4	0.0957636	16.37
C74_SL118	TTCTGCCTAGTCTTCGGCAACTG	23	2	1	4	4	0.0928137	15.41
C74_SL119	TCGAGAGCAGCAGAAGTTACTACTTG	26	2	6	4	3	0.0259963;0.0431543;0.0795057;0.0884416;0.114541	17.15;17.81;20.1;23.06;25.56
C74_SL120	GTGTGTGTGTGTGAGTGAGTGAGTG	25	2	3	4	1	0.0767601;0.263727;0.95594	0.13;9.66;12.63
C74_SL121	gagggaatgagcgagtgaGTGGGCTGAACGAACACGAGAGGGAGCAAAGAG	51	42	9	3	3	0.0319936;0.0320531;0.033182;0.0332032;0.0424139;0.0424584;0.0638755;0.0641359;0.0866035;0.0867648;0.0897996;0.0898569	8.86;9.17;9.19;11.5;14.36;14.37;14.38;17.01
C74_SL122	AGGAGCGGGCTGCACGGGAGAAGGCGGAGGCAGAACGCGTTGCTCGTGAGAAGGCCGAG	59	39	1	3	3	0.0351933	28.62
C74_SL123	GACCTGCGCAAGAAGAAGAAGAAGAAGAAGAAGCCGTGGTACTGCGAG	48	16	1	3	3	0.0772487	17.27
C74_SL124	GCTTTGCGTGAGAGGAAGACATTTACAAAGATGAAAGGTGCGCGGGGTGGTTCGAGGGTGGTTTAG	66	10	1	3	3	0.00524025	28.17
C74_SL125	gttgggtattgatacctgagggaatgagcgagTGAGTGGGCTGAACGAACACGAGAGGGGGCAAAGAG	68	10	4	3	3;4	0.0197128;0.0374435	14.09;18.09
C74_SL126	GTATGTGTGTTGGTGTGATCTGTATCGCAGAGGTGTGTGAAGTTGGGTGATGAACAAGGTCGAGTAGGAG	70	6	1	3	3	0.0239966	23.13
C74_SL127	acACAGACACAGACACAGAC	20	6	8	3	1;2;3	0.0867569;0.102855;0.188282;0.222147;0.664886;0.666606;0.912857;0.918694;0.924378	0.29;0.31;0.33;1.69;1.7;7.37;13.11;13.38;14.18
C74_SL128	tagctgcagagatcagtggctcggggtatccccggtcaGTGGGGGTAGAGTTTGGGAAGGCATGGAG	67	5	3	3	3;4	0.0252573;0.0252579;0.0369281;0.0712945;0.0712965;0.156779	11.68;17.14;23.17;28.41
C74_SL129	cccaagttcgaggacaagacccctgagcaggcccGCGAGTACCAGGACAAGGAG	54	5	8	3	2;3;4	0.00534764;0.0108371;0.0209128;0.0319987;0.050546;0.0653285;0.0825555;0.133295;0.204462;0.3683;0.382808	5.98;6.22;8.84;14.14;15.12;15.73;19.26;19.39;20.67;24.39;28.93
C74_SL130	ACAGACAGACAGACAAACAGACAG	24	5	1	3	1	0.895657	0.6
C74_SL131	TTCTGGGCAGCAACTGGAAAGAGACTGGTACTGAGAGAGAGAGAGAAGGGTGATGAC	57	4	1	3	4	0.0157826	20.3
C74_SL132	GGTGAGCAAGGGCGAGGAAGACGGTGGCAGCGG	33	4	1	3	2	0.0140093	23.54
C74_SL133	gtgtgtgtgtgtGTGTGTGTATGTATGTATG	31	4	3	3	2;3	0.036872;0.0671912;0.0715768	20.86;21.08;21.59
C74_SL134	aaGTGGTGGTGAAACGGATGGAGAAAAG	28	4	1	3	3	0.0899346	8.51
C74_SL135	CATCAACAGACTGTTGATAAGATTTTGCGGTG	32	4	1	3	4	0.0898972	19.93
C74_SL136	TGTGTGTGTGTGTGTGTGTGTGTGTGTGTGTGTGCAGGTTCGCCGCGTGGTG	52	4	1	3	4	0.0121831	37.11
C74_SL137	TGTGTGTGGATGTGGCCGTGAGTGCGAGCGTGGTGGTGCGAGTCTTGAAGTATGTGAG	58	4	1	3	4	0.0120563	28.83
C74_SL138	agcTGCTGGTGACGTGTGGCAGTAGTGGTGGAGTGCAGAG	40	4	1	3	3	0.0787124;0.084782	16.95;19.58
C74_SL139	CACACAGACACAGACACAG	19	4	1	3	1	0.472232	2.97
C74_SL140	GGGTATTCCGGGCTGAAGGTTCCTTCTTC	29	4	1	3	3	0.0722173	21.4
C74_SL141	acACAGACACAGACAGACAG	20	4	1	3	2	0.192243;0.192321	14.81
C74_SL142	GCCAAGCAACACAAGAAG	18	3	1	3	2	0.166432	4.89
C74_SL143	GTATCACCCCCTCCTCTGTCTATATTCGCTCCTATGCTCACTCTCTCTCCCTCTGCAGTCATTGTGTGC	69	3	1	3	3	0.0213601	31.61
C74_SL144	GAGGAGAAGGGGTTAGATAGGGGCAGTGGTGCTGGTTGAAGCCATAAGAGATTTGGTGTGTGTGT	65	3	1	3	2	0.0454706	15.43
C74_SL145	TGTCTACCCAGTGTGTGTGCTGGTATGAGTGCTTGTGCATGTGTGTGTGTGCGTGTGT	58	3	1	3	3	0.0056102	24.85
C74_SL146	tctcTCTGTGTGTGTGTGTGTGT	23	3	16	3	1;2;3	0.018715;0.0242516;0.0488918;0.0862468;0.0893301;0.115081;0.134967;0.188971;0.327332;0.380388;0.409435;0.461004;0.551206;0.646351;0.87435;0.938529	0.22;0.65;3.16;3.34;3.74;5.3;5.69;6.1;6.78;13.88;16.84;17.67;17.7;18.43;23.27;36.26
C74_SL147	GTGTTGGTGGGGGTGGGG	18	3	2	3	3	0.055967;0.153829	18.88;25.61
C74_SL148	TCCTCCTCCCGTTCACCCACCCACCCACACGCACGCCCCGTGCGCGCCCGCAGATGCACATGCACACAC	69	3	1	3	3	0.0972381	16.37
C74_SL149	TGTGTGTCTGTGTGTGTGTGTGTGTGTCTGTCTGTGTGTGTTTGTGGGTTGGTGTTGCAG	60	3	1	3	3	0.0211521	20.34
C74_SL150	GTGTTGTCGACGCTACTACAGATACGGTGGCGCTGTCAGGTGTGGTTGGGA	51	3	1	3	4	0.0466017	23.34
C74_SL151	ggagtttgaagtgctcgaggcgctgaagtaggggtatgaGAGTGTCTGTAGTGCGAGTGGGG	62	3	37	3	2;3;4;5	0.0216293;0.0395879;0.0635258;0.0639256;0.0723725;0.077504;0.0793309;0.0866369;0.103955;0.108499;0.114321;0.15655;0.212371;0.290104	8.12;9.15;9.25;9.88;10.87;16.07;17.19;17.36;17.44;18;18.01;19.59;20.42;20.69
C74_SL152	GAGGCGGAGGAGGAGGAGGAGGAG	24	3	2	3	2;3	0.0395581;0.104447	18.88;20.04
C74_SL153	caCACACACACACACACACAT	21	3	2	3	2	0.126224;0.162115	16.81;28.19
C74_SL154	GTGTGTGTGTGTGTTTGAGTGTG	23	3	1	3	1	0.476433	1.54
C74_SL155	ACACACAGACAGACAGGAG	19	3	1	3	3	0.081659	10.95
C74_SL156	TGTATGATAAAGAAAGGACCACAGAGGCAGAAGGTGGAA	39	3	1	3	4	0.102086	14.1
C74_SL157	GTTTTGGCAATATGGGGCTGTAGGACAGGGT	31	3	1	3	2	0.103983	13.87
C74_SL158	CTGCGCATTCTTTCGTGTGTGGAGGATGTGGGTGGTGCAATGGTTGAGGAGAACAGAAATCAG	63	3	1	3	4	0.00136866	28.45
C74_SL159	TCGGCCGAGGGGAGGCGATGTGTGATGGCGCGGTGTCGAGGGGATGGCGTTGTTCTTGCG	60	3	4	3	5	0.0021204;0.00876474	14.35;23.89
C74_SL160	TTGGCTGTGGGTTTGAGGTCAGACTGAGAGAAGCAGCCTGCGTCCTCCTGTGCATGACGGAC	62	3	1	3	4	0.0286591	32.08
C74_SL161	GTGGGGGTGTATGTGTCTATGTAGTGGTGTGAACATAAG	39	3	1	3	3	0.0114105	19.14
C74_SL162	GGGTGCGTGGATGCTAAAAAG	21	3	1	3	2	0.0172223	22.75
C74_SL163	TATGTGGTTGGAGAGCGTAGAAG	23	3	1	3	2	0.0643932	12.13
C74_SL164	GTGGATGTTGGCACCCGGGCACTTTAG	27	3	1	3	3	0.0349564	13.5
C74_SL165	TGTGCTTTTGTGTGTGTGTG	20	3	1	3	2	0.129283	11.19
C74_SL166	TCGGTGTTCAGTGAGAGGGG	20	3	1	3	2	0.00903234	30.02
C74_SL167	TGGAGGCTGGTGGCAGGGGGAAG	23	3	1	3	3	0.0697334	12.59
C74_SL168	gcgcaggagaaaaGGCTGGATGAGCTCGTGTGGGGCCGGTGGACCCTTGAG	51	3	1	3	4	0.00400145	32.89
C74_SL169	gAGGGGGGGCTGGTGCAGTTCCCTTCGCCGTTTCATGCGGGTTGCTCGAGGGAG	54	3	1	3	5	0.060077;0.0736099	15.19;20.33
C74_SL170	ctctctcgCTCAACTTCCTTTTGTTCGAATGCCTGCGCTATGTACAG	47	3	1	3	3;4	0.0370266;0.0530928	11.26;12.07
C74_SL171	tTGTGTTGTGTCTGTGT	17	3	55	3	1;2;3	0.0223593;0.0229794;0.0270563;0.0277622;0.0279187;0.0291367;0.0307316;0.0337272;0.0361962;0.0470646;0.0482277;0.0496959;0.0520891;0.0545507;0.0560153;0.056541;0.0573837;0.0592379;0.0607209;0.0620275;0.0627786;0.0641044;0.0715975;0.0736654;0.0737228;0.0964878;0.103768;0.109915;0.1131;0.118161;0.126754;0.132585;0.134824;0.140503;0.152464;0.156549;0.16035;0.164152;0.180882;0.195008;0.203209;0.221213…	0.25;0.28;0.48;1.28;1.56;2.22;2.65;3.89;4.08;5.26;5.76;5.81;7.39;8.26;8.57;9.64;9.7;10.1;10.77;11.02;11.14;11.22;11.39;11.44;11.76;12.15;12.4;12.45;12.51;12.74;12.94;13.56;13.65;14.5;14.77;16.05;16.13;16.28;16.7;18.35;18.43;18.53;18.68;20.16;20.38;20.6;22.03;23.19;23.39;26.25;26.28;26.93;28.69;34.03;34.55
C74_SL172	tgacagacAGACAGACAGAGAGAGAG	26	3	1	3	1	0.2786;0.427535	4.62;7.91
C74_SL173	cACACAGACACAGACAC	17	3	20	3	1;2;3	0.0448994;0.0453279;0.0891607;0.116559;0.132084;0.13341;0.201658;0.219774;0.220808;0.266765;0.295968;0.297397;0.325425;0.339207;0.418212;0.490244;0.557895;0.557999;0.594875;0.839531;0.905245;0.918899	0.31;0.39;0.64;2.91;3.22;3.41;3.67;4.3;4.69;5.41;7.13;8.39;10.01;10.42;12.27;13.85;15.78;18.86;22.03;22.04;26.42
C74_SL174	gttggtcaggatGGGTTCGAGCTGCGGGATTAGGGTGTGGGGAAG	45	3	10	3	4	0.00193228;0.00366267;0.0070936;0.00734207;0.0138796;0.0143348	29.6;29.9;30.43;30.68;32.49;33.16
C74_SL175	cACGCACGCACGCACGC	17	3	30	3	1;2;3;4;5	0.00580635;0.00626693;0.0312503;0.0327781;0.0420384;0.0455813;0.048959;0.0489593;0.0543751;0.0708758;0.070904;0.088525;0.0900092;0.0955166;0.104598;0.113173;0.130739;0.1353;0.152681;0.153599;0.174724;0.21005;0.210074;0.210385;0.249336;0.252068;0.252241;0.302743;0.303266;0.303283;0.304699;0.313412;0.313588;0.331244;0.333407;0.338987;0.341217;0.359382;0.378001;0.418837;0.443113;0.478651;0.478983;0.…	0.53;0.54;2.19;2.26;3.08;3.62;3.64;4.63;4.78;4.8;4.85;4.86;4.94;5.21;5.23;6.76;7.47;7.48;8.32;8.64;8.68;8.78;8.82;8.84;9.21;9.22;9.89;10.02;11.05;12.06;13.87;14.2;14.34;14.73;15.12;15.86;16.97;17.27;18.11;19.07;19.63;19.86;22.86;24.17;25.55
C74_SL176	GGGGGTTGCACACGTCAGTGGGCTTGAGG	29	3	1	3	1	0.265681	9.54
C74_SL177	gacaGACAGACAAACAGACAGACAG	25	3	3	3	1;2	0.319575;0.339666;0.480442	2.05;4.72;11.97
C74_SL178	CACACAGACACACAGACACAG	21	3	1	3	1	0.922638	0.3
C74_SL179	GGAGTATGTGTGCGTGTGG	19	2	1	3	2	0.00715191	39.71
C74_SL180	TGTGTGTGTGTGTATAGGGGT	21	2	12	3	1;2;3	0.0083003;0.00836311;0.0223569;0.0585488;0.0653054;0.0804571;0.114416;0.159129;0.205178;0.230812;0.452532;0.569528	3.28;4.5;6.67;9.94;14.55;14.66;15.31;17.09;20.33;22.48;24.54;26.11
C74_SL181	GTTTGGGTTTGGGTTG	16	2	1	3	2	0.0989457	14.03
C74_SL182	TGTATGCACGCACAT	15	2	2	3	3	0.0195777;0.0237578	36.91;38.79
C74_SL183	TGGGCTGTGCATGGTCG	17	2	1	3	3	0.0816503	19.43
C74_SL184	GTGTTGGTTTTGTGTGAGCAAACGAGTGGAG	31	2	1	3	3	0.057499	14.23
C74_SL185	acagACACAGACACAGACACAGAG	24	2	1	3	1	0.905617;0.90659	0.38
C74_SL186	TACACACAGACACAGACACAG	21	2	1	3	1	0.549139	1.91
C74_SL187	ggaggAGGAGGAGGAGGAGGAGGAG	25	2	10	3	1;2;3	0.0246627;0.0597384;0.0692067;0.0838343;0.0868361;0.087804;0.103111;0.103423;0.169982;0.169983;0.218626;0.644152;0.958009;0.958617	0.15;2.23;6.87;8.58;10.78;11.46;11.56;12.24;15.61;15.74;15.97;33.25
C74_SL188	CGAACCATGCGATCCAGCTGGCGGGGTGGGGGGTCGATGAGGCCACCGGCGTGAAGTACTGG	62	102	1	2	5	0.0103693	23.03
C74_SL189	TGTAGTGGTGGGCGGCGGGAGGAAGGATGCTGTCCCTGGTACAAGTGACGCAG	53	53	1	2	3	0.128161	9.65
C74_SL190	GGCGACAACATGGTGGTGGTCGGCGGCGGGAGGAAGGATGCTGTCCCTAGTGCAAGCGATGCAG	64	22	1	2	5	0.0076424	28.48
C74_SL191	CCATGGAGGGCGAACTTCGCGCTGCAGGACCACTGCTTCAAGAGCCAAG	49	19	5	2	4	0.0163846;0.0219685;0.0239649;0.0288875	19.13;20.41;20.55;23.98
C74_SL192	GTTGTGGTGGTGGGCGGCGGGAGGAAGGATGCTGTCCCTGGCACAAGTGATGCAG	55	18	1	2	4	0.0535805	18.7
C74_SL193	AGGATGATGATGATGATG	18	18	4	2	2;3	0.0421045;0.0509992;0.0984333;0.112106	11.68;14.18;16.33;26.69
C74_SL194	TGGTGGTGGGCGGCGGCAGGAAGGATGCTGGTGGGCTCACTTTCGAGGACGCAG	54	17	1	2	2	0.413248	4.86
C74_SL195	cGCGGGCAAGCAGCTGGAGGACGGCCGCACCCTTAG	36	10	1	2	4	0.0328353;0.032857	27;27.02
C74_SL196	CGGAGTTGCGACACATCATGACCAACCTGGGCGAGAAGCTCACCGACGAAGAGGTCGACGAG	62	9	2	2	2;3	0.0262933;0.0857154	17.91;23.11
C74_SL197	ggagccgcccaggggtgatgacgacaccaagctgaacgaggGGGGGGAGGAGGAGGAG	58	7	2	2	1;3	0.0919072;0.637315	6.64;11.38
C74_SL198	AGGGGGGAGAGAGGAAGGTCGAGATGATGAG	31	6	1	2	3	0.00734973	22.73
C74_SL199	CACGCACAAACCCACATACGTACATGCCGTGTAAGCGCCGTATTAG	46	6	1	2	3	0.0625359	11.65
C74_SL200	GTGCTGAGAACAAACAATGAAATAGAAAGGACAAT	35	5	1	2	3	0.0359834	22.78
C74_SL201	GTGTGTGTGTGTGTGTGTGTGTGAGCGTGTGCGT	34	4	1	2	2	0.00743156	33.75
C74_SL202	GAGGAGGAGGAGGACGAT	18	4	1	2	3	0.124929	14.71
C74_SL203	GTTGCAAGGTGGTGAATGGAGATGCAAAGGCTACTGAGAGGGGACGAGGGTTCATGTGTATTGGCGG	67	4	1	2	4	0.0280328	14.87
C74_SL204	agAGAGACAGACAGACAGACAGACAG	26	4	1	2	1	0.949595	0.19
C74_SL205	ACGTGCTGCTGGCGGAGGCGG	21	4	5	2	2;3	0.0767343;0.0987115;0.371586;0.381486	10.34;17.68;18.65;18.74
C74_SL206	GTGTGAGTGTGTGAC	15	4	1	2	3	0.102128	6.3
C74_SL207	CAGACAGACACAGACACAGAC	21	4	1	2	1	0.912857	0.33
C74_SL208	TGGGAAGAGGTGTGTGT	17	4	1	2	2	0.0151081	23.43
C74_SL209	caGACAGACAGACAGACAA	19	4	4	2	1;2;3	0.0935277;0.0935406;0.237987;0.249534;0.249979;0.472;0.472003	2.67;3.7;4.23;4.24;20.51
C74_SL210	gtgggtgggtgtacgcTCATGTGTGTGGTGTTGGTTGTGGCGGTGTCAGCATAGGAG	57	4	1	2	3	0.00869388	25.4
C74_SL211	ACCTACTGGTGGGTTGTGCGTGTGTGCATGTATGCGACGTTTGTCGCTACCGTGTGTAT	59	3	1	2	4	0.00882248	28.15
C74_SL212	GTTGACTCGGCGATCGCTGGAGGGAGCAGGGGCGGTGGTTGGGTGTATGCACACGAGTGTGTTGT	65	3	1	2	4	0.0365923	21.43
C74_SL213	GTGTGTGTGTGAGTGTGTGTGTGTGTGGTCGGTGTTGGTGTACGGGGAAG	50	3	1	2	3	0.0111707	26.82
C74_SL214	TGTGAGTGTGTTGGTGT	17	3	5	2	1;2	0.00513551;0.00771691;0.0495335;0.18728;0.402463	6.99;11.81;17.22;20.88;29.8
C74_SL215	GCGAGTGAAGCAGTCTGTGGTTTGTCAAGTGTCGTGCGAGCAACACGTATGTGGCGAGAGA	61	3	1	2	4	0.0439886	40.7
C74_SL216	GGAGGACTCTCTGTGGCGGAAATAAGTGGAATACATCGGATCGGAGGATGTACATGGAGCAGGATGGGAGAG	72	3	1	2	4	0.0145649	20.71
C74_SL217	TCCGCCATCGTGCACCCG	18	3	1	2	2	0.080761	19.14
C74_SL218	GATGGTGGAGGGGAACAAG	19	3	3	2	3	0.0543137;0.0756794	13.81;14.21
C74_SL219	GTCGTAGCAGTCCATGTGGAGCATGGAGGGGTGGGGCTGCG	41	3	1	2	3	0.21817	10.99
C74_SL220	GGTGTTGGTAGCGAGGGAGGGAAGCAGTGTGAGGGATCGAG	41	3	1	2	2	0.0760422	13.26
C74_SL221	TGTATGGGTGCATGAACTGAGTGGGTAGGAG	31	3	1	2	3	0.0292974	21.01
C74_SL222	GTGGGTGACTGGCTGTGTGTCTGGAG	26	3	1	2	2	0.331689	5.28
C74_SL223	ttttgtgtttgatcattctttTTTGTGGGTAATGACCGGAGCCTATTATGCCTGGCAG	58	3	1	2	2;3	0.127486;0.360103	14.3;18.54
C74_SL224	GTGTGTGTGTGTGTGAGTGAGTGTG	25	3	2	2	1;3	0.0209209;0.0520569	11.83;18.23
C74_SL225	GAGTGGCTCGTAAGAAGGCAGAG	23	3	1	2	3	0.0298535	34.07
C74_SL226	GTTTGGCTGTGGGTTTGAGGTCAGACTGAGAGAAGCAGCCTGCGTCCTCCTGTGCATGACGGACGTAG	68	3	1	2	5	0.0363658	19.62
C74_SL227	CTGTAATTGCCCTTTCTTGTGAAAACAGAGCAGAGAGATACCATGATCGA	50	3	1	2	3	0.0427673	25.02
C74_SL228	GGCGGCGGGAGGAAGGATGCTGTTCCTGGCACAAGTGACGCAG	43	3	2	2	2;3	0.126036;0.137048	10.85;19.56
C74_SL229	TCTGTGTCTCGTTCTGTGTATGTACACCACGCGCGCAG	38	3	1	2	3	0.030504	25.43
C74_SL230	TGGCCGACCCAGGGCTGGGCGCAG	24	3	1	2	3	0.186417	16.1
C74_SL231	GACAGACACAGACAGAC	17	3	1	2	1	0.450939	4.28
C74_SL232	cATACATACATACACC	16	3	6	2	1;2	0.0657336;0.0963954;0.117954;0.14059;0.238544;0.244414	7.81;7.97;8.53;10.54;13.7;15.4
C74_SL233	gGGGGCTGTGGCGAAT	16	3	1	2	3	0.13946;0.143331	26.48;26.56
C74_SL234	gaggcagaggggaaggcacacggtctGTTCCACTGGGGCGAGCAGAAG	48	3	1	2	4	0.0465887;0.0881906	18.88;27.96
C74_SL235	GTGACGGTGCCTGTGTGTGT	20	2	1	2	1	0.241042	8.71
C74_SL236	ATGTGTGTGGGGTGTAT	17	2	2	2	2;3	0.0117064;0.0436056	12.04;22.66
C74_SL237	TTGAGACGGAGCCTGTGAGAGAGTGTGTGAGTGTCTGTGCGAGCAGGAGTTTGACGCTGTGAT	63	2	1	2	4	0.00402966	43.69
C74_SL238	TTGTGTTTTGGTGGGTT	17	2	1	2	3	0.0727922	19.96
C74_SL239	GAGGGCTTGGTGGTGGTG	18	2	1	2	4	0.0706569	16.27
C74_SL240	TGTGTTTGGGTGTGTGTT	18	2	1	2	2	0.062358	31.65
C74_SL241	gtggggcTCGGTGTTGATCATTCGGCAGCGTCGGCTCTACGTATAGAGACGCAGAGAGAGAGGGGGAG	68	2	1	2	4	0.00360737	23.84
C74_SL242	ACTGACATGTGGGCATGTGCTGAGACAGAGCCTGGCAACGGGGCCGGTGTCTTTGTGGTGGTCTG	65	2	2	2	4;5	0.000661752;0.00112466	30.73;44.24
C74_SL243	GTGGGAGGTGGTGCGGAT	18	2	1	2	4	0.246046	25.3
C74_SL244	CCACTTGCCAGGCCCCACCGACTGGCGTGTGGGGGCGTGTGTGCGTGTGCGACTGTCGGGTGTGTTCG	68	2	1	2	4	0.000769701	40.31
C74_SL245	TGGGGGAGAAAGCAAGGGGGTTCATGCATGCGTCGCGTTACCGTGAGAGCGTGAGTGTGATGGTG	65	2	1	2	4	0.0322008	28.83
C74_SL246	CGCAGGTCTTGGTGGAGAAGTATGGGGCT	29	2	1	2	2	0.152728	11.37
C74_SL247	CTACCTACCTACCTACCT	18	2	2	2	1;2	0.140036;0.417947	6.94;8.62
C74_SL248	TGCGCGTGTGTGTATGTATGTG	22	2	1	2	4	0.175928	17.8
C74_SL249	GTGTTGCTTGTGTCTGCG	18	2	1	2	2	0.184708	14.96
C74_SL250	GGTGGTGTGGTGGCT	15	2	1	2	3	0.0837597	29.58
C74_SL251	GTGGTGGAGGAGATGTGTGCTTTTAAGTAGTGGCTGTGGCCGTAG	45	2	1	2	3	0.0213925	25.61
C74_SL252	ACAAACACATACACACACA	19	2	1	2	2	0.0165352	17.08
C74_SL253	GTGTCTATGGGTGGTGCTGCAT	22	2	1	2	3	0.0465815	21.15
C74_SL254	ACACATACATACATACATAC	20	2	52	2	1;2;3;4	0.0174615;0.0211237;0.0314509;0.0412487;0.0434199;0.0493511;0.0558881;0.0569314;0.0574038;0.0645517;0.0651769;0.0664165;0.0676751;0.074208;0.0771568;0.0905085;0.103249;0.103551;0.126741;0.128515;0.1305;0.138499;0.143064;0.156303;0.16317;0.17018;0.172118;0.177106;0.181914;0.186163;0.198519;0.230399;0.234496;0.281383;0.299329;0.301964;0.313502;0.332595;0.340124;0.347042;0.347402;0.436017;0.454879;0…	2.02;2.3;2.4;2.44;2.54;2.81;3.1;3.17;3.77;4.06;4.92;5.22;5.6;6.3;6.37;6.98;7.29;7.3;8.21;8.36;8.57;8.81;9.19;9.53;9.81;10.15;10.56;10.63;11.15;11.96;12;12.16;12.44;12.72;13.89;14.07;14.51;14.92;15.15;15.48;15.53;15.66;15.87;16.97;17.22;18.5;19.9;20.82;21.42;21.75;23.38
C74_SL255	cACATACATACATACATAC	19	2	837	2	1;2;3;4	0.00343121;0.00753886;0.00847133;0.00881475;0.00950209;0.0099243;0.0117018;0.0117551;0.0123055;0.0124087;0.0134904;0.0136115;0.0137067;0.0140372;0.0143119;0.0146846;0.0151349;0.0151498;0.0157165;0.0160309;0.0160472;0.016749;0.0182705;0.0187889;0.0191084;0.0197642;0.0211839;0.0217832;0.021794;0.021812;0.0220394;0.0224888;0.0256666;0.0256694;0.0260182;0.0260909;0.0261141;0.0271021;0.0275665;0.02807…	1.02;1.64;1.72;1.8;1.81;1.88;1.94;1.97;2.01;2.06;2.07;2.11;2.15;2.17;2.18;2.21;2.22;2.24;2.25;2.26;2.31;2.32;2.33;2.37;2.38;2.39;2.4;2.41;2.42;2.44;2.48;2.49;2.5;2.51;2.53;2.57;2.62;2.65;2.67;2.68;2.72;2.74;2.78;2.81;2.82;2.84;2.87;2.89;2.92;2.93;2.96;2.97;2.98;3;3.01;3.03;3.05;3.06;3.07;3.11;3.15;3.18;3.2;3.23;3.25;3.29;3.31;3.32;3.36;3.37;3.41;3.42;3.45;3.48;3.5;3.51;3.52;3.53;3.58;3.6;3.63;3.6…
C74_SL256	CATACATACATACATAC	17	2	104	2	1;2;3;4	0.0151384;0.0165411;0.0234595;0.0322932;0.0358617;0.0409976;0.0411261;0.050075;0.0501978;0.0510841;0.0575615;0.0585233;0.0585457;0.0627823;0.0650852;0.0655423;0.0666855;0.0681937;0.0698693;0.0700248;0.0751497;0.0751966;0.076349;0.0801199;0.0826651;0.0831945;0.0840686;0.0843916;0.0847536;0.0939741;0.0970185;0.0970379;0.0999704;0.100856;0.101044;0.102576;0.105165;0.110317;0.110345;0.112524;0.113241…	0.87;1.42;1.78;2.33;2.34;2.37;2.41;2.54;2.66;2.95;2.96;3.05;4.21;4.7;4.77;5.01;5.13;5.19;5.22;5.53;5.63;6.13;6.26;6.36;6.38;6.49;6.52;7.06;7.23;7.24;7.32;7.37;7.64;7.95;8.05;8.18;8.31;8.67;8.91;8.97;9.42;9.46;9.62;9.85;9.87;10.17;10.28;10.55;10.64;10.91;11.03;11.08;11.36;11.42;11.57;11.67;11.9;11.92;12.01;12.32;12.34;12.36;12.46;12.5;12.53;12.6;12.66;12.86;12.89;13.04;13.34;13.44;13.55;13.56;13.6…
C74_SL257	ATACACATACATACATACATAC	22	2	13	2	1;2;3	0.00552403;0.0852813;0.121205;0.122324;0.168215;0.310009;0.36186;0.385961;0.407152;0.493621;0.527781;0.61765;0.646589	1.88;2.18;2.88;3.54;5.69;5.97;6.29;6.37;7.79;10.69;13.48;15.45;41.64
C74_SL258	AGGAACGAAGGGACCGCAAGAGGAGTGGTGACCTGCACTATACACCATGGTGCAT	55	2	1	2	5	0.0777421	12.04
C74_SL259	tgGTGTTTGTGTTTGTGTTT	20	2	122	2	1;2;3	0.00730334;0.0134161;0.0137289;0.0165678;0.0196196;0.0200729;0.020765;0.0216043;0.0252279;0.0258999;0.0260208;0.0282306;0.0283305;0.0368238;0.0377375;0.0402199;0.0411688;0.0431295;0.048113;0.0508834;0.0516589;0.0518465;0.0533376;0.0581391;0.0597399;0.0634429;0.0704776;0.0708489;0.0720083;0.075332;0.0864337;0.0921692;0.0924047;0.104262;0.109097;0.110529;0.114836;0.115759;0.120225;0.127427;0.140662…	0.11;0.13;0.14;0.22;0.25;0.35;0.45;0.57;0.6;0.65;0.7;0.75;0.81;0.93;1.1;1.11;1.28;1.48;1.51;1.56;1.62;1.92;1.96;2.01;2.03;2.3;2.36;2.5;2.63;2.69;2.85;3.14;3.2;3.33;3.35;3.38;3.46;3.66;3.94;4.09;4.16;4.17;4.26;4.35;4.43;4.52;4.54;5.05;5.26;5.57;5.81;6.16;6.18;7.24;7.31;7.33;7.5;7.55;7.71;7.79;7.9;8.8;8.84;8.86;9.01;9.04;9.43;10.04;10.7;11.35;12.35;12.43;12.68;12.73;12.97;13.03;13.37;13.51;13.88;14…
C74_SL260	cacacACACACACACGCACGCAC	23	2	100	2	1;2;3;4	0.00992665;0.0138898;0.0198638;0.0247588;0.0254061;0.0268062;0.0271452;0.0276325;0.0303583;0.0306668;0.0369162;0.0384365;0.0387778;0.0399778;0.0433627;0.0453858;0.0488598;0.0501342;0.0525332;0.059054;0.0607166;0.0612436;0.0646482;0.0690259;0.0729433;0.074022;0.0741048;0.0759438;0.0759446;0.0832091;0.0853223;0.087522;0.0893598;0.0922508;0.0937593;0.0938354;0.0966259;0.0981923;0.0993294;0.10199;0.1…	0.15;1.69;1.7;1.74;1.79;1.97;2.32;2.53;2.6;2.93;2.98;3.42;3.58;3.87;3.95;3.99;4.54;4.77;4.93;5;5.02;5.08;5.34;5.4;5.48;5.49;5.57;5.71;5.75;5.76;5.89;6.09;6.32;6.37;6.38;6.4;6.76;6.79;7.02;7.04;7.15;7.52;7.73;7.8;9.03;9.57;9.84;9.87;9.9;10.14;10.19;10.29;10.35;10.41;10.43;10.52;10.61;10.79;10.87;11;11.21;11.45;11.84;11.9;12.05;12.58;12.62;12.73;13.13;13.24;13.62;13.63;13.97;14.04;14.53;15.28;15.32…
C74_SL261	AAGCGGCGGAGGCGTCGAAGGTGCTCTGTGTCGTACGCCTATAGTTGGGGCGGAT	55	2	1	2	5	0.0226606	25.33
C74_SL262	GTGTGCGTGTGTGTGTGTGTAGGTCTGTGCATGTTCGCATTTGTGCAA	48	2	1	2	4	0.0058461	40.88
C74_SL263	TGTGCTTTGGGTTGCGAGGGAGTGGGGTGCGGAAAGGAGTACACAG	46	2	1	2	4	0.0110185	34.05
C74_SL264	GGGATGAGGAATGACATATGCGAATGGGAGGGAACATCGGCAGAGAGGACTCTTCTTGGTTTGCGC	66	2	1	2	3	0.0069165	27.51
C74_SL265	CGTGGGCGCGGATGTTGATCAGCCGTCCGGGATCACCAAATCCGCCGAGTCGCTGTGGAGT	61	2	1	2	4	0.099037	13.5
C74_SL266	TTCCACAAAACCGCTGTCAATATCTTCCTGTCGGTATCTGCCTGTAC	47	2	1	2	1	0.00180154	32.4
C74_SL267	CTGCTGCTGCTGCGGCG	17	2	4	2	3;4	0.0411562;0.0991607;0.207279;0.224334	6.68;23.11;27.87;34.8
C74_SL268	ACGCAACGACACACACACACAG	22	2	1	2	2	0.0419422	24.37
C74_SL269	TGTGTGTGGTGGTGGGTG	18	2	2	2	2;3	0.0631122;0.107768	16.26;23.98
C74_SL270	GTGTGTGCGAGAGAGAGAGAGAGA	24	2	1	2	1	0.209087	14.27
C74_SL271	CACCACCATCACCATCGCACACACCTGTGTCGCTCTGAGCAGCAGGCGGAG	51	2	1	2	4	0.000958302	34.95
C74_SL272	TCTCTCGCTCTGTGTGTGT	19	2	8	2	2;3	0.0118285;0.0182323;0.0239938;0.0241306;0.02449;0.0250966;0.0505576;0.0881294	7.56;13.37;17.41;22.84;24.35;30.48;30.5;32.72
C74_SL273	GTGTGGAGGGCGCCGCAGGCATGGGGAGGCGGTCAACAGCGGAACAGGACTACGCAGGTTGTTGGTC	67	2	1	2	5	0.00615878	34.14
C74_SL274	GGTACTGCAAGGGTCGCTGGTGGCGGTGTGACGTGTCGATGATGGCGTGGTTGGTGTGAGTG	62	2	1	2	4	0.00833841	29.36
C74_SL275	CAGACAGACAGACAGGCAGACAG	23	2	1	2	1	0.196028	9.42
C74_SL276	TGGGCTTGGGACCTAAATGCCGCGGTTCGCGTGCGAAA	38	2	1	2	4	0.0310383	27.74
C74_SL277	GTGAGTGTGAGTGTGGGTG	19	2	1	2	2	0.185943	8.36
C74_SL278	TCTGCTGTTTTAGTTGTTCTGGCTGTGGTGTAT	33	2	1	2	4	0.00682945	33.3
C74_SL279	TGTGCTGTGCTGTGCTGTG	19	2	1	2	1	0.0300242	21.51
C74_SL280	TGGGTGGTAAATTCCATCTAAGGCTAAATATGG	33	2	9	2	3	0.104363	7.21
C74_SL281	GAGTGGGTTGAGAAGCGGTG	20	2	1	2	3	0.138895	11.93
C74_SL282	AGCCACAGCAGCAGCAGCAG	20	2	1	2	2	0.0212386	24.9
C74_SL283	GAGATTGAGCACGGCTATTCTCAGGGCCCTTTAGGGTATTGCCGCTGTGTAACAGGGCGCGCAGAG	66	2	1	2	6	0.0998793	20.6
C74_SL284	agcatgttgtgtgcgtgtgcgtgtgaatgtgtgtgagTGTGTGTGTGTCTGTCTGTCT	58	2	97	2	1;2;3;4	0.0039983;0.00606121;0.0155251;0.0162919;0.0178244;0.0202969;0.0239818;0.0253241;0.0255122;0.0333125;0.0338027;0.0340783;0.0382392;0.0395379;0.041948;0.043002;0.0498984;0.0502196;0.0578516;0.0584205;0.0603568;0.0657601;0.0720181;0.0738338;0.0747405;0.0809467;0.081202;0.0905406;0.0910532;0.0952182;0.0958708;0.111711;0.113859;0.123996;0.133047;0.133987;0.14784;0.148271;0.164345;0.165089;0.173592;0.…	0.06;0.07;0.09;0.1;0.13;0.15;0.24;0.25;0.33;0.42;0.98;1.08;1.15;1.38;1.71;1.82;2.04;2.1;2.18;2.56;2.73;2.93;3.03;3.09;3.28;3.68;3.77;3.98;4.27;4.54;4.59;5.05;5.39;5.53;5.75;5.93;6.1;6.25;6.33;6.46;6.49;6.5;6.85;7.09;7.47;7.76;8.4;8.83;8.85;8.86;8.92;9.25;9.27;10.01;10.09;10.25;11.4;11.75;11.79;11.99;12.35;12.53;13.33;13.39;13.97;14.1;14.89;15.02;15.33;15.6;16.26;16.5;17.58;17.75;18.31;18.48;18.56…
C74_SL285	GGTGTCTGCTGCTTGTCTTTGCGCATGACAGTACGCGTGTGATGCTGTGACTG	53	2	1	2	4	0.0395801	19.56
C74_SL286	TGGTGGTGGTGAGTGTGGTGCCGGGAGAGGTAAGGTTGGGCGGCAAGCGG	50	2	1	2	3	0.123836	12.96
C74_SL287	TGTATGTATGTATGTGTG	18	2	31	2	1;2;3	0.00717588;0.0145582;0.0152644;0.0175801;0.0183835;0.019742;0.020625;0.0217228;0.0288729;0.0304549;0.0407168;0.043248;0.044584;0.0459357;0.0468701;0.0534858;0.0633565;0.068366;0.0694728;0.070542;0.0805968;0.0807994;0.0813876;0.0872998;0.0892791;0.0982738;0.10267;0.124156;0.125296;0.129248;0.505433	8.23;8.81;8.89;9.22;10.53;10.57;12.23;12.25;12.52;13.13;13.63;13.82;14.8;18.14;20.42;21.15;21.51;21.68;22.27;22.48;23.05;23.81;23.94;24.49;24.83;25.73;27.53;28.22;28.41;30.42;42.69
C74_SL288	GTCGGAGCTGAAGCACGGCCGCGTGGCAAT	30	2	1	2	4	0.365807	7.9
C74_SL289	GTGTGTGTGTGTGTGTCTGTGCGTG	25	2	1	2	1	0.104491	12.53
C74_SL290	aCACACACTCTCACACAC	18	2	2	2	1;3	0.0387395;0.0387401;0.404587	4.48;15.71
C74_SL291	GCAGAAGGAGAACAAGCTCAAGATC	25	2	1	2	3	0.189395	7.08
C74_SL292	TGTCTGTGTGTTTGTG	16	2	3	2	2;3	0.00968015;0.0454769;0.0531123	14.33;19.13;25.1
C74_SL293	GTGCAGCAGAGGACTCAGGAATTGATTGCCGTGAGGAGAAGATACGAGCTGGCGAGATATGACCTG	66	2	1	2	3	0.0318911	32.83
C74_SL294	GCTGCGATTCAGGCTGACAACATCACGACCATCGACTACCTTATCAACAAC	51	2	2	2	2	0.0173206	19.77
C74_SL295	GTCTTCGTCGCTATTGTGGAAAGATTGTGTCGTGTAGTTCAGACAGAAAG	50	2	1	2	4	0.00823264	11.23
C74_SL296	TGGTGAGTTGCGGTGTCTGGTTATGTTTGCGGTAT	35	2	1	2	3	0.00650281	32.33
C74_SL297	AAGGATGCTAAGCCTGGCACAAGTGACGCGG	31	2	1	2	2	0.159196	16.12
C74_SL298	CTGAAACAGGTCGAGGCCGAGGCAGCGG	28	2	1	2	3	0.146034	12.46
C74_SL299	TTGCTGGAGTAAGTGGGGGTGGTGG	25	2	1	2	4	0.0158485	11.1
C74_SL300	TGGAGTGTGCTGTATCG	17	2	1	2	3	0.0951507	10.6
C74_SL301	cacaCACGCACGCACGCACG	20	2	5	2	2;3;4	0.0207833;0.0271921;0.0373402;0.0664356;0.0798872;0.0862247	11.84;18.99;21.54;21.8;23.45;23.89
C74_SL302	TGATTGTGGTGGTGATG	17	2	1	2	3	0.0357012	35.78
C74_SL303	GTGGACCATTGGTGAATATGTGGCTCTGCAAAAGCGTGCAGACAAGGCTCATTTTAAG	58	2	1	2	5	0.0225899	20.78
C74_SL304	CACACATGCGCACGCAC	17	2	1	2	2	0.0738113	22.25
C74_SL305	TGTCGAGGTGTCTCTTTGGTGAGGTTCATGCCGAGAGTGGCTTGAGTTCGTAGG	54	2	6	2	5	0.00360754;0.00473321	35.81;36.6
C74_SL306	AATGTGACGCGAAAGTAA	18	2	1	2	4	0.0179517	16.25
C74_SL307	aaggaagccatcgagaagctcaacAAGGCGGAGGAGAAGAAGGATAAGGAG	51	2	1	2	3;4	0.0102945;0.0153087	26.32;29.36
C74_SL308	GTCATGAAGCTGGAGGACTGGGGTCAGGACGTGCCGGAGGAACTGCG	47	2	1	2	3	0.0104692	21.59
C74_SL309	GAATGCGGTACCCGTGCCTGACAAGGCGGACAACGACGAG	40	2	1	2	3	0.078571	23.6
C74_SL310	GGAAGAAGGTGCAGTCAGAAGGAGCGGGGCAT	32	2	1	2	3	0.0840107	21.8
C74_SL311	CAGCGTGTTTGACGCTTGTGATTGGTTGGAT	31	2	1	2	3	0.031787	29.36
C74_SL312	CCTTTCTTGTTTTTCTCCAGTTCAC	25	2	1	2	3	0.0367856	23.14
C74_SL313	cgGTGGTGTGTATGACCTGGCCAGCGGCAAG	31	2	1	2	3	0.0706673	12.55
C74_SL314	GACAGACACGGACAGACA	18	2	1	2	3	0.0280819	31.97
C74_SL315	AGGTTGCAGCACCAGTTGTGGTG	23	2	1	2	3	0.0239356	33.69
C74_SL316	gtggGTGTGTGTTTGTGTGTG	21	2	13	2	1;2;3	0.0159564;0.0167888;0.0246298;0.0792224;0.0810754;0.087975;0.093758;0.138948;0.237241;0.252918;0.258345;0.305998;0.771681	1.48;5.27;6.67;8.5;9.53;10.27;13.4;13.71;19.71;21.09;24.51;28.93;31.59
C74_SL317	CGGGGGCTGGAACTAGGTGAG	21	2	1	2	2	0.0292934	29.32
C74_SL318	gtgtGTGTATGTGTGTATGTG	21	2	6	2	2;3;4	0.0348521;0.0348638;0.046045;0.0517095;0.0990169;0.126691;0.127398;0.138587;0.138922	12.26;12.7;12.77;15.67;15.68;17.52;21.84;30.17
C74_SL319	TACACATCAGATCAA	15	2	1	2	1	0.172894	13.74
C74_SL320	TGGTGTTTGTGTGGGTG	17	2	1	2	2	0.0872375	12.44
C74_SL321	CGGATACACAGACAC	15	2	1	2	3	0.309119	10.43
C74_SL322	GTGTGTTTGTGTGAT	15	2	13	2	1;2;3	0.00918542;0.0160679;0.0327668;0.0550075;0.0859652;0.0920207;0.114015;0.143642;0.166072;0.170252;0.193341;0.369615;0.849418	0.94;4.68;5;6.9;9.94;13.35;13.97;16.22;17.88;17.9;23.58;28.61;35.5
C74_SL323	AAAGGTCAAAGGCAGAGAAGAGTTGGTAGTAATACCAGCGAAAGACGAAAGGCCAGTGTGAAGAAGATGGAG	72	2	1	2	4	0.0310706	23.37
C74_SL324	TTCGAAGTTGGAGAGGGATAGAGACGGCCACGATCCAGAAGTGCATTTTGTGTTTTGCGTTGGAACGGAG	70	2	1	2	4	0.00663045	18.67
C74_SL325	GGGTGAAGAAGGAGAAGGAGTAAAGTGAGTCATGTATGTGAATGTGTGAGTCGCAGAGCAAGAGAGAAG	69	2	1	2	3	0.0223765	20.89
C74_SL326	TGACCGCTGATGATGCGGCTGAAGAGCAAGACATCATCTCATTGCCCGACGTGCTTGTAGGCGTG	65	2	1	2	5	0.131995	16.3
C74_SL327	GGCTACTGGTAACGAGCAGGGGGTGGTTACGGTAACCCTGTGATGGCTCGGGTGGCACG	59	2	2	2	4	0.0272943;0.0327603	33;35.67
C74_SL328	TAGGGGTTACAGGCGAACGGATATACGCACACGGTTCAGAGGTGACAGAGAGGAA	55	2	1	2	3	0.018493	21.53
C74_SL329	CTGTGGGGCGAAGGCAACCAGACTTTTCTGATGTCCTTGGCTCATTGGCAGACTG	55	2	1	2	4	0.0146798	23.35
C74_SL330	GTAGCGATGAGAAGTTCTTGAAAGGGGGCAATAGGCCGTTGCCGCCGGG	49	2	1	2	3	0.00792106	18.19
C74_SL331	GATGAGTGTGGGTCTGT	17	2	1	2	2	0.0416589	16.27
C74_SL332	cTGTCTGTCGGTCTGTGT	18	2	3	2	1;3	0.0775885;0.127164;0.132229	15.08;16.47;20.86
C74_SL333	TGGTGGAGAAGACGGGCGACGCCGTGAAGACCGCCGCCGCCAAG	44	2	1	2	4	0.0918769	22.54
C74_SL334	AGATGGCCTTGGCTTGGAGAGGTTGATCGTGTGTTCCGGA	40	2	1	2	3	0.125059	10.57
C74_SL335	GGAGGAGGAGCTGGAGG	17	2	1	2	3	0.0580248	17.59
C74_SL336	GTGTGGACATGTGTATGTGAGTGTTGTGGGGATG	34	2	1	2	3	0.0297553	18.89
C74_SL337	TGGAGGCGGAGGTGGGCTGTGCTCTAGCTTCGAAG	35	2	12	2	2	0.0520179;0.0557906;0.0585344;0.0643808	17.67;19.95;20.58;21.77
C74_SL338	ACACACGCACAAACAC	16	2	1	2	2	0.110429	12.07
C74_SL339	CTTTGGTCACAGGCTGTGGGTGTGTGCGGGTCTGGAG	37	2	1	2	3	0.0203117	11.11
C74_SL340	GGCGCGGGTGGGGATGGATGGATAGGGGTGTG	32	2	1	2	2	0.336134	6.26
C74_SL341	CACACCAGACACACACAC	18	2	1	2	1	0.169862	8.82
C74_SL342	ggaataCGAATGGTGAGGTTTGTGTGAGCTGAG	33	2	1	2	4	0.0697905	16.88
C74_SL343	ACCGCTCTTGTCATTTGAAGCAC	23	2	1	2	2	0.149287	11.36
C74_SL344	TTTTGTGGAAAAGGCTGTTAAG	22	2	1	2	3	0.21878	9
C74_SL345	ggagTGTAGGGGACACGGACGGATAG	26	2	1	2	2;3	0.0414751;0.0535822	14.55;15.85
C74_SL346	tACATACATACATACACAC	19	2	30	2	1;2;3;4	0.0216744;0.0269956;0.0418701;0.052682;0.0534908;0.0536452;0.0570965;0.0615634;0.0632421;0.09459;0.100258;0.105661;0.110677;0.116135;0.116766;0.137473;0.153124;0.154924;0.166134;0.18096;0.240061;0.299753;0.308518;0.345021;0.363941;0.4124;0.562731;0.611102;0.615722;0.63054	1.92;2.44;4.03;4.07;4.76;5.15;5.55;5.65;5.83;6.64;7.87;7.98;8;9.39;10.32;10.66;10.76;11.26;11.3;11.95;12.7;14.03;16.47;16.9;17.6;18.01;19.49;19.67;20.38;23.7
C74_SL347	acATACATACATACATACACAC	22	2	65	2	1;2;3;4	0.00364561;0.00373367;0.0166294;0.0166298;0.0333334;0.0333693;0.0344286;0.0345705;0.0346617;0.0356909;0.0359817;0.0381892;0.0457338;0.0459715;0.0527378;0.0528274;0.0543124;0.0543744;0.0572187;0.057279;0.0587926;0.0588641;0.0682839;0.0691136;0.0691945;0.0695291;0.0720881;0.0721142;0.0732063;0.080602;0.0806927;0.103077;0.103089;0.10756;0.10769;0.108178;0.108302;0.118195;0.118344;0.118469;0.119483;0…	0.6;0.61;2.07;2.17;2.34;2.68;2.82;2.83;3;3.01;3.12;3.13;3.21;3.79;3.84;4.83;5.05;5.19;5.22;5.23;5.27;5.82;6.65;6.81;7.16;7.18;7.48;7.62;7.99;8.02;8.03;8.08;8.16;8.28;8.34;8.76;9.31;9.41;9.9;10.44;10.46;10.83;11;11.3;11.88;11.91;11.92;12.98;13.02;13.49;13.55;13.8;13.81;14.32;14.34;14.42;14.57;14.83;14.84;14.9;14.91;14.96;15.72;15.73;16.39;17.43;17.47;17.49;17.8;19.09;19.11;19.68;20;20.02;22.74;24.…
C74_SL348	CGACATGTACACTTTGGTGTGGGAAAGGGTGGAAAGGACAGGATCGAAGACACAAAAGACTGGAG	65	2	1	2	4	0.0189395	33.15
C74_SL349	TGATTTGGAGACAGGAGGTTTAGAATTTGACGGAAAGCGCGGCAGTCAGGGCGTGAGTGAG	61	2	1	2	4	0.00955911	34.68
C74_SL350	TACATTTTCAGCCAAGCAACACAAGAAACAAACAACCCACTTCGGGAAACAACAG	55	2	1	2	3	0.0313712	15.6
C74_SL351	CACACACAAACAAACAC	17	2	1	2	1	0.585671	1.82
C74_SL352	ACTTCTGGAGGCGCGTGGAGGGGCTCGAGGGGAGCTTTTGGGAGGAAGCGCTG	53	2	1	2	5	0.0189127	26.43
C74_SL353	CAGACACATACACACAC	17	2	3	2	1;2	0.279729;0.487409;0.838545	0.63;5.42;5.62
C74_SL354	acTCGCACACTTACCACTCACTCTCACACACGTTCCCGTCACTCACACCTGCGGACACAG	60	2	1	2	4	0.0497024	21.19
C74_SL355	atGTCTGTCCAGGGAAGGGTATTTGTAATCTGTCGGGTTGTTAGACCTTCACAG	54	2	1	2	3	0.0285593	13.07
C74_SL356	GTTTGGAGGGCAAGGTGACCGTAACTTTCACGGGTACGCAGGTTCCGATCGAG	53	2	1	2	3	0.0101804	23.62
C74_SL357	TTTGTTGGTGACTGAGAATGATGTTGGCCGGGGCAATAGGCTCACATTAG	50	2	1	2	3	0.0533379	14.96
C74_SL358	TGACAGGCCGAGCGCAACTACTGGGGAGCTTGTTATACTGCCTATGG	47	2	1	2	4	0.0206827	7.44
C74_SL359	ACACATACACACAGACAC	18	2	2	2	1;3	0.0765112;0.430982	11.14;22.29
C74_SL360	CACATACACACAGACAC	17	2	4	2	1	0.109571;0.232027;0.509137;0.832543	0.81;5.64;6.62;12.76
C74_SL361	GAGGCGCCACAACGATGCTCTGGACAAGGCTGGCGACAAGGCCAGG	46	2	1	2	2	0.0639098	11.99
C74_SL362	GGACGGGGAGAAGGAGAACGAGAACAACAACGAAGAAGAAGCACCAG	47	2	1	2	2	0.0248102	16.09
C74_SL363	GGTTCATATGTGGGTGGGTGTACGCTCATGTGTGTGGTGTTG	42	2	1	2	2	0.100492	12.83
C74_SL364	TGCTGGGGCTGCAGAATCAAGTCGTCGTGTTAGACCTCGAG	41	2	2	2	4	0.0264038	13.18
C74_SL365	CACAGACACAGACAGACAGACAGACAG	27	2	1	2	1	0.936135	0.24
C74_SL366	AAGGCACGCACGCACAC	17	2	1	2	1	0.353084	2.75
C74_SL367	GTGGGTGGACGGGAAGGTGGTGCATATGACTGATC	35	2	1	2	3	0.0251364	37.9
C74_SL368	cacacacacacacaCACAGACAGACAGACAG	31	2	3	2	1;2	0.123349;0.125974;0.19225;0.936137	0.27;4.64;9.51;9.84
C74_SL369	TCATTGACAGACAGACT	17	2	1	2	3	0.0373427	16.85
C74_SL370	acACAGAGAGACAGACAGACAG	22	2	2	2	1;2	0.221;0.221001;0.620522	1.57;3.93
C74_SL371	TGACACAGACACAGAC	16	2	1	2	1	0.605623	1.63
C74_SL372	GTGTGTATGAATATATA	17	2	1	2	3	0.0413401	30.22
C74_SL373	TCTCACAAGCGCGTGCCCAGACATGCATAG	30	2	1	2	2	0.536575	7.53
C74_SL374	TTATCCTCCCCTCTCT	16	2	1	2	3	0.200838	13.35
C74_SL375	TCCCGCACATCGAGCACATCGACGA	25	2	1	2	1	0.191396	6.66
C74_SL376	AGGTGGAGTCGCTTGTGCTGGAG	23	2	1	2	3	0.252664	6.22
C74_SL377	atcggTGGCAAGGCCAAGGAGG	22	2	5	2	2;3	0.0393178;0.0861254;0.146145;0.244874;0.31511	7.6;12.84;22.07;25.75;29.55
C74_SL378	tACACACAGACACAGACAC	19	2	5	2	2;3	0.116378;0.133322;0.217853;0.219727;0.220466;0.295952	4.3;8.39;8.42;10.42;13.86;26.44
C74_SL379	CACAGACACAGACAC	15	2	5	2	1;2;3	0.0477596;0.173111;0.580845;0.619299;0.638687	1.49;2.82;4.44;14.18;15.07
C74_SL380	aGACACAGACACAGACACAGACACAG	26	2	2	2	1	0.873417;0.928402	0.27;0.54
C74_SL381	gacACAGACACAGACACAGACACAGACAG	29	2	1	2	2	0.259375	5.79
C74_SL382	ACATACATACATACATACACACACAG	26	2	4	2	1;2;3	0.0418116;0.0631718;0.0652629;0.0734489;0.0887236;0.521825;0.522639	3.51;3.52;11.8;11.85;16.4;16.6;17.92
C74_SL383	GGAGGATGACGAGGAGGAGGAC	22	2	1	2	2	0.046389	20.71
C74_SL384	acggctTGAGCAAGAAGGAGAAGAAGAAGAG	31	2	1	2	2	0.0230702;0.0366468	23.75;26.14
C74_SL385	GCTCTCGTGTCTCGCCGGTACGCCAG	26	2	1	2	3	0.0488839	11.2
C74_SL386	TTGTGGGTGGGTGGTG	16	2	1	2	2	0.0593862	22.21
C74_SL387	CAGAGAGACAGACAGAGAG	19	2	1	2	1	0.30984	4.45
C74_SL388	GCAGGCAGACAGACAGACAGACAG	24	2	1	2	3	0.0604514	12.18
C74_SL389	CACGTACGTCCGATCCTGAAG	21	2	2	2	1;2	0.118905;0.373782	8.66;31.56
C74_SL390	GTGTGTGTTTGTTTGAT	17	2	2	2	2;3	0.0468148;0.211119	7.52;22.55
C74_SL391	gagcAGGCGGTTAAGGAGGGAGAG	24	2	1	2	3	0.20718;0.207991	5.47;5.63
C74_SL392	GGTGGTGCTGATAGTG	16	2	2	2	2;3	0.177933;0.198755	7.5;11.52
C74_SL393	GGGCGGGGTTGGGGGG	16	2	1	2	3	0.168234	11.32
C74_SL394	GTGTGTGAGAGAGTGAG	17	2	1	2	2	0.0357887	23.58
C74_SL395	CCTCGGCGATGCAACAG	17	2	1	2	2	0.491891	3.04
C74_SL396	ctgctgacggtgaaagagaaggAGCGGATCTTCCTCGACTGCATCCAGAGCTACTACTACAACGGCAG	68	2	1	2	4	0.0054524	30.46
C74_SL397	aggatgATGTGGGTGAGGGGAGCGATAAGAGCAATGAGACACACAGCGAG	50	2	1	2	3	0.107043	19.27
C74_SL398	CAATTTTCAGCCAAGCAACACAAGAAACAAACAACCCACTTCGGGAAACAACAG	54	2	160	2	2;3	0.00402613;0.0744379;0.077361;0.105223;0.144243;0.14427;0.150489;0.15137;0.162047;0.16627;0.182077;0.191372;0.193936;0.19415;0.194952;0.19575;0.196671;0.196793;0.196848;0.200171;0.201647;0.20533;0.252946;0.267945;0.352655;0.354212;0.583785;0.625773;0.736939	1.59;3.06;3.37;4.49;5.74;6.76;6.79;6.93;6.96;7.07;7.15;7.16;7.17;7.21;7.25;7.3;7.64;7.65;8.37;8.39;8.52;8.53;9.15;10.14;13.86;25.18
C74_SL399	tacgtggtggagagtCAGCGCTTGTCTTCTTGCACCCCTCTCTGTGTAAAG	51	2	1	2	4	0.00450031	41.27
C74_SL400	aCACACACATACATACAC	18	2	28	2	1;2;3	0.0225351;0.0240195;0.040278;0.0522728;0.0637233;0.0846529;0.0873106;0.106538;0.108916;0.110058;0.116517;0.137066;0.157022;0.165389;0.169554;0.186672;0.186927;0.19778;0.281776;0.312589;0.364705;0.406926;0.454311;0.500545;0.601443;0.638313;0.683234;0.760917;0.861863	0.79;1.09;1.54;1.75;2.55;3.42;3.85;4.77;5.51;6.12;6.32;6.62;7.58;7.73;7.93;10.34;10.68;11.06;11.66;12.66;14.9;16.46;17.67;18.19;20.32;23.31;24.42;25.41
C74_SL401	gTGTTTGTGTGTTTGTGTGTG	21	2	2	2	1;3	0.149038;0.366634;0.366865	4;4.01;6.37
C74_SL402	GTTGAGCTTGACTCTAGTCCGACGTTGTGAAATGACTTATGAG	43	2	9	2	3	0.0286663	18.17
C74_SL403	CACACAGAGAGACAGACAG	19	2	2	2	1;3	0.0331806;0.914245	0.35;19.17
C74_SL404	GAGGAAGCGACAAAAGGGCCGATGCGACGATCGAG	35	2	1	2	3	0.0768958	14.8
C74_SL405	gAGTGTGTGAAGGGGTGAGGTGGACTTTGGCGCTTCAG	38	2	1	2	2	0.0673114	15.55
C74_SL406	gCACACACGCACGCAC	16	2	21	2	1;2;3	0.00734294;0.0270256;0.0356176;0.0392399;0.0414192;0.0435462;0.0479273;0.0504366;0.0585917;0.0669279;0.0753922;0.096961;0.102874;0.139124;0.15204;0.207527;0.294442;0.359452;0.423399;0.478848;0.503571;0.52453;0.672103	1.67;4.23;4.32;5.92;6.2;7.51;8.6;9.08;9.33;9.95;10.98;12.11;14.31;14.79;15.1;17.24;18.22;18.24;18.77;18.79;20.77;21.81;22.76
C74_SL407	gaggggATATTTGCGTGCTGACGGAGAGACGGAG	34	2	1	2	3	0.00850509	19.87
C74_SL408	CACAGACAGACAGACAGACAGACAG	25	2	1	2	1	0.491674	2.04
C74_SL409	acAGACAGACAGACAGAC	18	2	15	2	1;2;3	0.0560041;0.0837724;0.0912342;0.17903;0.183336;0.183476;0.21187;0.212304;0.254059;0.254414;0.346949;0.347061;0.521773;0.522207;0.590957;0.592087;0.607539;0.75538;0.756675;0.782382;0.783869;0.918477;0.920388;0.929885;0.931825;0.940047;0.942042	0.23;0.26;0.27;0.31;1.43;1.53;1.83;1.84;2.41;3.77;4.36;6.1;6.11;7.73;7.74;8.45;8.89;8.9;12.19;16.66;18.54
C74_SL410	AAAGACAGACAGACAGACAGACAG	24	2	1	2	2	0.573672	3.33
C74_SL411	CCAGACAGACAGACAGACAG	20	2	1	2	2	0.280802	20.94
C74_SL412	ggCAGGGGGCTAGTTGCAGATG	22	2	1	2	3	0.0903122	20.04
C74_SL413	ACGCACGCACGCACGCACAG	20	2	6	2	2;3	0.0241158;0.0495343;0.0621982;0.0637567;0.0663384;0.0912457	10.6;15.52;17.38;21.96;24.22;25.75
C74_SL414	GGGGGTATTCCGGGCTGAAG	20	2	1	2	2	0.173487	14.63
C74_SL415	ggtGGGGTCGATATGGATGTGGAAG	25	2	1	2	3	0.183709	11.94
C74_SL416	ACACAGACAGACACAGACAG	20	2	2	2	1;2	0.198313;0.390656	7.57;12.82
C74_SL417	GAGTGTGTGAGAGAGAGAGAGAGAG	25	2	1	2	3	0.0604682;0.106925	16.47;20.75
C74_SL418	GAGTGTGTGAGAGAGAGAGAG	21	2	1	2	3	0.284772	7.17

## Sheet: raw_Monod_C73
Name	Consensus	Length	Reads	SL_RNA_Genes	SLTS_Sites	Stem_Loops	MFE_Frequency	Ensemble_Diversity
C73_SL1	ttaATTTTCAGCTAAGACAAAACAAGAACAAAACAACAACCCACTTTCGGGAAACAACAG	60	155671	25	13561	2;3;4	0.023848;0.0238559;0.0535301;0.053799;0.0538169;0.0684612;0.198157;0.198209;0.200671;0.200797;0.207984;0.208114;0.210167;0.210299;0.213743;0.213769;0.276882;0.277056	3.84;5.54;5.55;5.61;7.48;7.64;7.73;16;19.49;21.05;21.09
C73_SL2	aCGATTTTCAGCTAAGACAAAACAAGAACAAACAAACAACCCACTTTCGGGAAACAACAG	60	108222	1	11009	3	0.0300787	21.93
C73_SL3	ttttcagctaagacaaaacaagaacaaaatAACAACCCACTTTCGGGAAACAACAG	56	13067	28	3157	2;3;4	0.0271871;0.0346576;0.0720856;0.0791957;0.127579;0.132217;0.133547;0.135313;0.14124;0.141499;0.152305;0.152307;0.152413;0.152466;0.22009;0.222883;0.23105;0.233478;0.237448;0.307546	3.27;4.97;5.04;6.91;7.07;7.15;10.68;12.83;12.91;12.99;13.07;13.12;13.39;18.52;20.1;21.25
C73_SL4	AACAAAACAACAACCCACTTTTGGGAAACAACAG	34	4330	1	1883	2	0.158958;0.159592	8.02;8.05
C73_SL5	ccaaTTTTCAGCTAGGAACAAAACAAGAACAAAGAACAACCCACCTTCGGGCAATAACAG	60	1458	1	945	3	0.035182;0.0362721	17.97;18.04
C73_SL6	taatttccagctaaaacaaaacaagaacaaacaaacaaccTACTTTCGGGAAACAACAG	59	628	2	495	1;2;3	0.048289;0.0491025;0.0827455;0.0839207;0.125265;0.125311;0.125921;0.125967;0.126733;0.126878;0.126893;0.127098;0.127107;0.127113;0.127115;0.127368;0.127593;0.127822;0.127981;0.127988;0.128115;0.128146;0.128215;0.129192;0.221253;0.222921	10.21;10.26;13.16;13.22;13.23;13.24;13.25;13.26;13.27;13.3;13.31;13.33;16.07;16.13;17.33;17.53
C73_SL7	atgttagaagaagccaaggctgatgtggtcgtttgtggccattctcataagccAGGTAGGTAGGTAGGTAG	71	187	81400	159	1;2;3;4;5	0.00169026;0.00176091;0.00188075;0.00189472;0.00212826;0.00215774;0.00222444;0.00238571;0.00238906;0.00244108;0.00245877;0.00247208;0.00250063;0.00253667;0.00260161;0.00260832;0.00276736;0.00284303;0.00306578;0.00316811;0.00321046;0.00321048;0.00322171;0.00322287;0.00325114;0.00327846;0.00334169;0.00345396;0.00352038;0.00353139;0.00355076;0.0035619;0.00360543;0.00362395;0.00370377;0.00377374;0.00…
C73_SL8	CAAATATTTCATGCAAGTGAAAGGGCTGCTGATGTGGTAGAGGATGTAGGTTTGGTGGAACTTTTTCATAG	71	151	1	147	4	0.00515691	35.86
C73_SL9	gtgtgtGTGTGTGTGTTTCTCCGCAACTGCTCATGAATCGGGTTGTGAATATGTTGTAAAGATATACATTAGATAG	76	512	1	144	3	0.00172341;0.00313114;0.00506964;0.00589286;0.00701978;0.00720003	32.25;32.68;35.08;36.49;37.62;38.78
C73_SL10	ttagtgcgtgaagaaggagaagaagcaagcatctatccatctattaacaTCATCAGCCGCAGCAGCAGCAG	71	453	27	83	2;3;4	0.00838145;0.0105588;0.0105722;0.011502;0.0136666;0.0177027;0.0177029;0.0177389;0.0177489;0.0177501;0.0177502;0.0177688;0.0177712;0.018258;0.0186983;0.0197144;0.0197157;0.0197167;0.0197369;0.0197393;0.0220889;0.022117;0.023973;0.0242205;0.0242206;0.0242699;0.0242836;0.0242852;0.0243113;0.0243122;0.0243138;0.0243143;0.0243151;0.02434;0.0243429;0.0294502;0.0294921;0.030601;0.0310418;0.0317502;0.033…	7.38;7.99;8;8.66;9.92;9.93;10.39;10.4;10.41;10.52;11.42;11.51;11.79;12.13;12.2;12.25;12.26;12.94;13.72;13.73;13.74;14.31;14.83;15.23;15.72;15.89;15.91;16.61;16.68;16.69;17.86;18.93;18.94;19.22;19.37;19.44;19.63;20.09;21.65
C73_SL11	TTATCAGCTAAGATAAAACAAGAACAAACAAACAACCCACTTTCGGGAAAACAACAC	57	89	1	75	4	0.0793437	5.71
C73_SL12	cagcattgaatacggggaggaggagaagaagcaagcacctatctaTCTATTTATTAGCGTCATCAGCCGCAGCAGCAG	78	306	3	73	2;3;4	0.00959479;0.00962136;0.0109908;0.0112025;0.0382965;0.0415244;0.0434707;0.0435465;0.0483565;0.0506219;0.0507037;0.128406;0.142594;0.14937;0.149959;0.172638;0.18074;0.180906	6.85;6.86;7.03;10.79;10.85;11.03;12.44;18.02;18.05;18.22;19.7;19.74;19.9;20.79;26.81;26.91;28.48;28.5
C73_SL13	ggggggatgggcagtgtgtttgaggatctagcttcatcgaccaggtggGTAGGTAGGTAGGTAGGTAG	68	69	62997	62	1;2;3;4;5	0.00172378;0.00174305;0.00175804;0.00187225;0.00187226;0.00188329;0.00209025;0.00210933;0.00213453;0.00217266;0.00221237;0.00221269;0.00236646;0.00237887;0.00238207;0.00242282;0.00245088;0.00245468;0.00245775;0.00247239;0.00258908;0.00258946;0.00259333;0.00276294;0.00283317;0.00298955;0.00299115;0.003011;0.00301401;0.00302715;0.00309654;0.00311785;0.00312065;0.00312382;0.00313771;0.00314564;0.003…
C73_SL14	atacggggaggaggagaagaagcaagcacctatctaTCTATTTATTAGCGTCATCAGCCGCAGCAGCAGCAG	72	341	17	60	2;3	0.00439587;0.00449446;0.00522544;0.00657985;0.00659684;0.0067215;0.0067388;0.00712766;0.00781202;0.00783213;0.0111938;0.0126934;0.014912;0.0152462;0.0152472;0.0152565;0.0152603;0.0154555;0.0170936;0.0222933;0.0223508;0.0228224;0.0228239;0.0228378;0.0228434;0.0228814;0.0228829;0.0228968;0.0229024;0.0231041;0.0231637;0.0291189;0.0299181;0.0306098;0.0307177;0.0313885;0.0314991;0.0315316;0.0315864;0.…	12.9;12.92;13.16;13.18;14.01;14.02;14.11;14.12;14.15;14.16;14.17;14.18;14.26;14.27;14.35;14.37;14.41;14.42;14.43;14.44;14.76;14.77;14.78;14.86;15.02;15.04;15.05;15.06;15.25;15.28;15.66;16.13;16.29;16.3;16.35;16.37;16.61;16.63;16.89;16.9;17.13;17.14;17.25;17.75;22.18;22.27;22.34;22.35;22.53;22.55;22.63;22.65;22.67;22.68;22.69;22.7;23.27;23.57;23.58;23.73;23.82;23.84;23.87;24.22;24.24;24.28;24.4;24…
C73_SL15	gccaggTAGGTAGGTAGGTAGATAG	25	53	4536	46	1;2;3;4	0.00233294;0.00233397;0.0030359;0.00360765;0.00366469;0.00402934;0.00426947;0.00426948;0.00427079;0.00462072;0.00473392;0.00484919;0.00486028;0.00503796;0.00504219;0.00510709;0.0051082;0.00510946;0.00511134;0.00523481;0.00527756;0.00528249;0.00532833;0.00560143;0.0056902;0.00573234;0.00576519;0.00592439;0.00592713;0.00608157;0.00608473;0.00630577;0.00630595;0.00635448;0.00636408;0.00639147;0.0063…
C73_SL16	AGAAAAAGAGACATGGGTCACTGAAGAAGGAATAGCGAAAGATGAAAAAAGGAAACAGGAGGTAGGCAG	69	49	1	43	3	0.00319022	26.65
C73_SL17	AGCATGGATCCATTTTATTTCTATTTGTAATGTAAAAGGGGACATTAGATCTTCTTGATCAAGTAAG	67	34	1	38	4	0.00303089	44.8
C73_SL18	gtgttttctttcgaaagagagagtgcgacaaggcaaggaTGGGGTGGATGGGTGGGGCGTAGTGAAGGATATAGAG	76	41	1	36	3;4;5	0.0255874;0.0584127;0.0855275;0.104796;0.112405	5.87;6.4;7.9;9.33;11.74
C73_SL19	ctatcaaTTTATTAGCGTCATCAGCCGCAGCAGCAGCAG	39	440	18	35	2	0.0338755;0.0338772;0.0345814;0.0345831;0.0401937;0.0401957;0.0584009;0.058422;0.0585325;0.0585537;0.0730932;0.0730969;0.0732357;0.0732395;0.0768676;0.0768715;0.0771516;0.0771555;0.0773585;0.0773623;0.084533;0.0869539;0.0870028;0.0870433;0.0870477;0.0906882;0.0907303;0.090735;0.114748;0.114753;0.117506;0.117512;0.117513;0.117519;0.117585;0.11759;0.117591;0.117614;0.11762;0.11891;0.118914;0.171653…	12.13;13.26;13.35;13.38;13.39;13.98;13.99;14;14.43;14.44;14.59;14.87;15.16;15.52;15.58;16.2;22.83;23.46;25.35
C73_SL20	aggggggaggtttTTGACTTTCCATCTAGGGGGGGCACATTTCCAGCTTAGCCAGTAAG	59	42	315	33	4;5	0.00114002;0.00121722;0.00124736;0.00127064;0.00138364;0.00140432;0.00140807;0.00145949;0.00146528;0.00149312;0.00150491;0.00156067;0.00159534;0.00163373;0.00170165;0.00177126;0.00179008;0.00186298;0.00186734;0.00192477;0.00197918;0.00198541;0.00200814;0.0020415;0.00212444;0.0021386;0.00220997;0.00222923;0.00227488;0.00229076;0.00229222;0.00235381;0.00235535;0.00240096;0.00241967;0.00243563;0.002…	23.87;24.44;25.84;26.58;26.94;27.31;27.38;27.64;28.46;29.56;30.49;30.58;30.81;31.07;31.69;32.13;32.62;32.73;33.37;33.6;34.09;34.14;34.34;34.87;34.94;35.1;36.03;36.14;36.47;36.61;36.73;37.24;37.35;37.42;37.47;37.75;37.77;37.99;38.1;38.18;38.34;38.37;38.92;38.95;39.08;39.88;39.91;40.28;40.51;40.65;40.69;40.84;40.92;41.21;41.35;41.38;41.47;41.51;41.57;41.69;41.73;41.78;41.97;42.01;42.11;42.49;42.65;…
C73_SL21	tgatgtgatttgatacatctacaGGTAACCACCGTGGCCTTGAGGTCGTGGCTGATAAGGGAGAAG	66	1147	21	32	3;4;5	0.00103472;0.0022518;0.00226862;0.00391124;0.00630533;0.00648818;0.00691234	30.56;30.64;34.59;44.53;44.57;44.63;44.8
C73_SL22	TTTTCAGCTAAGACAAAACAAGAACAAAACAACAACCCACTTTCGGGAAACAACA	55	33	17	31	3;4	0.0282594;0.0334574;0.0397853;0.104579	9.41;14.41;14.62;15.68
C73_SL23	gatgttgaatgaaaggagaaggagatttGAGGTGGCAGAGAGACATATATAG	52	24	1	31	1;2	0.0435031;0.0468525;0.0599771;0.0870031;0.093374	18.35;18.62;20.42;22.89;24.46
C73_SL24	gcagaaggagcagtaaagcaagcatctatctaTTAGCATCACCAACCGCAGCAGCAGCAGGCAG	64	181	10	30	3;4	0.00211202;0.00298037;0.00298119;0.00365993;0.00373224;0.00375122;0.00387523;0.00388918;0.00403035;0.00416334;0.00417833;0.00472103;0.00472458;0.00473426;0.00473557;0.00507198;0.00507576;0.00508619;0.00508758;0.011144;0.0111471;0.0159796;0.015984;0.0163998;0.0164035;0.038134;0.0381446	17.01;22.11;22.2;25.5;25.51;26.23;26.25;26.34;26.37;26.46;29.14;31.14;31.25;34.47;34.48;35.25;35.26;35.36
C73_SL25	ttagtacgtgaagaaggagaagaagcaagcatctatctatCTATTAGCATCATCAGCCGCAGCGGCAGCAG	71	73	8	30	2;3;4	0.00577768;0.0063671;0.00636718;0.00911057;0.0105948;0.0134996;0.014687;0.0146871;0.0157252;0.017085;0.0170851;0.0181246;0.0195602;0.0195604;0.0213371;0.0217228;0.0219087;0.0219088;0.0264022;0.0264038;0.0418063;0.0453827;0.045383	14.81;15.23;15.38;16.35;18.03;18.7;19.36;19.84;20.36;20.82;22.01;22.92;23.05;23.48;23.93;23.97
C73_SL26	TGTCTATTTACCTACCTAGGCGAGAGGAGGAGGACAGAAGAGCAGATGTGTTGTGGTATG	60	42	1	30	3	0.00145723	31.06
C73_SL27	acacgaggaaggatggaaggtggactccatgtaggtagatagacAGGTGGGTAGGTAGGTGG	62	32	111	30	1;2;3;4	0.00591185;0.00734448;0.00906001;0.0092591;0.0109014;0.0206057;0.0208667;0.021392;0.0243991;0.0291427;0.0298198;0.0302906;0.0312593;0.0321081;0.0333537;0.0356634;0.0360372;0.0366406;0.0401783;0.0430307;0.0451265;0.0472046;0.0499537;0.0533699;0.0535706;0.0537535;0.0537702;0.0543974;0.0574117;0.0591517;0.0619513;0.0718939;0.0777841;0.0782296;0.0823779;0.0830561;0.088342;0.0903443;0.0924122;0.104385…	0.83;0.86;0.91;1.18;1.39;1.41;1.62;2.15;2.37;2.44;2.55;3.52;3.68;4.12;4.55;4.6;5.14;5.28;5.49;5.52;5.61;5.94;5.95;6.02;6.07;6.16;6.5;6.7;6.84;6.95;6.97;7.05;7.47;7.88;8;8.05;8.27;8.63;9.04;9.08;9.23;9.37;9.59;9.66;9.68;9.83;10.15;10.19;10.64;10.88;11.08;11.11;11.93;12.07;12.21;12.22;12.39;12.45;12.56;12.67;12.79;13.03;13.05;13.5;13.84;14.1;14.12;14.61;14.63;14.64;14.68;14.77;14.79;15.18;15.21;15.…
C73_SL28	AGTACGGGGAGGAGGGGAAGAAGCAAGCACATATCTATCTATAAGCATCATCAATCGCAGCAGCAGCAGGCAG	73	59	5	29	3	0.00345508;0.00414448	27.35;28.78
C73_SL29	gttggcaagggacagcagacagtggacggatttcgcttgattttGGCAAGTAGGTTGGTAGGTAG	65	33	2	28	2;4	0.0115544;0.0851651	19.92;23.86
C73_SL30	tAAGGGGATTGGGTTGAGAGGGATTATATGCTGGTTTTTGTGGCGATGTATGTCGGGGGCCAGCTAG	67	28	1	28	3	0.00189807;0.00192011	22.37;22.44
C73_SL31	ggaggaggagaagaagcaaccacatatctatctataAGCATCATCAATCGCAGCAGCAGCAG	62	55	17	27	2;3	0.00214224;0.0100984;0.0118184;0.011975;0.0120119;0.0120274;0.0120496;0.0120566;0.0125121;0.0125513;0.0153305;0.0155337;0.0155764;0.0155813;0.0156014;0.0156301;0.015639;0.0156666;0.0157156;0.0168209;0.017044;0.0170965;0.0171187;0.0171502;0.0171602;0.0173833;0.0174379;0.0180986;0.0183384;0.0183945;0.0184182;0.0184519;0.018452;0.0184625;0.0184716;0.0185293;0.0206712;0.0209493;0.0210375;0.0210685;0.…	8.51;13.07;13.08;13.1;13.11;13.12;13.19;16.38;16.39;16.4;16.41;16.42;16.49;16.99;17;17.06;17.07;17.08;17.15;17.71;17.72;17.75;17.76;17.77;17.78;17.85;18.36;18.37;18.42;18.43;18.44;18.51;19.69;22.29;22.3;22.63;22.64;22.67;22.68;22.69;22.76;23;23.03;23.04;23.05;23.12;23.87;25.07;25.08;30.5
C73_SL32	TAAGGGGGAGATGAGGAGACTGGATTGGTTGGATAGGTAGATAGGCATGTACCTTGTTGGAGAATAG	67	28	1	27	3	0.0135706	23.2
C73_SL33	tccttgaccgcatttagtacgtgaaggagcagtcaccaaccgCAGCAGCAGCAGGCAGGTGGGTAGGTAAGCAG	74	54	3	26	4;5	0.002448;0.00339316;0.0038127;0.00447102;0.0222698;0.0368667	16.71;17.61;32.73;32.84;34.2;36.02
C73_SL34	taggCAGGTAGGTAGGTAGGT	21	28	20	26	1;2;3	0.0214944;0.0226436;0.0306583;0.0310847;0.0495054;0.0556364;0.0567509;0.0603321;0.0676756;0.0694492;0.0711282;0.0826073;0.085978;0.0963543;0.108035;0.111607;0.128378;0.133604;0.145674;0.16048;0.164058;0.164807;0.166355;0.184771;0.189207;0.246343;0.273219;0.276392;0.390149	6.18;9.35;9.48;9.52;11.38;11.82;12.16;12.49;12.58;12.71;13.11;13.49;13.87;13.96;13.98;14.61;15.04;15.66;15.8;16.88;16.96;18.45;18.68;19.79;22.66;23.77;24.32;30.41;31.11
C73_SL35	gcaactgctcatgaatcgggttgtgaatatgttgtaaagatatacaTTAGATAGGTAGGTAGGCAG	66	77	4	25	2;3	0.00786402;0.00786952;0.0120073;0.0142393;0.0166127;0.0167489;0.0199989;0.0368368;0.0576371;0.10117	15.65;18.37;20.11;20.98;22.22;22.79;22.83;23.06;24.9
C73_SL36	ggTAGATAGGTAGGTAGGCAG	21	76	130	24	1;2;3	0.00623877;0.0107682;0.0118463;0.0119868;0.0143225;0.0144907;0.0157319;0.016276;0.0189842;0.0201834;0.0231976;0.0242944;0.0267212;0.0275072;0.0284687;0.0310796;0.0325904;0.0363692;0.0371478;0.0378372;0.038189;0.0392473;0.0396477;0.0401185;0.0401248;0.0405521;0.0407058;0.0416753;0.0444042;0.0449842;0.0451935;0.045236;0.0464747;0.046699;0.0467072;0.0474782;0.0483164;0.0492077;0.0539878;0.0548548;0.…	1.42;1.89;2.13;2.64;2.72;2.91;2.97;2.99;3.56;4.41;5.5;5.53;5.57;5.89;6.18;6.54;6.72;6.96;7.04;7.09;7.27;7.65;8.1;8.31;8.46;8.6;8.62;8.65;8.66;8.72;8.76;8.77;8.84;9.07;9.39;9.89;10.39;10.44;10.46;10.53;10.69;10.83;10.9;11.31;11.37;11.61;11.93;11.96;12.01;12.05;12.34;12.36;12.38;12.52;12.57;12.65;12.69;12.72;12.88;12.92;12.97;13.01;13.61;13.62;13.66;13.99;14.12;14.36;14.42;14.44;14.49;14.55;14.64;1…
C73_SL37	TCTATTAGCATCATCAAGTGCAGCAGCAGCAGCAACAGGCAGTCAG	46	54	4	24	3;4	0.00755992;0.00830162;0.0164076;0.0223859	15.31;23.63;26.38;28.75
C73_SL38	GCACATACCTATCTATTAGCATCATCAAGTGCAGCAGCAGCAGCAGCAGCAGCAGGCAGTCAG	63	35	1	24	3	0.00976489	34.14
C73_SL39	aatcgcttcttcctcttcccttcttgacatcatttaGGACGTTGCGGAGGAGCCAGCAGCAG	62	34	13	24	3;4	0.0316675;0.0316967;0.0379453;0.0379803;0.0392122;0.0392482;0.0453624;0.0454041;0.0609278;0.0720259;0.0752892;0.0766235;0.0775731;0.0801807;0.0802545;0.08864;0.0886437;0.0887216;0.0952677;0.0953554;0.0955273;0.0969157;0.0981933;0.101132;0.103114;0.11929;0.122669;0.127892;0.130523;0.13098;0.150999;0.156694;0.173248;0.186196;0.199751;0.199874;0.210866;0.233141;0.250565;0.266916;0.268224;0.295111;0.…	7.98;8.78;8.81;9.61;9.68;9.92;10.52;10.72;11.57;11.59;14.18;14.82;14.98;15.61;15.79;15.83;15.89;15.91;15.93;15.94;16.52;16.59;16.63;16.72;16.73;16.89;17.11;17.54;17.59;17.64;17.71;17.94;17.95;23.31;24.96;25.06;25.22;26.75;26.76
C73_SL40	AGGCAGGTGGGTAGGTA	17	26	3	24	2	0.027128;0.0315773;0.11618	11.3;18.09;25.33
C73_SL41	aGATGGAGAGGAAGGAGAGAATATATATGTCTTGTATGTTTTTAGTGAGTCGGACTGAGTGATCAGTTAG	70	22	1	24	5	0.0132533;0.0132534	16.7
C73_SL42	TTCCTTTTCCCCGCTTAAATGACGATCACCATTGGATGGGGTCGGTCATTTGTAGACTAG	60	21	1	24	3	0.0206	17.31
C73_SL43	atctaTCTATTTATTAGCGTCATCAGCCGCAGCAGCAGCAGGTGG	45	131	16	23	2	0.0306846;0.0307177;0.0314655;0.0314991;0.0315864;0.0323561;0.0365534;0.0365917;0.0375901;0.0659944;0.0661088;0.0662275;0.0662989;0.067537;0.06761;0.0681691;0.0691772;0.0692567;0.0693313;0.0712983;0.0966719;0.096766;0.0994608;0.106392;0.106399;0.106463;0.10649;0.106506;0.106513;0.106578;0.106604;0.107894;0.108;0.109528;0.109535;0.109602;0.109629;0.110991;0.145291;0.145447;0.149578	13.1;13.36;13.37;14.01;14.15;14.16;14.26;14.4;14.41;14.42;14.43;14.64;14.65;14.78;15.04;15.05;16.35;16.4;16.41;16.61;16.62;17.04;17.28;17.29;23.57;23.82;23.83;24.22;24.48;24.49;26.13;26.38;26.39
C73_SL44	gcaagcacctatctatctATTTATTAGCGTCATCAGCCGCAGCAGCAGCAGGTGGGTAGGCAG	63	46	15	23	2;3	0.0254976;0.0260555;0.0273147;0.0278466;0.0280385;0.0280872;0.0285569;0.0286058;0.0299949;0.03004;0.0301233;0.0305788;0.0320168;0.0328369;0.0328912;0.0348802;0.0350747;0.0351718;0.0373682;0.038362;0.0384283;0.0412271;0.0536919;0.0575078;0.0590277;0.05913;0.0604417;0.0617449;0.0618511;0.0624397;0.062548;0.063226;0.0634012;0.0652669;0.066881;0.0670663;0.0862394;0.0862443;0.0862973;0.0862975;0.08631…	12.56;13.33;13.35;13.59;13.88;13.89;13.9;14.65;14.66;14.67;14.68;14.91;14.92;15.66;15.67;15.91;15.92;16.09;16.1;16.52;16.68;16.7;16.85;16.87;17.11;17.29;17.3;17.55;17.75;17.86;18.16;18.3;18.45;18.47;18.69;23.27;23.28;23.74;23.75;24.01;24.03;24.26;24.51;24.53;24.77;24.96;25.52;25.73;26.51;26.52;26.77;27.5
C73_SL45	CATCGTAAGGACATGGTGGGGTGTTTGAAGCATTTGTATACCATTGGTGGTGGAGGG	57	21	1	23	2	0.00509555	29.78
C73_SL46	GTGTATGTGAGTGCTAGAAGGAGGTAGGTAGACATACATGGATCTCTTGGTGTAAGATGGAT	62	20	1	23	4	0.00513172	33.02
C73_SL47	gggaggaggagaagaagcaagcacctatctaTCTATTTATTAGCGTCATCAGCCGCTGCAGCAGCAG	67	35	6	22	2;3	0.0116108;0.0646047;0.0650474;0.0701778;0.0702118;0.070246;0.0702802;0.0707277;0.0791265;0.0859524;0.0860359;0.102542;0.111388;0.111496	13.01;13.02;13.38;13.4;13.41;13.77;13.85;13.87;14.23;15.45;15.47;15.83;23.69
C73_SL48	tgaGGAGCATGGTCATCGTGGCCTTGAGGTCGTAGCTGATAAGGGAGAAG	50	24	8	22	4	0.0108022;0.0112529;0.011528;0.0127148;0.0165919;0.0177465;0.0843976;0.0947005	13.14;17.96;24.62;25.61;28.82;36.51;37.57;41.15
C73_SL49	TCTATTTATTAGCGTCATCAGCCGCAGCAGCAGCAGGTGGGTAGGCAGGTAGGTAGGTAGACGGAG	66	209	3	21	3	0.00901795;0.0194278;0.0575797	16.99;20.57;28.42
C73_SL50	tttagtacgtgaaaaaggagaagaagcaagcatctATCCATCTATTAACATCATCAGCCGCAGCACCAGCAG	72	75	2	21	2;3	0.0387384;0.0407138;0.0412777;0.0413131;0.0430045;0.0515441;0.0516504;0.301288;0.301909	3.21;3.22;8.51;8.52;9.58;9.73;9.74;9.82;10.16
C73_SL51	GGTAGTGGTAGTCGTAAGGTGGCTGTGGGTAGTAGTAAGGAGTCTCAATGAAGGAGGGTAGGTAG	65	26	1	21	4	0.122509	10.96
C73_SL52	taggttgggttccttgtcgtctGTGTTTTAAACGTTCATGTGTATGTGAGTGCTAGAAGGAG	62	19	1	21	3;4	0.00352601;0.00449149;0.00659771;0.00936385;0.0101072	33.7;33.86;34.97;36.54;37.86
C73_SL53	atctatttattagcgtcatcagccgcagcagcagcaggtgggtaggcAGGTAGGTAGGTAGAGGGAG	67	142	12	20	1;2;3	0.0223384;0.0311612;0.031221;0.0320574;0.0362342;0.0362347;0.0367197;0.0367583;0.0506509;0.0572538;0.0572546;0.0579852;0.0580424;0.0609039;0.0819902;0.082148;0.0927194;0.0927234;0.092898;0.0929019;0.0934193;0.093599;0.0936924;0.0938727;0.0958559;0.0986842;0.103014;0.116565;0.116566;0.117393;0.117416;0.174001;0.199717;0.400861	4.34;5.05;7.19;7.38;7.4;7.42;7.43;7.45;7.67;7.71;7.84;7.86;8.12;9.26;11.71;11.9;11.91;12.04;12.43;12.69;12.7;12.84;13.23;18.17;18.38;18.4;18.78
C73_SL54	agCATCATCAGCCGCAGCGG	20	96	1	20	2	0.203071;0.248289	5.4;5.96
C73_SL55	GGTCTAGTTGTTGTGTGTGAGCAAATAGGGTTAAGAAGGCAGAAATGGCAAATTTTATGACATAATAG	68	31	1	20	3	0.0115439	26.17
C73_SL56	gaagaaggagaagaagcaagcatctATCCATCTACTAGCATCTTCAACCGCAGCAGCAGCCGGCAG	66	86	12	19	2;3;4	0.0193387;0.0257628;0.0317072;0.0321671;0.0327696;0.0360835;0.0363801;0.0393032;0.0403305;0.0409155;0.0420372;0.0426231;0.0483718;0.0490734;0.0520905;0.0607159;0.0643679;0.065324;0.0747268;0.0758113;0.0782337;0.12176;0.123517;0.165185;0.17652;0.203301;0.20624;0.33456;0.357973;0.416487;0.422716;0.445632;0.452297	7.68;7.76;8.52;9.26;9.34;10.1;13.46;13.83;13.9;14.45;14.75;14.82;17.71;17.79;18.42;19.27;19.35;19.58;19.64;19.96;20.96;21.61;21.69;22.13;22.32;24.46;24.54;25.12;25.17;25.2;25.83;28.19;31.03
C73_SL57	GTAGGGTAAGGTAGGTAGGTAG	22	25	1	19	2	0.0408391	15.34
C73_SL58	agctgggcagcttagtgctctATGTGGATGTGTGTTTTTATGGTTTATTGGTGTGATGAATAGCAGAGGAG	71	19	1	19	2;3	0.0304018;0.0815832	19.25;24.21
C73_SL59	gggggaGGTTTTTGACTTTCCATCTAGGGGGGGCACATTTCCAG	44	17	3	19	3;4	0.00663421;0.0107526;0.0118147	34.64;35.68;37.85
C73_SL60	aGGTAGGTAGGTAGGTAGGATAG	23	17	50199	19	1;2;3;4;5	0.001528;0.00175616;0.00187223;0.0018832;0.00208991;0.00213324;0.00221231;0.00238207;0.00242282;0.00243684;0.00245088;0.00258837;0.00293002;0.00295616;0.00298955;0.00317961;0.00318012;0.00324552;0.00324776;0.00335228;0.00347113;0.00353096;0.00359007;0.00380329;0.00393566;0.00393977;0.00398967;0.00402359;0.00403378;0.00403683;0.00408494;0.00408729;0.00415296;0.00419547;0.00419943;0.00437407;0.0043…
;0.0246158;0.0246219;0.0246244;0.0246292;0.0246331;0.0246355;0.0246374;0.0246393;0.0246395;0.0246405;0.024641;0.0246439;0.0246482;0.0246485;0.0246502;0.0246562;0.0246592;0.0246646;0.0246649;0.0246653;0.0246739;0.0246762;0.0246767;0.0246781;0.0246849;0.0246952;0.0246962;0.0247017;0.0247041;0.0247106;0.0247144;0.024721;0.0247289;0.0247293;0.0247334;0.0247367;0.0247392;0.0247398;0.0247443;0.0247455;…
83059;0.0383065;0.038307;0.0383108;0.0383144;0.0383168;0.038323;0.0383239;0.0383387;0.0383412;0.0383541;0.0383595;0.038362;0.0383628;0.0383662;0.0383667;0.0383715;0.0383728;0.0383781;0.0383809;0.0383819;0.0383849;0.0383923;0.0383936;0.0383939;0.0383949;0.0383952;0.0383974;0.0383998;0.038407;0.0384167;0.0384239;0.0384266;0.0384289;0.0384303;0.0384311;0.0384328;0.0384378;0.0384402;0.0384415;0.03844…
16112;0.0516114;0.0516138;0.0516148;0.0516198;0.051623;0.0516243;0.051629;0.0516323;0.0516326;0.0516464;0.0516518;0.0516611;0.0516616;0.0516628;0.0516653;0.0516762;0.0516788;0.0516796;0.0516821;0.0516827;0.0516966;0.051707;0.0517094;0.0517096;0.0517149;0.0517151;0.0517225;0.0517241;0.051737;0.0517388;0.051739;0.05174;0.0517456;0.051746;0.0517462;0.0517472;0.0517501;0.0517518;0.051763;0.0517651;0.…
.0653789;0.0653883;0.0653888;0.0653934;0.0654209;0.065427;0.0654284;0.065431;0.065434;0.0654365;0.0654374;0.0654419;0.0654442;0.0654497;0.0654526;0.0654532;0.0654535;0.0654555;0.0654565;0.0654591;0.0654645;0.065469;0.0654715;0.0654721;0.0654776;0.0654815;0.0654861;0.0654902;0.0654939;0.065494;0.0654958;0.0655001;0.0655045;0.0655086;0.0655088;0.0655105;0.065511;0.0655135;0.0655162;0.0655165;0.0655…
145;0.0805196;0.0805278;0.0805282;0.0805289;0.0805308;0.0805358;0.0805397;0.0805437;0.0805519;0.0805544;0.0805545;0.0805561;0.0805613;0.0805661;0.0805695;0.0805714;0.0805719;0.0805741;0.0805772;0.0805807;0.0805816;0.0806007;0.0806018;0.0806055;0.0806269;0.080631;0.0806326;0.0806356;0.0806387;0.0806513;0.0806554;0.0806633;0.0806677;0.0806737;0.0806759;0.0806785;0.0806791;0.0806834;0.0806853;0.0806…
;0.0971917;0.0971974;0.0972004;0.0972022;0.0972025;0.0972064;0.0972097;0.0972282;0.097233;0.0972393;0.0972435;0.0972534;0.0972576;0.0972623;0.0972743;0.0972744;0.0972799;0.0972813;0.0972885;0.0972927;0.0972983;0.0973031;0.0973179;0.0973272;0.0973379;0.0973459;0.0973567;0.097357;0.0973622;0.0973661;0.097368;0.097377;0.0973933;0.097398;0.0974095;0.0974122;0.097417;0.0974302;0.0974479;0.0974486;0.09…
;0.119715;0.119722;0.119736;0.119744;0.119761;0.119769;0.119779;0.119824;0.119833;0.119841;0.119843;0.11985;0.119856;0.11987;0.119887;0.119902;0.119911;0.119919;0.119923;0.119925;0.119927;0.11994;0.119951;0.119952;0.119953;0.119964;0.119969;0.119971;0.119973;0.119978;0.119984;0.119998;0.120003;0.120009;0.120019;0.120024;0.12003;0.120037;0.120052;0.120059;0.120066;0.12007;0.120071;0.120077;0.12009…
147438;0.147439;0.147444;0.147459;0.147462;0.147469;0.147477;0.147485;0.147502;0.147504;0.14751;0.147511;0.147513;0.147518;0.147547;0.147565;0.147567;0.147577;0.147601;0.14761;0.14762;0.147627;0.147628;0.147648;0.147649;0.147654;0.147655;0.147656;0.147659;0.14766;0.147666;0.14767;0.147689;0.147692;0.147714;0.14772;0.147726;0.14774;0.147741;0.147748;0.147752;0.147764;0.147775;0.147789;0.147791;0.1…
18091;0.180912;0.180913;0.180914;0.180923;0.180926;0.180928;0.180932;0.180937;0.180939;0.180941;0.180945;0.180955;0.180956;0.180968;0.180985;0.181004;0.181006;0.18101;0.181023;0.181039;0.181045;0.181051;0.181062;0.181068;0.181069;0.181072;0.181081;0.181086;0.181096;0.181112;0.181122;0.181124;0.181125;0.181134;0.181141;0.181142;0.181144;0.181182;0.181195;0.181206;0.18121;0.181215;0.181219;0.181252…
225592;0.225594;0.225604;0.225631;0.225649;0.225654;0.225661;0.225662;0.225675;0.225681;0.225691;0.225704;0.225709;0.225724;0.225732;0.225733;0.225743;0.225748;0.22575;0.225781;0.225794;0.225795;0.225798;0.225813;0.225864;0.225865;0.22592;0.225927;0.225955;0.225978;0.225991;0.225996;0.225998;0.226013;0.226016;0.226035;0.226036;0.226042;0.226043;0.22605;0.22606;0.226066;0.226076;0.226079;0.226089;…
1;0.287506;0.287514;0.287518;0.287519;0.287573;0.287627;0.287636;0.287639;0.287661;0.287671;0.287687;0.287691;0.287731;0.287759;0.287775;0.287782;0.287793;0.287858;0.28786;0.287876;0.287889;0.287905;0.287908;0.287934;0.28795;0.287996;0.288061;0.288112;0.288115;0.288145;0.288149;0.288179;0.288183;0.288189;0.288213;0.288219;0.28822;0.28825;0.288252;0.288261;0.288263;0.288268;0.288284;0.288335;0.288…
.388872;0.388941;0.388997;0.389;0.389012;0.389057;0.389065;0.389098;0.389149;0.389195;0.389234;0.389246;0.389306;0.389309;0.389319;0.389349;0.389368;0.389371;0.389437;0.38946;0.389506;0.389512;0.389599;0.389634;0.389642;0.389672;0.389676;0.3897;0.389743;0.389794;0.389951;0.389962;0.389996;0.390019;0.39003;0.390036;0.390074;0.390199;0.390206;0.390266;0.390367;0.390508;0.390528;0.390533;0.390559;0.…
591755;0.591799;0.591853;0.592051;0.592101;0.592391;0.592468;0.592479;0.592693;0.592734;0.592794;0.592818;0.593144;0.593262;0.593298;0.593314;0.593511;0.593523;0.593574;0.593719;0.593732;0.593739;0.593759;0.593795;0.593811;0.5939;0.593951;0.594021;0.594075;0.594168;0.594203;0.594318;0.594336;0.594383;0.594623;0.594761;0.594771;0.594833;0.594838;0.59503;0.595082;0.595093;0.595306;0.595794;0.595801…	0.1;0.12;0.15;0.16;0.17;0.18;0.19;0.2;0.21;0.22;0.23;0.24;0.25;0.26;0.27;0.28;0.29;0.3;0.31;0.32;0.33;0.34;0.35;0.36;0.37;0.38;0.39;0.4;0.41;0.42;0.43;0.44;0.45;0.46;0.47;0.48;0.49;0.5;0.51;0.52;0.53;0.54;0.55;0.56;0.57;0.58;0.59;0.6;0.61;0.62;0.63;0.64;0.65;0.66;0.67;0.68;0.69;0.7;0.71;0.72;0.73;0.74;0.75;0.76;0.77;0.78;0.79;0.8;0.81;0.82;0.83;0.84;0.85;0.86;0.87;0.88;0.89;0.9;0.91;0.92;0.93;0.9…
C73_SL61	gctcatgaatcgggttgtgaatatgttgtaaagatatacattagatAGGTAGGTAGGCAGGTAA	64	51	79	18	1;2;3;4	0.00517022;0.00631566;0.0078404;0.0140613;0.0141555;0.0152523;0.0156703;0.0205139;0.0252827;0.0267949;0.02997;0.0335409;0.0337428;0.0357013;0.0374499;0.0378416;0.0413779;0.0419762;0.0444961;0.0487854;0.0498161;0.0507124;0.051178;0.0518516;0.0565897;0.0576376;0.0583571;0.0599107;0.0615488;0.0618019;0.0623698;0.062402;0.0652743;0.0687788;0.0706316;0.0709031;0.0752228;0.0756308;0.0762613;0.0777002;0…	2.32;2.88;2.98;3.01;3.49;4.2;4.74;5.31;5.5;5.54;5.78;5.9;5.99;6.08;6.38;6.67;7;7.35;7.61;7.84;7.85;8.28;8.43;9.02;9.04;9.11;9.22;9.23;9.27;9.3;9.47;9.57;10.25;10.34;10.44;10.51;11.75;11.85;11.91;12.07;12.15;12.2;12.27;12.4;12.55;12.56;12.81;13.28;13.29;13.37;13.91;14.04;14.08;14.34;14.44;14.55;14.57;14.59;14.7;15.23;15.74;16.01;16.44;16.57;16.59;16.72;16.91;16.95;16.99;17.09;17.29;17.32;17.37;17.…
C73_SL62	cgtgaagaaggagaagaagcaagcatCTATCTATCTATTAACATCATCAGCCGCAGCGGCAGCAG	65	38	1	18	3;4	0.00849804;0.0132726;0.013498	20.95;21.04;25.04
C73_SL63	tctatcaatctATTAGCATCTTCAACCGCAGCAGCAGCCGGCAGGTGGACAGCTAG	56	27	1	18	2	0.0450709;0.0477665;0.0479338	23.9;23.93;24.23
C73_SL64	TTGTTTTATTGAAATGTAATCTGTGTTATAGAATCGTACTCGTACCATAGAAGAAATGAGCATACAGA	68	20	1	18	3	0.00707992	25.53
C73_SL65	tgGTAGGTAGGTAGGTAGGTAGATAG	26	20	2202	18	1;2;3;4	0.00222267;0.0036719;0.00387565;0.00424712;0.00508025;0.0058866;0.00603683;0.00613735;0.00627794;0.00631427;0.00633563;0.00644393;0.00664696;0.00664699;0.00695654;0.00702306;0.00751162;0.00751922;0.00780825;0.00802407;0.00802609;0.00804539;0.00817406;0.00833351;0.00855589;0.00859411;0.00860672;0.00861429;0.00864054;0.00864082;0.008803;0.00903232;0.00906969;0.00913451;0.00915539;0.00949559;0.00949…	0.25;0.27;0.39;0.47;0.54;0.67;0.69;0.76;0.8;0.83;0.84;0.85;0.9;0.92;0.93;0.96;0.97;1.01;1.03;1.08;1.09;1.13;1.18;1.22;1.26;1.27;1.29;1.3;1.33;1.35;1.4;1.48;1.49;1.52;1.54;1.55;1.57;1.61;1.62;1.69;1.75;1.78;1.8;1.83;1.84;1.89;1.9;1.95;1.99;2.03;2.13;2.14;2.16;2.17;2.2;2.29;2.3;2.33;2.37;2.4;2.45;2.48;2.51;2.54;2.58;2.59;2.62;2.65;2.66;2.68;2.69;2.7;2.71;2.73;2.75;2.78;2.81;2.82;2.83;2.86;2.87;2.88…
C73_SL66	aggtaggTAGGTAGGTAGATAGATAG	26	19	1316	18	1;2;3;4	0.00426504;0.00426507;0.00426614;0.0043409;0.00434127;0.00436518;0.00437419;0.00440279;0.00441224;0.00459924;0.00480302;0.0048117;0.0053923;0.00586348;0.00592238;0.00597929;0.00612331;0.00617267;0.00618073;0.00618216;0.00626088;0.00627885;0.00632424;0.00661487;0.00666737;0.00781612;0.00781721;0.00782113;0.00786558;0.00786671;0.00787229;0.00796741;0.00797698;0.00809606;0.00810732;0.00817925;0.0081…
0.240642;0.24065;0.240777;0.240952;0.241022;0.241136;0.241146;0.241512;0.241527;0.241673;0.241827;0.241885;0.241891;0.241893;0.241996;0.242066;0.242104;0.242107;0.242179;0.242187;0.242493;0.242509;0.242533;0.242554;0.243188;0.243295;0.243307;0.243476;0.243517;0.243519;0.24364;0.243666;0.243694;0.243812;0.243856;0.244303;0.244357;0.244674;0.245724;0.246246;0.246393;0.246459;0.246466;0.246495;0.246…	0.34;0.35;0.38;0.39;0.43;0.44;0.48;0.49;0.5;0.54;0.55;0.6;0.61;0.62;0.72;0.73;0.78;0.79;0.87;0.88;0.9;0.99;1;1.18;1.2;1.22;1.31;1.32;1.33;1.37;1.38;1.39;1.4;1.43;1.44;1.45;1.46;1.47;1.5;1.51;1.52;1.53;1.54;1.56;1.61;1.62;1.63;1.64;1.67;1.68;1.73;1.74;1.77;1.78;1.79;1.8;1.84;1.85;1.86;1.88;1.89;1.9;1.91;1.92;1.93;1.97;1.98;2.05;2.06;2.07;2.17;2.18;2.24;2.28;2.34;2.37;2.38;2.39;2.42;2.43;2.49;2.5;2…
C73_SL67	TGTGCGATATAGGCTGGGCGGAGGGTAGCTGTGTAGCTCCTTGTTGCTTGGTCTTGTACGAG	62	18	1	18	4	0.00871751	29.21
C73_SL68	TGGGATGACCAGTGATAATGTAGTCAAGGTTGCCAAGGCATACCTTTAAGTCTTCTTTTCTTAATAG	67	17	1	18	5	0.0147676	25.22
C73_SL69	ccccagCTATTGTTATGTGTGTGTCTGTGTGCTCAGGATGATGAG	45	17	1	18	3	0.0066994;0.0118884	16.33;19.04
C73_SL70	catatataggTCTGTATGTGGTTAACGATGTGAAGTAAAGAACTGAAGTAAGAACCCTATACAGATAG	68	16	1	18	3;4	0.00371548;0.00911473;0.00995079;0.0282085	29.54;33.24;33.57;35.68
C73_SL71	gcaagcacctatctatctatttattagcgtcatcagccgcagcagcagcAGGTGGGTAGGCAGGAAG	67	25	2	17	1;2;3	0.0395367;0.0576258;0.0629986;0.0630913;0.0674059;0.0675954;0.0676342;0.136833;0.163606	5.94;6.74;15.43;15.45;16.19;16.2;17.06;19.61
C73_SL72	ggtaggtaagTAGGTGGGTAGGTAGGTAG	29	18	2368	17	1;2;3;4	0.00432418;0.00502021;0.00502211;0.00560012;0.00637645;0.00704368;0.0070461;0.00752364;0.0075688;0.00804362;0.00816911;0.00823888;0.00846533;0.00886357;0.009497;0.00968065;0.00968656;0.00973887;0.00986613;0.0101105;0.0101191;0.0101223;0.010263;0.0103503;0.0103743;0.0112391;0.0112672;0.0113203;0.0115837;0.0116262;0.0118676;0.011872;0.0118986;0.0119414;0.0119702;0.011974;0.0121491;0.0121628;0.01216…	0.11;0.12;0.2;0.21;0.35;0.36;0.37;0.42;0.43;0.49;0.51;0.56;0.57;0.59;0.6;0.61;0.63;0.64;0.65;0.66;0.69;0.7;0.71;0.72;0.73;0.74;0.75;0.8;0.87;0.88;0.89;0.92;0.93;0.96;0.97;0.98;1.01;1.02;1.07;1.09;1.1;1.11;1.12;1.14;1.15;1.17;1.18;1.19;1.21;1.22;1.23;1.24;1.25;1.28;1.29;1.3;1.31;1.32;1.33;1.38;1.39;1.4;1.42;1.43;1.48;1.49;1.51;1.53;1.54;1.58;1.59;1.67;1.68;1.69;1.7;1.71;1.72;1.73;1.77;1.79;1.82;1.…
C73_SL73	taGGGGGGGCACATTTCCAGCTTAGCCAGTAAGGTAGGGTGCTTCATGCCGTACAACATTAGATAG	66	17	1	17	5	0.00452553;0.00835939;0.00845884	40.92;42.83
C73_SL74	gacAAAAAAAGAACAAACAAACAACCCACTTTCGGGAAACAACAG	45	17	1	17	3	0.0791628;0.0791633	10.69
C73_SL75	TTTTTGTATGTATCTAAGTTTGTATATGTATGTTTAG	37	15	1	17	3	0.0365188	20.08
C73_SL76	ATCTATTTATTAGCGTCATCAGCCGCAGCAGCAGCAGGTGGGTAGGCAGGTAGGTAGGTAGAGGAAG	67	78	3	16	3	0.014696;0.0308514;0.0311821	18.39;18.53;19.56
C73_SL77	ggagaagaaaagaaaaggaggggccgttcatgcGTAGGTAGGTAGATAGGTGGGTTGGTAG	61	22	6	16	1;2;3	0.0936602;0.0966589;0.119763;0.158078;0.278526;0.842699	0.87;7.03;10.94;19.36;20.5
C73_SL78	agccagGTAGGTAGGTAGGTAGGAAG	26	17	703	16	1;2;3;4	0.0018198;0.00385706;0.00445673;0.00597195;0.00654565;0.00657346;0.00666011;0.00704682;0.00778697;0.00877471;0.0102752;0.0103997;0.0105092;0.0109418;0.0109529;0.0114074;0.0117484;0.0119827;0.0121637;0.0121841;0.0124691;0.0127092;0.0129084;0.0129121;0.0129815;0.0132406;0.014373;0.0157386;0.0161947;0.0165134;0.0168361;0.0172972;0.0173732;0.0173784;0.0173877;0.0182321;0.0190248;0.0194898;0.0197337;0…	0.18;0.22;0.31;0.49;0.58;0.63;0.64;0.69;0.71;0.83;0.87;0.95;0.99;1.02;1.1;1.12;1.21;1.23;1.26;1.32;1.38;1.42;1.43;1.44;1.51;1.54;1.64;1.67;1.71;1.74;1.78;1.85;1.98;2.09;2.11;2.14;2.26;2.33;2.42;2.44;2.45;2.55;2.66;2.68;2.75;2.86;2.98;2.99;3;3.1;3.19;3.26;3.27;3.32;3.46;3.47;3.61;3.62;3.64;3.67;3.73;3.76;3.83;3.95;4;4.09;4.11;4.17;4.18;4.26;4.29;4.31;4.37;4.4;4.45;4.47;4.55;4.61;4.63;4.67;4.68;4.7…
C73_SL79	cAAATTGGTGGTCGGTACAGAAATGCGATAGATAG	35	14	1	16	3	0.0160939	21.2
C73_SL80	agGGGGGGCACATTTCCAGCTTAGCCAGTAAGGTAGGGTGCTTCATGCCGTACAACATTAG	61	14	1	16	4;5	0.0025904;0.00273894;0.00279317	39.32;40.84;41.37
C73_SL81	gattgtgtagcttccctttgtctTTCTGGCTGTTCATCAAACAG	44	13	1	16	3	0.183727;0.194719;0.296794	8.9;9.6;9.91
C73_SL82	gcaccattacCAATTTTCAGCTAAGACAAAACAAGAACAAAACAACAACCCACTTTCGGGAAACAACAG	69	23	23	15	2	0.197592;0.198157;0.200099;0.200671;0.201873;0.203993;0.207156;0.207984;0.210167;0.213743;0.268748;0.276882	3.84;3.96;5.55;5.57;5.61;5.63;7.48;7.64;7.73;7.75;7.76;7.84
C73_SL83	GTCATGTCTTTCGGCGAGGGTTTTGAATAGCGATTTAGATTGTTATTGATTGTAGAGGGGTCTAG	65	16	1	15	4	0.00825367	32.94
C73_SL84	ctttttctcttgaatcaatTTTGTGTGTTGTGTATGTGAACGTTTGTTTTGTCCGGAAGGAG	62	16	1	15	4	0.0111601;0.0112762;0.0249453;0.0252014	18.52;18.58;21.75;21.79
C73_SL85	TCGAAGTGGTAGACAAAGAGGTGTATGTATGGAGCAAAATCAATCTGATTTCTGTAAGATAG	62	15	1	15	4	0.0214629	22.79
C73_SL86	AGGTAGGTTGGTTGATTGGGTGGTTGGTTGCTTG	34	14	1	15	1	0.0808699	13.62
C73_SL87	AGGGACTGAAATTATTTGTTCACTGTGTTTTCTATGTTGGTCTTGTG	47	13	1	15	4	0.00329129	28.66
C73_SL88	aGGTGGGTAGATGGGTAGAG	20	9	1	15	1	0.129499	7.61
C73_SL89	gcaggtgGGTAGGTAGGTAGAGAAAG	26	16	27	14	2;3	0.00447802;0.00461818;0.00475686;0.00483747;0.00484505;0.00555078;0.00556965;0.0103757;0.0160468;0.0176811;0.0185935;0.0186181;0.0195453;0.0210108;0.0210861;0.0466277;0.0643182;0.0985915;0.0988717;0.22871	5.01;7.18;7.21;13.08;14.05;15.12;16.63;17.25;18.72;18.73;18.9;19.2;19.24;19.77;20.02;20.23;20.24;22.54;22.62;29.81
C73_SL90	agGTAGGTAGGTAGGTAGG	19	15	1096	14	1;2;3;4	0.00358314;0.00358315;0.00583531;0.00604074;0.00705693;0.00707206;0.00713737;0.00717725;0.00724688;0.00780377;0.00795185;0.00805797;0.00823883;0.00859788;0.00860018;0.00902735;0.00936556;0.00948659;0.00961757;0.0096185;0.0096819;0.00972185;0.00972859;0.00991534;0.0104456;0.0104693;0.010748;0.0109093;0.0109094;0.0112125;0.011217;0.0113255;0.011387;0.0114671;0.0115086;0.0117869;0.0118467;0.0118475;…	0.15;0.2;0.28;0.31;0.34;0.37;0.4;0.41;0.42;0.43;0.44;0.45;0.46;0.47;0.48;0.5;0.51;0.52;0.53;0.57;0.58;0.59;0.6;0.64;0.67;0.68;0.69;0.7;0.71;0.73;0.75;0.78;0.8;0.82;0.84;0.85;0.87;0.88;0.9;0.92;0.93;0.95;0.96;0.98;1;1.04;1.09;1.1;1.14;1.16;1.17;1.18;1.21;1.23;1.25;1.28;1.29;1.31;1.32;1.35;1.36;1.4;1.41;1.46;1.49;1.54;1.58;1.59;1.6;1.62;1.64;1.65;1.67;1.68;1.73;1.76;1.78;1.85;1.9;1.91;1.92;2.02;2.0…
C73_SL91	GTTTTGTCCAGCTATTGGATTGATAGGTAGATCGAGGGTGGTGGCAGGATAGGCTTGAAAAG	62	15	1	14	4	0.0142373;0.0151079;0.0154416	30.77;30.78;30.9
C73_SL92	TCTTTGGATTGATGTGGAAGAGTGTCTCTTGCAGTGTAGTTCGTTTGTGAAAGAGAAGCAAGAGATG	67	13	1	14	2	0.108315	12.1
C73_SL93	atcTAGGTAGGTAGGTAGGTAGGTAG	26	12	43807	14	1;2;3;4;5	0.00151986;0.00174151;0.00186176;0.00186997;0.00211822;0.00218914;0.0021998;0.00237254;0.00240321;0.00257446;0.00281831;0.00287597;0.00288435;0.00297544;0.00299788;0.00323438;0.00334355;0.00352196;0.00358217;0.00364347;0.00377801;0.00387796;0.00403576;0.00407164;0.00413965;0.00415338;0.00417133;0.00422348;0.00426317;0.00435227;0.00436116;0.00439744;0.00445128;0.00450491;0.0045149;0.00453437;0.004…
0261235;0.0261297;0.0261323;0.0261336;0.0261371;0.0261405;0.0261411;0.0261491;0.0261522;0.0261542;0.026155;0.0261559;0.0261616;0.026166;0.0261689;0.0261745;0.0261751;0.0261769;0.0261815;0.0261864;0.0261932;0.026196;0.0261982;0.0261987;0.0262007;0.0262054;0.0262075;0.0262082;0.0262148;0.0262162;0.0262238;0.0262242;0.0262281;0.0262515;0.0262624;0.0262652;0.0262663;0.026268;0.0262842;0.0263073;0.026…
52;0.0412785;0.0412882;0.0412987;0.0413031;0.0413071;0.0413073;0.0413084;0.0413103;0.0413122;0.0413175;0.0413282;0.041333;0.0413343;0.0413366;0.041339;0.0413399;0.0413443;0.0413457;0.0413528;0.0413546;0.0413567;0.0413595;0.0413708;0.0413725;0.0413773;0.0413791;0.0413849;0.0413878;0.0413999;0.0414136;0.0414137;0.0414168;0.0414211;0.0414253;0.0414318;0.0414333;0.0414396;0.0414409;0.0414444;0.041449…
;0.0558801;0.0558805;0.055892;0.0558943;0.0559049;0.0559116;0.0559217;0.0559248;0.0559282;0.0559328;0.0559358;0.0559408;0.0559428;0.0559444;0.0559447;0.0559455;0.0559489;0.0559528;0.055956;0.0559577;0.0559614;0.0559654;0.0559693;0.0559704;0.0559842;0.0559863;0.0559873;0.0559933;0.0559966;0.0559997;0.0560076;0.0560135;0.0560198;0.0560261;0.0560301;0.0560313;0.056032;0.0560383;0.0560454;0.0560498;0…
21257;0.0721343;0.0721359;0.0721367;0.072143;0.0721533;0.0721548;0.0721552;0.072156;0.072162;0.0721633;0.072167;0.072168;0.0721823;0.072185;0.0721861;0.0721903;0.0722012;0.0722051;0.0722114;0.0722278;0.0722296;0.0722466;0.0722478;0.072251;0.0722516;0.0722542;0.0722577;0.0722594;0.0722599;0.072262;0.0722649;0.0722656;0.0722669;0.0722682;0.0722788;0.0722824;0.0722951;0.0722952;0.0723002;0.0723007;0…
0.0899616;0.0899689;0.0899763;0.089979;0.0899807;0.0899869;0.0900024;0.0900084;0.0900102;0.0900141;0.0900169;0.0900224;0.0900237;0.090031;0.0900329;0.0900383;0.090039;0.0900442;0.0900453;0.090059;0.0900644;0.0900695;0.0900759;0.0900816;0.0900817;0.0900833;0.0900835;0.090086;0.0900962;0.0900993;0.0901003;0.0901027;0.0901216;0.0901327;0.0901353;0.0901366;0.0901429;0.0901483;0.090152;0.0901551;0.090…
2321;0.112328;0.112336;0.112361;0.112362;0.112378;0.112383;0.112393;0.112395;0.112409;0.112413;0.112414;0.11242;0.112423;0.11243;0.112433;0.112458;0.112459;0.112461;0.112462;0.112469;0.112475;0.112488;0.112494;0.112495;0.112497;0.112507;0.11251;0.112514;0.11252;0.112522;0.112523;0.112526;0.112538;0.112559;0.11256;0.112568;0.11257;0.112571;0.112582;0.112592;0.112597;0.112607;0.11261;0.112621;0.112…
;0.141689;0.14169;0.141703;0.141718;0.141723;0.141726;0.141736;0.141755;0.141764;0.141766;0.141769;0.141772;0.141776;0.141778;0.141784;0.141791;0.141795;0.1418;0.141819;0.141841;0.141853;0.141857;0.14186;0.141864;0.141879;0.141883;0.141884;0.141899;0.14191;0.141917;0.141927;0.141929;0.141931;0.141932;0.141941;0.141942;0.141949;0.141962;0.141996;0.142012;0.142016;0.142023;0.142038;0.142049;0.14205…
239;0.178243;0.178245;0.178251;0.178261;0.178273;0.178281;0.178287;0.178293;0.178295;0.178304;0.178318;0.178346;0.178354;0.178355;0.178372;0.178373;0.178378;0.178396;0.178399;0.178404;0.178408;0.178418;0.178419;0.178457;0.178473;0.178497;0.178498;0.178513;0.178515;0.178532;0.178539;0.178549;0.178579;0.17858;0.178595;0.178604;0.178612;0.178615;0.178617;0.178618;0.178636;0.178641;0.178652;0.178669;…
8972;0.228974;0.228987;0.229011;0.22902;0.229029;0.229058;0.22906;0.229069;0.22908;0.229091;0.229099;0.229165;0.229167;0.229172;0.229174;0.229182;0.229196;0.229204;0.229249;0.22928;0.229284;0.229288;0.229323;0.229329;0.22934;0.229367;0.229373;0.229404;0.229405;0.229425;0.229441;0.229509;0.229526;0.229591;0.229618;0.229636;0.229656;0.229658;0.229664;0.229674;0.229682;0.229684;0.229687;0.229728;0.2…
;0.303802;0.303814;0.303822;0.303902;0.303929;0.30402;0.304027;0.304035;0.304079;0.304117;0.30412;0.304129;0.304194;0.304219;0.304267;0.304276;0.304335;0.304364;0.304418;0.304427;0.304433;0.304436;0.304437;0.304519;0.30454;0.304551;0.304556;0.304567;0.304578;0.304636;0.304671;0.304715;0.304798;0.304809;0.304867;0.304884;0.304885;0.304898;0.304993;0.30506;0.305061;0.305065;0.305071;0.305081;0.3050…
439461;0.43963;0.439675;0.439695;0.439743;0.439821;0.439849;0.439855;0.439867;0.439868;0.439921;0.440089;0.440151;0.440163;0.440202;0.440239;0.440259;0.440272;0.440345;0.440402;0.440414;0.440573;0.440667;0.440723;0.440774;0.44079;0.440873;0.441017;0.441059;0.441068;0.441166;0.441172;0.441199;0.441236;0.441282;0.441307;0.441361;0.44137;0.441458;0.44152;0.441564;0.441627;0.441873;0.441988;0.44202;0…
;0.775504;0.775539;0.775669;0.775686;0.775727;0.775891;0.77596;0.776012;0.776022;0.77614;0.776178;0.776707;0.776713;0.776726;0.776825;0.776866;0.777015;0.777189;0.777308;0.777361;0.777374;0.777434;0.777805;0.777906;0.777987;0.777988;0.777992;0.778;0.778004;0.778133;0.778482;0.77849;0.778494;0.778597;0.778618;0.778712;0.778816;0.778827;0.778865;0.779076;0.779226;0.779294;0.779386;0.779416;0.77974;…	0.15;0.17;0.2;0.21;0.22;0.23;0.24;0.25;0.26;0.27;0.28;0.29;0.3;0.31;0.32;0.33;0.34;0.35;0.36;0.37;0.38;0.39;0.4;0.41;0.42;0.43;0.44;0.45;0.46;0.47;0.48;0.49;0.5;0.51;0.52;0.53;0.54;0.55;0.56;0.57;0.58;0.59;0.6;0.61;0.62;0.63;0.64;0.65;0.66;0.67;0.68;0.69;0.7;0.71;0.72;0.73;0.74;0.75;0.76;0.77;0.78;0.79;0.8;0.81;0.82;0.83;0.84;0.85;0.86;0.87;0.88;0.89;0.9;0.91;0.92;0.93;0.94;0.95;0.96;0.97;0.98;0.…
C73_SL94	GTGTTGGAGAGGAAGAATGATATGTAATCTGGATTCATATGGAAATTATATACTAGATGGCAAGATAGG	69	9	1	14	1	0.0345043	22.4
C73_SL95	AGTCAAGCAAGCATCTATCCATTAGCATCACCAACCGCAGCAGCAGCAGGCAGGTGGGTAGGTAAGCAG	69	28	1	13	4	0.00229346	37.57
C73_SL96	CCTTCCCTCTTTTAAATGTCTGATGATGTTGGGTTTGGTG	40	20	1	13	3	0.059034	16.48
C73_SL97	ggtGGGTAGGTAGGTAGGTAG	21	17	6232	13	1;2;3;4	0.00162278;0.001934;0.00274822;0.00274975;0.00275634;0.0029713;0.00401189;0.00435022;0.00441017;0.00441062;0.00441302;0.00442219;0.0046835;0.00481141;0.00483588;0.00483657;0.00484028;0.00484635;0.00486356;0.00490057;0.00504396;0.00505375;0.00506669;0.0050887;0.00511582;0.00521246;0.00521691;0.00523184;0.005268;0.00549352;0.00560615;0.00560621;0.00560857;0.00561171;0.00562125;0.00565762;0.00573372…
572062;0.0572088;0.0572099;0.0572465;0.0572832;0.0573035;0.0573223;0.0573368;0.0573595;0.0573622;0.0573659;0.0574091;0.0574094;0.05742;0.0574244;0.0574292;0.0574537;0.057475;0.0575079;0.0575267;0.0575352;0.0575438;0.05756;0.0575716;0.0575815;0.0575982;0.0576028;0.057614;0.0576235;0.0576589;0.0576819;0.0576854;0.0577078;0.0577271;0.057733;0.0577436;0.0577477;0.0577494;0.0577808;0.0577988;0.0578149…
.115861;0.1159;0.115919;0.115923;0.115946;0.115997;0.116018;0.116028;0.116041;0.116046;0.11615;0.11621;0.116221;0.116239;0.116251;0.116272;0.116337;0.116355;0.116362;0.116366;0.116384;0.116387;0.116404;0.116444;0.11645;0.116476;0.116487;0.116532;0.116576;0.116588;0.116595;0.1166;0.116687;0.116717;0.116747;0.116785;0.116817;0.11683;0.116855;0.116857;0.116942;0.116961;0.116991;0.117003;0.117029;0.1…
.234142;0.234186;0.234194;0.234291;0.234419;0.23444;0.234488;0.23456;0.234597;0.23469;0.234697;0.23474;0.234782;0.234816;0.234865;0.235018;0.235165;0.235362;0.235588;0.235631;0.23564;0.235724;0.235812;0.235863;0.235941;0.236256;0.236297;0.236327;0.236519;0.236562;0.236564;0.236701;0.236729;0.236741;0.236753;0.236756;0.236809;0.236834;0.236859;0.236866;0.236981;0.23714;0.237264;0.237363;0.237416;0…
.858218;0.858447;0.859296;0.859715;0.861263;0.861764;0.862711;0.862721;0.862995;0.863444;0.864142;0.864959;0.865241;0.865668;0.866002;0.866414;0.866605;0.866948;0.867029;0.867557;0.867773;0.868457;0.868985;0.86924;0.869562;0.869886;0.870063;0.870069;0.870192;0.870252;0.870672;0.87089;0.872072;0.872427;0.872439;0.872511;0.872858;0.87307;0.873143;0.873213;0.873354;0.873853;0.874132;0.874284;0.87471…	0.15;0.17;0.19;0.2;0.22;0.23;0.25;0.26;0.27;0.28;0.29;0.31;0.32;0.33;0.34;0.36;0.37;0.38;0.39;0.41;0.42;0.44;0.45;0.46;0.47;0.49;0.5;0.51;0.52;0.53;0.54;0.55;0.56;0.57;0.58;0.6;0.61;0.62;0.63;0.64;0.65;0.66;0.67;0.68;0.69;0.7;0.71;0.72;0.73;0.74;0.75;0.76;0.77;0.78;0.79;0.8;0.81;0.82;0.83;0.84;0.85;0.86;0.87;0.88;0.89;0.9;0.91;0.92;0.93;0.94;0.95;0.96;0.97;0.98;0.99;1;1.01;1.02;1.03;1.04;1.05;1.0…
C73_SL98	aGGGGGGGCACATTTCCAGCTTAGCCAGTAAGGTAGGGTGCTTCATGCCGTACAACATTAGATAGT	66	16	313	13	4;5	0.000757116;0.000809665;0.000839696;0.00087827;0.000900086;0.000941095;0.000956741;0.000989106;0.000998127;0.00100368;0.00102975;0.00104463;0.00110021;0.0011144;0.00112206;0.00113383;0.00113762;0.00114769;0.0011603;0.00118046;0.00119493;0.00125897;0.00126034;0.00127012;0.00127784;0.0012798;0.00142635;0.00146615;0.00152594;0.00161579;0.00165401;0.00167233;0.00167875;0.00169707;0.00171563;0.0017188…	18.86;19;20.16;20.3;20.75;21.75;23.12;23.46;23.61;24.27;24.45;24.75;25.39;25.69;26.36;26.37;29.44;29.61;29.69;30.05;30.17;30.21;30.56;30.63;30.81;30.84;31.02;31.14;31.23;31.35;31.55;31.74;31.79;32.07;32.09;32.3;32.49;32.53;32.64;32.72;32.85;32.86;33.11;33.35;33.44;33.57;33.68;33.94;33.99;34.16;34.33;34.62;35.26;35.27;35.42;35.83;35.84;36.14;36.19;36.38;37.14;37.47;37.54;37.81;37.9;38;38.19;38.22;…
C73_SL99	tcttttatgaaggtaggtagataggtcgctcgtatGTTGTTTGTATGAGAGGCAATCTGAAG	62	15	1	13	3;4	0.101903;0.288722;0.295006	6.53;6.9;11.5
C73_SL100	ACTTTAGCTTCTATGCCCTCGTGGTGGTCACTAAACAGTGATTACAGAGGTCAGAAGAAGGAGGGGGTAG	70	14	1	13	4	0.0162903	15.97
C73_SL101	ACATAACAACCAAAGGACTATCAATAATGTGGGAAACATCTTCTGTGTGATACAGAGGGAGGGAG	65	14	1	13	2	0.0675954	14.2
C73_SL102	ttgttatatatgtacctaacctGGTCTTGTTTGGGCTTTGGGGGACGTTAG	51	14	1	13	3	0.0185267;0.0401265	12.85;23.87
C73_SL103	AATATATAGAGCATCTGTTACTGCTTTCATTGGTACAATACATAG	45	14	1	13	2	0.00905715	25.87
C73_SL104	ctgggTGACTGTCTGTGGAGGTGGGGAATGTAAGTAGCTAATAGTTGGTAGGCGATTAG	59	14	1	13	4	0.0060072;0.00708281;0.00920658	22.56;25.44;25.97
C73_SL105	taggtagGTAGATAGATAGATAGATAG	27	14	140	13	1;2;3;4	0.00904711;0.00943768;0.00970847;0.0122659;0.0140161;0.0140528;0.0140953;0.0142034;0.0142244;0.0150601;0.0150958;0.0151021;0.0151174;0.0151596;0.0153118;0.0153853;0.0155412;0.0157496;0.0161125;0.0162446;0.0163005;0.0166085;0.0166882;0.0166932;0.0167484;0.0169665;0.0169704;0.0178422;0.0179555;0.0181689;0.0182002;0.0182715;0.0185331;0.0188768;0.0189376;0.0193135;0.019821;0.0217784;0.0218568;0.02238…	1.53;1.71;1.73;1.83;1.94;2.01;2.04;2.16;2.18;2.43;2.55;2.76;2.78;3.59;3.88;3.9;4.35;4.38;4.42;4.45;4.51;4.56;4.59;4.63;4.64;4.66;4.67;4.68;4.69;4.86;4.88;5.02;5.1;5.12;5.22;5.44;5.45;5.52;5.61;5.8;5.83;6.14;6.51;6.7;6.71;7.15;7.18;7.19;7.38;7.51;7.53;7.55;7.74;7.85;8.01;8.02;8.11;8.16;8.17;8.36;8.37;8.38;8.39;8.4;8.44;8.45;8.56;8.57;8.59;8.69;8.91;8.96;9.03;9.07;9.16;9.29;9.3;9.41;9.43;9.49;9.51;…
C73_SL106	agggcTGCTGATGTGGTAGAGGATGTAGGTTTGGTGGAACTTTTTCATAGGTAGGAAGGAGGATGGAAG	69	13	1	13	4	0.00310806;0.0045661	37.13;40.03
C73_SL107	caGGTAGGTAGGTAGGTA	18	13	2369	13	1;2;3;4	0.000823385;0.000823446;0.00106391;0.00386403;0.00464741;0.00518451;0.00558465;0.00564648;0.00564649;0.0056859;0.005911;0.00591286;0.00622489;0.00622835;0.00630914;0.00637403;0.00647676;0.00653683;0.00687475;0.00694819;0.0069736;0.00821343;0.00822245;0.00825509;0.00826624;0.00831166;0.0083131;0.00833231;0.00847035;0.00861026;0.00861907;0.0086253;0.00862578;0.00864408;0.00870464;0.00871638;0.00872…	0.07;0.21;0.28;0.38;0.47;0.52;0.56;0.69;0.7;0.79;0.82;0.83;0.88;0.89;0.93;0.96;0.97;0.98;1.03;1.05;1.06;1.12;1.17;1.24;1.28;1.34;1.41;1.51;1.59;1.64;1.66;1.67;1.73;1.77;1.84;1.87;1.92;2.03;2.05;2.07;2.08;2.15;2.17;2.22;2.3;2.32;2.33;2.35;2.4;2.45;2.46;2.48;2.52;2.54;2.55;2.56;2.61;2.62;2.65;2.71;2.72;2.73;2.74;2.76;2.77;2.82;2.83;2.84;2.94;2.95;3.07;3.08;3.09;3.1;3.16;3.18;3.19;3.24;3.3;3.33;3.35…
C73_SL108	tcgGTAGATAGGTTGGTTG	19	12	115	13	1;2;3	0.0101412;0.0120556;0.0146642;0.0153619;0.016195;0.0172394;0.0173694;0.0193988;0.020191;0.0208865;0.0210868;0.024475;0.0249175;0.0253167;0.0257733;0.0261735;0.0266908;0.0271904;0.0298278;0.0358267;0.0381019;0.0413417;0.0416943;0.0434268;0.0435757;0.0465074;0.0481844;0.0505609;0.0515597;0.0522744;0.0536223;0.0548838;0.0557538;0.0560263;0.0568384;0.0570929;0.0609506;0.0609988;0.0610897;0.063781;0.0…	2.56;4.18;5.02;5.07;6.22;6.42;6.93;6.97;7.22;7.51;7.52;7.85;8.09;8.17;8.89;8.94;9.44;9.47;9.75;9.85;10.03;10.07;10.11;10.67;11;11.07;11.11;11.31;11.34;11.39;11.45;11.57;11.63;11.68;11.79;11.89;11.94;12.23;12.39;12.41;12.47;12.49;12.53;12.56;12.63;12.73;12.78;13.02;13.04;13.15;13.19;13.2;13.76;13.9;14.31;14.36;14.55;15.24;15.26;15.29;15.33;15.61;15.85;16.04;16.45;16.52;16.7;16.72;16.78;16.86;16.89…
C73_SL109	aggtgGGTAGGCAGGTAGGTAGGTAG	26	50	867	12	1;2;3;4	0.00274795;0.00503912;0.00563853;0.00691966;0.00693556;0.00748349;0.00764644;0.00878882;0.00935488;0.0096807;0.0099779;0.0100094;0.0101844;0.0104063;0.011042;0.0113351;0.0127963;0.0129311;0.0134092;0.0135642;0.0136759;0.0141043;0.0141094;0.014174;0.0141757;0.014376;0.0144768;0.014746;0.0160439;0.016069;0.0161062;0.0162746;0.0165883;0.0165905;0.0166229;0.016742;0.0168006;0.0171349;0.017655;0.01766…	0.65;0.71;0.84;0.85;0.91;1.06;1.2;1.21;1.3;1.32;1.36;1.38;1.39;1.43;1.44;1.45;1.46;1.51;1.64;1.7;1.75;1.76;1.78;1.81;1.86;1.88;1.96;2.03;2.1;2.18;2.23;2.41;2.42;2.53;2.58;2.59;2.79;2.8;2.81;2.82;2.83;2.84;2.85;2.87;2.98;3.01;3.02;3.04;3.05;3.06;3.15;3.23;3.25;3.36;3.43;3.46;3.51;3.52;3.53;3.66;3.72;3.73;3.74;3.76;3.89;3.93;3.94;3.96;3.98;4.03;4.16;4.21;4.24;4.26;4.28;4.29;4.34;4.4;4.58;4.69;4.81;…
C73_SL110	acctacctgcctacccacCTGCTGCTGCTGCGGCTG	36	37	2	12	2;3	0.19504;0.303161;0.439457;0.439928;0.440152	7.34;8.37;9.01;9.03
C73_SL111	tattagcaTCATCAGCCGCAGCAGCAGCAGGTGGGTAG	38	28	6	12	4	0.00985501;0.0176615;0.0187636;0.0201851;0.080849;0.0841289	14.41;15.24;16.69;17.4;17.87;19.17
C73_SL112	tttagTACGTGAAGAAGGAGAAGAAGCAAGCATCTATTCAACCGTAGCAGCAGCCGGCAG	60	19	4	12	3;4	0.0286389;0.0307405;0.0316335;0.0326418;0.0328572;0.0339519;0.0352753	21.19;21.65;22.35;22.8;22.85;24.24;24.69
C73_SL113	TCAATGCATCCAGTGGTGATTGGGTATTGAGG	32	17	1	12	2	0.358876	7
C73_SL114	ATGATATTAGAAGGGAG	17	16	1	12	1	0.294158	13.39
C73_SL115	ggTAGGCAGGTAGGTAGGTAGAG	23	16	2	12	1;2	0.141498;0.154979	12.22;12.45
C73_SL116	cgttgaatgaTGTTGATTGATAGTATGGATTTGTGGTGGGATGGAGAGAG	50	16	1	12	2	0.0257997;0.0353158;0.0364364	21.03;21.36;23.87
C73_SL117	ATATGTACCTAACCTGGTCTTGTTTGGGCTTTGGGGGACGTTAGGTAGGTAGGAGGTAGGGGAG	64	15	2	12	2;4	0.0190345;0.021016;0.0260412;0.0262481	25.8;27.8;31.52;32.54
C73_SL118	GTGGGTGGGTAGGTGGGATCGATGGGTCGTGAAGGGAGGAAGACAGGGGGAAT	53	14	1	12	4	0.0435314	13.53
C73_SL119	atctatttattagcgtcatcAGCCGCAGCAGCAGCAGG	38	14	2	12	2;3	0.0376532;0.0433535;0.0603424;0.137444	15.68;18.75;19.32;22.08
C73_SL120	gcTGGTAGGTAGGTAGGTAG	20	14	3257	12	1;2;3;4	0.00348641;0.00477003;0.00480803;0.00490153;0.00552457;0.00558253;0.00596969;0.00604498;0.00643996;0.00647688;0.00656723;0.00664536;0.00694406;0.00698203;0.0070476;0.0071248;0.00721313;0.00725011;0.00741104;0.00764206;0.00765839;0.00780615;0.00800026;0.00808271;0.00831648;0.00851171;0.00853402;0.00879231;0.00919132;0.00938435;0.00950949;0.00971052;0.00976133;0.0100472;0.0101079;0.0101873;0.010225…
26922;0.528581;0.530679;0.531458;0.532663;0.533915;0.534346;0.537768;0.539212;0.54156;0.542357;0.543351;0.543562;0.543608;0.544251;0.544992;0.545472;0.545897;0.54596;0.546487;0.5466;0.547581;0.547765;0.548503;0.548736;0.548989;0.549629;0.551289;0.551494;0.551896;0.552226;0.553286;0.554301;0.554563;0.557885;0.558385;0.558604;0.558705;0.559206;0.559784;0.561367;0.561609;0.562707;0.563812;0.563836;0…	0.18;0.21;0.27;0.28;0.29;0.34;0.36;0.37;0.39;0.4;0.42;0.47;0.48;0.51;0.53;0.54;0.58;0.59;0.62;0.63;0.64;0.65;0.68;0.69;0.7;0.72;0.74;0.76;0.77;0.78;0.79;0.82;0.83;0.84;0.85;0.86;0.88;0.89;0.9;0.91;0.92;0.94;0.96;0.97;1.01;1.02;1.03;1.06;1.12;1.14;1.15;1.16;1.19;1.21;1.22;1.23;1.24;1.26;1.27;1.29;1.32;1.33;1.36;1.45;1.47;1.48;1.5;1.51;1.52;1.56;1.57;1.58;1.59;1.62;1.63;1.65;1.67;1.68;1.69;1.7;1.72…
C73_SL121	atGCGGCTGTACTGTTGTACTGTGTGGGAGGTTTATTTGTATGTATGGGTCTTTCTGTGGGTG	63	13	1	12	3	0.00786402;0.00843068;0.00956471	30.35;33.34;33.77
C73_SL122	caggtgggtAGGTAGGTAGGTAGGT	25	13	364	12	1;2;3;4	0.00411919;0.00600169;0.00648611;0.00651199;0.00807464;0.00813628;0.0086345;0.00931377;0.00937206;0.00982745;0.0099703;0.0103819;0.010489;0.0105562;0.0105634;0.0105944;0.0106456;0.0107828;0.0107834;0.0107912;0.0108974;0.0109075;0.0110574;0.0111223;0.0112609;0.0114155;0.0114176;0.0114456;0.0115492;0.0115689;0.0116246;0.0117472;0.0122869;0.0122925;0.0123155;0.0128874;0.0135738;0.0136311;0.0136415;0…	0.78;0.82;1.18;1.22;1.82;2.04;2.07;2.08;2.1;2.11;2.37;2.42;2.51;2.52;2.7;2.96;3.02;3.05;3.17;3.29;3.36;3.38;3.39;3.43;3.47;3.71;3.77;3.78;3.8;3.85;3.88;3.89;3.91;4.01;4.02;4.07;4.1;4.16;4.17;4.21;4.22;4.23;4.24;4.32;4.34;4.49;4.5;4.58;4.59;4.6;4.65;4.7;4.79;4.86;4.92;4.93;4.95;4.96;5.25;5.26;5.49;5.51;5.54;5.57;5.58;5.71;5.73;5.74;5.75;5.85;5.86;5.88;5.9;5.98;6;6.07;6.17;6.31;6.32;6.42;6.55;6.61;…
C73_SL123	gaaAGGGGAGTAAAGGATGGGAAAGTGTATATCGTACTACAACTACTGCTGTGATGCATAG	61	13	1	12	2	0.0672818;0.0672873	20.45
C73_SL124	tgttgctagaaggcagagcgagagacaatgtgtgtgatTTGTGTTGTTAAGTGTGTTCTTGTTATAAGTGGGAAGAAG	78	13	1	12	3;4	0.00157567;0.00738426;0.00931089	13.24;15.43;26.42
C73_SL125	ggacgagcaaggaaggaacctagcaaaactagtagtaGGTGGCTGTATATGTGCGAATGTTTTGAAAG	68	12	1	12	2;3	0.00387986;0.022709;0.0305911	20.5;21.45;32.03
C73_SL126	CATGTTCAGTATGGGGAGGAAGCTAGGACGGAAAGGAAGAAGGAATTTTGGCCGTAGGTAGATAGATAG	69	12	1	12	4	0.0382377	23.37
C73_SL127	CTGGGTGACTGTCTGTGGAGGTGGGGAATGTAAGTAGCTAATAGTTGGTAGGCGATTAGGTTG	63	12	1	12	4	0.0031998	31.8
C73_SL128	TTGGATTGATGTGGAAGAGTGTCTCTTGCAGTGTAGTTCGTTTGTGAAAGAGAAGCAAGAGATGGTAGATAG	72	12	1	12	2	0.106382	11.37
C73_SL129	gtttgtttgatttgcatagtatatcaTATTCATCCTTTGTGCATGTTTGGGAAGAAGCATCGATGCATAG	70	11	1	12	4;5	0.00716111;0.0272223	26.04;28.89
C73_SL130	TAGGTAAGTAGGTAGATAGACCTAAATGGTAGATAGAAGATGAGTTAATTTTTGTGGCTGAGCCTAG	67	8	1	12	5	0.00231348	35.9
C73_SL131	TTCTAAGCAACAACAGGCGAGAGGCATGGCAAGACTGG	38	5	1	12	3	0.108541	11.1
C73_SL132	tTGAGTACGTGGAGGAGGAGAAGAAGCAAGCACATATCTATCTATAAGCATCATCAACCGCAGCAGCAGCAG	72	130	2	11	3	0.00239804;0.00371428	23.4;25.9
C73_SL133	ttagtacgtgaagaaggagaagaagcaagcatctATTCAACCGTAGCAGCAGCCGGCAGGTGGATAGCTAG	71	38	5	11	2;3;4	0.0149193;0.0151168;0.0154113;0.0154188;0.0156158;0.0156234;0.0252396;0.0260835;0.0260968;0.0595358;0.0711288;0.0718536;0.115155;0.157633;0.256913	12.45;13.81;17.85;18.86;18.95;24.89;25.04;30.13;31.74;31.85;31.89;31.99
C73_SL134	AAGCACCTATCTATTTATTTATTAGCGTCATCAGCCGCAGCAGCAGCAGCAGGTGG	56	29	1	11	2	0.0712472	17.48
C73_SL135	ctctggttgcgaGACTGCTCCTTTTTATTGATATCATGAAAGCTTTCTCGGCATCTCACTG	61	28	8	11	3;4;5	0.00521564;0.00656139;0.00687455;0.00865113;0.0105323;0.0119276;0.0123394;0.0142759;0.0150053;0.0150545;0.018445;0.0203202;0.0206342;0.0232043;0.0240848;0.0372452;0.0411636	9.66;10.75;11.54;11.69;13.62;14.16;14.64;15.19;15.5;17.07;18.56;18.6;20.11;20.17;32.06;35.12;37.33
C73_SL136	aggTAGGTAGATAGGTAGGCGG	22	18	2	11	1;2	0.118505;0.13291	9.49;12.15
C73_SL137	ggtaggtaGGAAGGTAGGTAGGTAGG	26	15	15	11	1;2;3	0.0278658;0.0278845;0.0292804;0.0391503;0.0463725;0.0694591;0.086764;0.0971621;0.109266;0.124769;0.14657;0.147435;0.149743;0.150596;0.155599;0.280102;0.281128;0.376106;0.507973;0.5141	3.24;3.3;5.62;7.89;8.36;9.37;10.04;10.68;12.59;12.62;12.98;13.45;13.49;16.69;18.12;19.72;20.75;22.4;23.38;26.7
C73_SL138	gccaggtaGGTAGGTAGGTAGGCAG	25	12	1781	11	1;2;3;4	0.00272371;0.00417306;0.0046291;0.00465071;0.00518535;0.00546299;0.0054808;0.0057932;0.00579689;0.00587676;0.00655789;0.00664853;0.00703898;0.007304;0.0073084;0.00731911;0.00733478;0.00753914;0.0077409;0.00798103;0.00829914;0.00872056;0.00888088;0.00905314;0.00912041;0.00915925;0.0092803;0.00938174;0.00940781;0.00953678;0.00974264;0.0098114;0.009937;0.010073;0.0104905;0.0111472;0.0113214;0.011573…	0.5;0.54;0.7;0.79;0.93;0.94;0.99;1.01;1.02;1.05;1.06;1.09;1.11;1.18;1.19;1.2;1.23;1.25;1.28;1.29;1.32;1.37;1.43;1.44;1.46;1.51;1.52;1.53;1.54;1.55;1.59;1.65;1.68;1.71;1.72;1.75;1.8;1.84;1.85;1.86;1.88;1.93;1.95;1.98;1.99;2.01;2.02;2.07;2.11;2.13;2.14;2.16;2.18;2.25;2.29;2.31;2.32;2.45;2.47;2.48;2.51;2.52;2.55;2.56;2.59;2.65;2.68;2.69;2.71;2.72;2.74;2.8;2.81;2.82;2.84;2.89;2.98;3.01;3.02;3.04;3.06…
C73_SL139	tTTTTTTGGCCATCTTTTGGATGATTTCGAGGATGACTAGATGAAATTCTTTAAAGGGGAGGAG	64	11	1	11	5	0.00276887;0.00276894;0.00280064	29.15;29.37
C73_SL140	taccatatccctcttggcaaggtaGGTAGGTAGATAGATAGGTAGATGG	49	11	7	11	1;2;3;4	0.0214756;0.0319185;0.0342439;0.0453855;0.0730602;0.168111;0.191624	9.76;12.57;16.26;17.17;20.59;22.09;22.29
C73_SL141	aatatttcatgcaagtgaaaGGGCTGCTGATGTGGTAGAGGAT	43	11	1	11	2;3	0.0239085;0.070645	23.72;30.33
C73_SL142	gCAGCAGCAGCAGCAGCAG	19	11	18	11	1;2;3;4	0.00644136;0.00742014;0.0136714;0.0150873;0.0183274;0.0208821;0.0375856;0.0380011;0.0403598;0.043972;0.0446407;0.0456228;0.0464793;0.04723;0.0531406;0.0537787;0.0590323;0.0611031;0.0721296;0.072424;0.0774782;0.0838371;0.0959401;0.102895;0.123183;0.135571;0.151568;0.204968;0.215659;0.226518;0.411788	6.81;8.75;10.58;10.65;11.51;12.64;13.48;14.36;14.45;14.79;15.19;15.42;16.4;16.44;16.58;16.88;17.1;17.38;18.87;19.24;20.04;21.69;22.12;22.9;23.37;25.22;25.4;25.8;26.61;27.1
C73_SL143	ccaGGTAGGTAGGTAGGTG	19	10	128	11	1;2;3;4	0.00239057;0.00744951;0.0075245;0.00896001;0.0102604;0.014076;0.0144105;0.0145721;0.0182759;0.0191861;0.0220801;0.0223359;0.022575;0.0304998;0.0324727;0.0346658;0.0363459;0.037761;0.0398549;0.0401199;0.0415002;0.0454723;0.0455494;0.0465041;0.0488578;0.0499449;0.0500118;0.0513102;0.0528415;0.0552636;0.0606999;0.0625072;0.0625479;0.0681667;0.068675;0.0692548;0.0696155;0.0696775;0.0697792;0.0699471;…	0.79;0.94;1.13;1.76;1.85;2.01;2.24;2.49;3.09;3.87;4.61;4.7;4.8;5.07;5.17;5.35;5.71;5.75;5.82;5.96;6.02;6.18;6.48;6.61;6.74;6.81;6.83;6.89;7.04;7.48;7.58;7.78;8.12;8.15;8.2;8.22;8.23;8.28;8.35;8.45;8.48;8.55;9.06;9.14;9.2;9.24;9.96;10.1;10.2;10.24;10.36;10.56;10.6;10.73;10.84;10.87;10.93;11.05;11.09;11.12;11.16;11.37;12.03;12.15;12.32;12.59;12.87;13.12;13.49;13.61;13.71;13.72;13.81;13.82;13.91;13.…
C73_SL144	gagagggatgtacttcgataatgtagtctTTTTGGGTGTCTGAATAGGATGGATAG	56	10	3	11	3;4	0.00263717;0.00466013;0.00581664;0.00618432;0.00638177;0.010578;0.0139107	19.89;23.93;24.02;27.59;31.13;31.8;38.66
C73_SL145	TCATACATACCTGTGTGTGTAATTTTTGGTGATTATTGGTAGGTAGAGTAGCTAGCTAGACTG	63	10	1	11	4	0.00275456	37.87
C73_SL146	caaatatttcatgcaagtgaAAGGGCTGCTGATGTGGTAGAGGATGTAG	49	10	1	11	3;4	0.015024;0.0364068	25.47;32.1
C73_SL147	CTGATTATTGAAGGCATGGTACTATCTTTAGGTGTAAGCTCTGATGAAATATATGATCGTATCGTTC	67	9	1	11	4	0.0161283	24.39
C73_SL148	AGGTAGGTAGCTGGAAGGGGTGAGTTGTTTGTGGTTTGTCTTGTCCTAG	49	9	1	11	4	0.000841563	32.01
C73_SL149	ggaagAAGAAGAAGAAGAAGAAG	23	8	9	11	2;3	0.0228175;0.0228176;0.0524593;0.0524612;0.0524623;0.0811849;0.114826;0.114952;0.160681;0.186331;0.195482;0.271921;0.271926;0.290425;0.290433	6.84;7.2;8.72;9.19;17.88;17.98;19.47;22.92;22.99
C73_SL150	ggctggtatgacATAGATGAAGGTGATCTTTTGGGCAGTCGGAAGGAAG	49	26	1	10	2;3	0.0974793;0.125144;0.14267;0.187099	13.26;15.52;15.85;17.8
C73_SL151	CGTTATTTTTGTCAACCGATCTCCCTCCGAGGCGG	35	19	1	10	1	0.326821	9.04
C73_SL152	GGTAGTGAGAGAAGCTCAATATGTGCGTAGCAATATGTATGTGTTGTAGGTGTTTGGAT	59	17	1	10	3	0.0455809	17.8
C73_SL153	aGATAGGTAGGTAGGCAGGAAG	22	17	2	10	1;3	0.0185499;0.199715	19.11;29.15
C73_SL154	TAGGTAGGTAGGCAGGAAG	19	17	10	10	1;2;3	0.0659987;0.066471;0.0709763;0.0880167;0.0906696;0.0911365;0.14123;0.144516;0.213818;0.535679	3.35;5.37;10.63;10.82;12.64;13.81;15.15;17.02;21.48;22.32
C73_SL155	atcgggttgtgaatatgttgtaaagatatacattagataGGTAGGTAGGCAGGTAAGTAG	60	17	18	10	1;2;3	0.00747507;0.00781896;0.0295006;0.0425166;0.0453822;0.0490816;0.059349;0.121611;0.131204;0.139015;0.144198;0.146342;0.15752;0.253881;0.298017;0.525711;0.618149;0.686953;0.708982	1.69;2.08;3.1;3.49;7.49;7.74;8.44;9.04;9.9;10.64;11.3;11.31;12.74;17.4;17.48;18.6;21.09;24.95;25.17
C73_SL156	CTTTGGGAAGGATGTAGGCAGTACTGCTATGCTCCTGGAGTAGGTAGGTAGGCAGGTGGGGG	62	15	1	10	3	0.00835458	27.87
C73_SL157	TTTTCAGCTAAGACAAAACAAGAACAAACAAACAACCCACTTTCGGGAAACAACA	55	14	6	10	3	0.0281505;0.0332717;0.0346082	14.38;15.51;15.67
C73_SL158	aaagaggaggagggggagcagcagcagcaagacgagatgtggatgaggGGATGGTAGGTAGGTAG	65	13	50	10	1;2;3	0.0217219;0.0226038;0.0229928;0.0313814;0.0314032;0.0479731;0.050693;0.0511943;0.0586459;0.0623318;0.0663152;0.072872;0.0755503;0.0755607;0.0833216;0.0887444;0.0909758;0.0983456;0.0983461;0.0988459;0.102389;0.111097;0.112868;0.130577;0.132792;0.135038;0.142885;0.146001;0.149089;0.149126;0.152129;0.158849;0.161781;0.1733;0.180367;0.202279;0.202578;0.202625;0.210945;0.225566;0.234257;0.248494;0.298…	0.32;1.68;1.8;1.86;3.03;3.9;4.14;5.19;6.52;6.65;6.86;7.07;7.38;7.73;7.82;7.93;8.67;8.68;9.19;9.28;9.29;9.38;9.56;9.63;10.01;10.58;11.14;11.23;11.42;12.79;13.1;13.19;14.23;14.31;14.68;15.13;15.15;15.72;15.79;16.28;16.45;17.42;17.52;17.56;17.62;18.57;18.84;20;21.51;21.53;23.63;29.94
C73_SL159	gTGATTGATTGATTGATTG	19	11	43	10	2;3	0.00498703;0.00867975;0.0136163;0.0175552;0.0180932;0.0182615;0.022433;0.0240139;0.0244164;0.0262036;0.0265822;0.0297047;0.0326957;0.0344604;0.0408986;0.0426246;0.0438975;0.0489374;0.0490937;0.0497105;0.0502259;0.0524608;0.0545288;0.0568863;0.0572429;0.0607225;0.0652925;0.0738888;0.0748735;0.0760976;0.0793965;0.0794203;0.0844691;0.0854319;0.0908172;0.0942684;0.0997485;0.117543;0.123415;0.156928;0…	8.97;10.89;11.22;11.39;11.8;11.84;13.52;17.03;17.15;17.9;18.03;18.07;19.04;19.45;19.66;20.56;22.51;23.81;24.08;24.32;24.64;24.86;25.06;25.56;25.78;27.74;29.15;30.66;32.22;32.34;34.61;34.64;35.95;36.49;36.59;37.53;37.81;39.71;40;43.95;48.99;55.48
C73_SL160	gaatcggatgcgaagggttgtggtagggaaatTTTGTTGGGGAGAAGCAGGTGGAATTGGCTCTAG	66	11	1	10	3;4	0.00686582;0.0162	26.11;35.34
C73_SL161	ccaGGTAGGTAGGTAGGTAGGGAG	24	10	629	10	1;2;3;4	0.00696195;0.00736905;0.00864895;0.0090391;0.00949787;0.00980433;0.00980906;0.0119673;0.0129569;0.0134521;0.0144197;0.0144202;0.0144388;0.0144389;0.014537;0.0147571;0.01582;0.0158201;0.0167005;0.0167315;0.0170315;0.0170415;0.0174905;0.0175939;0.0183839;0.020095;0.020098;0.0208024;0.0228736;0.022953;0.0236643;0.0237308;0.0237309;0.0240972;0.0240984;0.0248587;0.0249173;0.0252419;0.0253936;0.0254284…	0.15;0.2;0.24;0.26;0.36;0.43;0.48;0.5;0.52;0.6;0.61;0.62;0.68;0.73;0.74;0.89;1.02;1.03;1.08;1.12;1.13;1.16;1.17;1.21;1.24;1.26;1.32;1.33;1.37;1.4;1.58;1.68;1.81;1.83;1.92;1.95;2.02;2.1;2.39;2.53;2.71;2.73;2.85;2.9;2.93;2.96;3.11;3.13;3.3;3.32;3.36;3.38;3.4;3.44;3.51;3.63;3.64;3.65;3.68;3.74;3.76;3.77;3.8;3.91;3.99;4;4.02;4.06;4.07;4.12;4.2;4.29;4.39;4.45;4.46;4.47;4.5;4.62;4.67;4.71;4.81;4.82;4.8…
C73_SL162	TGGGGGTTGGAACGGAAGGCAGTTTTGAGAAGGATATTGCTTGTTCTCTTTGCTTTGCTTGATAG	65	10	1	10	3	0.00642846	18.53
C73_SL163	aggatgagGAGGAGGAGGAGGAGGAG	26	10	97	10	1;2;3;4	0.010798;0.0113016;0.0171813;0.0172714;0.0172805;0.0190996;0.0194042;0.0207156;0.0211796;0.0219771;0.0230326;0.0234122;0.0234195;0.0235918;0.0238501;0.0238699;0.0260947;0.0261421;0.0261667;0.0272803;0.0292923;0.0304286;0.0304517;0.0395255;0.0395265;0.0399006;0.0401258;0.0415194;0.0415226;0.0416609;0.0416635;0.0437686;0.0444339;0.0466285;0.0468969;0.0492147;0.0511763;0.0534267;0.0534577;0.0543622;…	0.74;2.01;2.81;2.93;3.05;3.24;3.44;5.1;5.21;5.31;5.66;5.86;5.97;6.26;6.35;6.74;6.75;7.13;7.23;7.43;7.58;8.03;8.51;8.54;8.81;9.13;9.27;9.3;9.31;9.4;9.68;9.69;10.05;10.27;10.43;10.44;10.53;10.58;10.68;10.69;10.79;10.93;11.22;11.45;11.52;11.54;11.69;11.97;12.22;12.59;12.7;13.76;14.1;14.37;15.34;15.45;15.53;15.55;15.72;15.73;15.76;15.94;16.21;16.41;16.43;16.49;16.6;16.87;17.36;17.37;17.5;17.75;17.88;…
C73_SL164	gacggaaggaaggacggGCTTTCACAGGAGGGAAGGGGAGGAAAGAAGGTTTTCATGTTTTGATGGAAAG	70	10	1	10	3	0.0267292;0.0280055;0.0299866	22.26;22.41;22.58
C73_SL165	ccaggTGGGAGAGGGTTTGTGTGTATATGCAGAATGAGGGAACTAGGGCGGTATGGAGTTGGGAAG	66	10	1	10	3	0.0180857;0.0290964	26.83;28.21
C73_SL166	aaGGGGGGCACATTTCCAGCTTAGCCAATAAG	32	10	30	10	3;4	0.00326523;0.00346046;0.00362749;0.00461147;0.00501353;0.00537267;0.00559655;0.00695285;0.00740653	29.97;30.57;30.88;33.73;35.04;35.19;35.59;38.05;38.69
C73_SL167	AACCATTTCATTCATCCTTTCCTCTGTTTTGTCCAGCTATTGGATTGATAG	51	10	1	10	4	0.0158491	21.55
C73_SL168	ggtagGTAGGTAGATAGATAGATAG	25	10	352	10	1;2;3;4	0.00640818;0.00645663;0.00645879;0.0140569;0.0149509;0.015022;0.0150241;0.0167889;0.0170724;0.0171273;0.0171484;0.0176268;0.017645;0.0193135;0.0195839;0.0203091;0.0210077;0.0213086;0.0214343;0.0214905;0.0218896;0.022317;0.0223176;0.0225063;0.0225297;0.0230892;0.0230985;0.0230986;0.0237695;0.0244224;0.024757;0.0248899;0.0252569;0.0253653;0.0257066;0.0260062;0.0260309;0.0260515;0.0260721;0.0262162;…	0.48;0.9;1.07;1.81;1.99;2.13;2.41;2.48;2.54;2.81;2.83;2.92;3.12;3.14;3.19;3.28;3.43;3.46;3.57;3.71;3.76;3.83;3.87;4.01;4.06;4.09;4.12;4.19;4.74;4.75;4.85;4.88;4.96;5.07;5.08;5.5;5.63;5.74;5.82;5.86;6;6.17;6.19;6.25;6.31;6.4;6.49;6.56;6.63;6.68;6.71;6.73;6.75;6.83;6.85;6.91;6.92;6.93;6.95;7;7.07;7.14;7.26;7.28;7.33;7.36;7.45;7.5;7.54;7.58;7.6;7.61;7.73;7.74;7.78;7.97;8.08;8.22;8.27;8.34;8.36;8.37;…
C73_SL169	ggtcaataattttttggagcgtcatacctTTTATGTGGACATGGAAGATTCTTCTTGAAG	60	10	1	10	3	0.0104805;0.0118822;0.0144512	17.25;17.97;18.8
C73_SL170	ggtataGGTAGATAGGTAGGTAGGTAG	27	10	3162	10	1;2;3;4;5	0.00213351;0.00344156;0.00424316;0.00464853;0.0047178;0.00498272;0.00524497;0.00524844;0.00633606;0.00634621;0.00634991;0.00640324;0.00644707;0.00651714;0.00678529;0.00687803;0.00689922;0.00705487;0.00719022;0.00723364;0.00727973;0.00746359;0.00780796;0.00783599;0.00822729;0.00834475;0.00879608;0.0088825;0.00922799;0.00925998;0.00926267;0.00928957;0.00930161;0.00936458;0.00943197;0.00965865;0.009…
098;0.549463;0.549627;0.550189;0.550231;0.550375;0.551291;0.556161;0.556172;0.557239;0.560337;0.56069;0.562889;0.564232;0.567331;0.567361;0.570096;0.570572;0.578119;0.57957;0.581972;0.582166;0.582877;0.582988;0.585697;0.591022;0.592011;0.592796;0.593138;0.596245;0.597087;0.597219;0.598542;0.598745;0.599488;0.601208;0.601895;0.602735;0.60315;0.607505;0.607658;0.60892;0.610755;0.611178;0.612182;0.6…	0.34;0.36;0.38;0.4;0.47;0.52;0.54;0.55;0.6;0.61;0.63;0.67;0.69;0.71;0.73;0.77;0.8;0.82;0.83;0.84;0.85;0.86;0.89;0.9;0.92;0.93;0.94;0.97;0.98;1.01;1.03;1.06;1.07;1.08;1.09;1.1;1.12;1.14;1.15;1.17;1.18;1.19;1.21;1.24;1.25;1.26;1.28;1.3;1.31;1.32;1.33;1.34;1.35;1.36;1.37;1.38;1.39;1.4;1.43;1.44;1.46;1.49;1.5;1.51;1.53;1.54;1.55;1.56;1.6;1.61;1.63;1.64;1.65;1.66;1.67;1.7;1.71;1.72;1.74;1.8;1.82;1.84;…
C73_SL171	gtaggtcggTAGGTAGATAGGTAGATAG	28	10	858	10	1;2;3;4	0.00269456;0.00277254;0.0055858;0.00632139;0.0063941;0.00641067;0.0071507;0.00795605;0.00795979;0.00801391;0.00837581;0.00866045;0.00867076;0.00903569;0.00903669;0.00986246;0.00987861;0.0100087;0.0101302;0.0103479;0.0105452;0.0109167;0.0109231;0.0109431;0.0114033;0.0114197;0.0118655;0.0119651;0.0121551;0.0121726;0.0121916;0.0124032;0.0124101;0.0126467;0.012674;0.013153;0.0131845;0.0141265;0.01452…	0.29;0.49;0.65;0.66;0.68;0.69;0.72;0.73;0.86;0.96;1.01;1.02;1.08;1.09;1.1;1.11;1.14;1.16;1.18;1.19;1.26;1.27;1.3;1.31;1.34;1.35;1.38;1.4;1.55;1.56;1.6;1.62;1.69;1.7;1.72;1.73;1.74;1.75;1.82;1.83;1.86;1.87;1.93;1.94;1.98;1.99;2.06;2.07;2.08;2.18;2.19;2.2;2.21;2.23;2.27;2.39;2.42;2.43;2.59;2.6;2.67;2.7;2.71;2.77;2.78;2.81;2.82;2.87;2.94;2.95;3;3.01;3.02;3.04;3.06;3.07;3.08;3.1;3.12;3.13;3.17;3.18;3…
C73_SL172	TTGATTTATGGCTCTAGGCAGAGCCTTCTGTTTGTGAGTGAAGGGTATAG	50	9	1	10	4	0.105409	34.43
C73_SL173	ttgttgttgttgTTGTTGTTGTTGTTGTTGTAGTAGTAATAGAAGTAGTGGAAGAAGGAGGAGGCAG	67	9	1	10	2	0.0114054;0.0127604	28.79;29.58
C73_SL174	aggtgggtaggCAGGTAGGTAGGTAGATAG	30	8	351	10	1;2;3;4	0.00396407;0.00541836;0.00578693;0.00612745;0.00910606;0.00937579;0.0109592;0.0110603;0.0112236;0.0112714;0.011801;0.0127035;0.0130471;0.0140298;0.0140912;0.0148797;0.0165342;0.0165927;0.0179505;0.0179639;0.0182639;0.01841;0.0188309;0.020321;0.0205612;0.0206735;0.0211709;0.0225306;0.0228481;0.022893;0.022938;0.023147;0.0234144;0.0235321;0.0236453;0.023818;0.0250033;0.0258739;0.0263104;0.0264884;0…	0.59;0.65;0.66;0.91;1.19;1.3;1.39;1.5;1.65;1.77;1.89;2.01;2.05;2.46;2.49;2.6;2.63;2.7;2.79;2.9;3.07;3.25;3.34;3.4;3.43;3.49;3.54;3.57;3.74;3.75;3.93;4.11;4.13;4.19;4.42;4.51;4.52;4.57;4.78;4.82;4.87;5.22;5.23;5.47;5.5;5.58;5.59;5.94;5.95;5.96;6;6.03;6.07;6.12;6.14;6.15;6.32;6.33;6.39;6.45;6.49;6.52;6.54;6.64;6.77;6.79;7.01;7.03;7.05;7.17;7.24;7.27;7.29;7.3;7.32;7.38;7.45;7.46;7.53;7.64;7.65;7.66;…
C73_SL175	CCTGCTTACTTTTCAATGCATCCAGTGGTGATTGGGTATTGAGGGTAGGTAGGTGATTGGACGG	64	8	1	10	3	0.0484507	12.59
C73_SL176	AGGTAGAGAGGAGGAGAAGAAGGGGGCTACCTTCTCCACCTTTCTTCTTATGTTTGATAGAAAAAG	66	8	1	10	4	0.0127929	24.09
C73_SL177	ATAACCACAGCGAAGCGAGTCAGCGAAGGAAGCAAGCAACAAAGTTCATGAATTCTAAG	59	6	1	10	4	0.00662793	32.75
C73_SL178	TGTTTAGGTAGGTAGATAG	19	30	2	9	3;4	0.0491889;0.130512	16.76;20.93
C73_SL179	cgggttgtgaatatgttgtaaagatatacattagataggtaggtaggcAGGTAAGTAGGTAGGTAG	66	28	2435	9	1;2;3;4	0.00371817;0.00426095;0.00426265;0.00429632;0.00431637;0.00437439;0.00490629;0.00536283;0.00568272;0.0059553;0.00597303;0.00601428;0.00619695;0.00708847;0.0073319;0.00775348;0.0078675;0.00798804;0.0082109;0.0082859;0.00833735;0.00873725;0.00878517;0.00879648;0.0092579;0.00941943;0.00943063;0.00944857;0.0107035;0.0110604;0.0112486;0.0114631;0.0114671;0.0116869;0.0121327;0.0125249;0.0125504;0.01269…	0.05;0.1;0.23;0.24;0.32;0.34;0.36;0.39;0.42;0.45;0.46;0.49;0.51;0.52;0.57;0.59;0.62;0.63;0.67;0.69;0.7;0.71;0.72;0.73;0.74;0.78;0.79;0.8;0.81;0.84;0.85;0.86;0.87;0.88;0.9;0.91;0.92;0.93;0.94;0.96;1;1.01;1.06;1.07;1.11;1.12;1.14;1.16;1.18;1.19;1.22;1.23;1.24;1.25;1.29;1.3;1.35;1.36;1.37;1.4;1.43;1.5;1.51;1.53;1.54;1.55;1.58;1.59;1.6;1.61;1.62;1.63;1.65;1.69;1.75;1.76;1.77;1.78;1.84;1.85;1.86;1.88;…
C73_SL180	ccgcatttagtacgtgaaggagcagtcaccaaccgcagcagcagcAGGCAGGTGGGTAGGTAA	63	25	9	9	1;2;3	0.00254519;0.00348442;0.00891947;0.0327236;0.089649;0.10366;0.139756;0.142411	7.65;9.8;10.1;11.84;14.96;28.72;31.11;31.23
C73_SL181	AGTACGGGGAGGAGGGGAAGAAGCAAGCACATATCTATCTATAAGCATCATCAATCGCAGCAGCAGCAGGCAGGCAG	77	21	1	9	3	0.0022342	39.23
C73_SL182	tctggtttcgagactgctcCTTGCCTTACCTTATTGATATCATAAAAGCTTTCTCGACATCTCACTG	67	19	6	9	2;3	0.0118311;0.0180919;0.0194035;0.0358202;0.0358233;0.0485338;0.04861;0.0548305;0.0587944;0.0961002;0.108569	13.03;13.31;15.41;16.55;16.82;18.08;20.09;20.44;20.46;21.6;23.6
C73_SL183	GGGAAGGTAGGTAGGTAGG	19	12	1	9	2	0.124757	9.37
C73_SL184	taGGTGGGTAGGTAAGTAG	19	11	211	9	1;2;3;4	0.0088842;0.00995483;0.0128459;0.0140584;0.0146787;0.0166839;0.0170757;0.0170814;0.017087;0.0189007;0.0192102;0.0197347;0.0198118;0.0198131;0.0198604;0.0198611;0.0199323;0.0206653;0.0207742;0.0208283;0.021;0.0214988;0.0216588;0.0218793;0.0220305;0.0228598;0.0234957;0.0238394;0.0239988;0.024199;0.0248481;0.0253462;0.0255187;0.0255237;0.0266823;0.0271953;0.0272631;0.0303021;0.030354;0.0303846;0.030…	0.04;0.07;0.29;0.44;0.81;0.84;0.85;0.88;1.36;1.45;2.56;2.9;2.93;2.97;3.37;3.39;3.85;3.87;3.9;3.97;4.14;4.18;4.25;4.31;4.34;4.35;4.38;4.4;4.49;4.54;4.63;4.67;4.77;4.8;4.85;4.95;5.15;5.22;5.23;5.24;5.26;5.28;5.36;5.54;5.85;6.55;7.06;7.28;7.29;7.33;7.5;7.59;7.64;7.74;7.77;7.83;7.99;8.02;8.04;8.11;8.16;8.27;8.3;8.32;8.33;8.35;8.37;8.4;8.41;8.42;8.45;8.48;8.52;8.72;8.76;8.96;9.03;9.14;9.17;9.22;9.5;9.…
C73_SL185	TGTGGATGTATATCAGGAGTGTGCACGGAAAGTTGTACAGGTAGGTAGGTAGGTTAGTTGGTTGATTG	68	10	1	9	3	0.0169185	31.28
C73_SL186	TAATGTGGTTATAGGGAGTTGAGGTGTCCCCCATCCCTTCGTTGTCTGTGTTTGTTG	57	10	1	9	3	0.0268144	19.01
C73_SL187	GCCTGTTGGTGGGTAGGTAG	20	10	1	9	2	0.0471813	17.36
C73_SL188	gGGAGGAGGGTAGGTAGATAG	21	10	2	9	3	0.102438;0.186312	11.5;20.89
C73_SL189	tCTCTGGCTGAGCTGGGTGGAAATTATATCTTATTTTTAATAAAAAG	47	10	1	9	4	0.00946525;0.0200445	28.28;28.3
C73_SL190	aggaaagatgaaGAGTTAGGGACTGAAATTATTTGTTCACTGTGTTTTCTATGTTGGTCTTGTGGTAG	68	10	1	9	4	0.00179505;0.00217196	29.65;33.29
C73_SL191	TAGATAGGTAGGTAGATAG	19	10	683	9	1;2;3;4	0.00686931;0.0073272;0.0095279;0.0104599;0.0105148;0.0112826;0.0116975;0.011879;0.0120491;0.0121411;0.0126328;0.0133306;0.0136538;0.0151085;0.0152275;0.0155214;0.0166254;0.0166949;0.0170089;0.0170287;0.0170548;0.0171489;0.0172288;0.0175763;0.0180354;0.0185149;0.0189643;0.0190211;0.0192527;0.0192652;0.0193275;0.019607;0.0197003;0.0200423;0.0201988;0.020251;0.0206261;0.0209295;0.0217853;0.0220165;0…	0.26;0.57;0.6;0.61;0.76;0.84;0.97;1.28;1.37;1.41;1.56;1.57;1.65;1.68;1.69;1.82;1.94;2.13;2.14;2.18;2.24;2.25;2.47;2.55;2.82;2.88;2.94;3.17;3.26;3.57;3.7;3.71;3.84;3.91;3.93;4.04;4.09;4.18;4.22;4.3;4.35;4.42;4.46;4.54;4.63;4.64;4.73;4.74;4.85;4.87;4.9;4.93;5.01;5.03;5.05;5.07;5.15;5.23;5.24;5.59;5.61;5.63;5.65;5.68;5.72;5.74;5.79;5.8;5.82;5.84;5.86;5.88;5.89;5.9;5.95;5.99;6;6.13;6.23;6.26;6.29;6.3…
C73_SL192	ccaggTAGGTAGGTAGGTAAATAG	24	9	520	9	1;2;3;4	0.00545017;0.00564871;0.00646261;0.00774447;0.00921391;0.00956264;0.0106604;0.0113603;0.0133698;0.0140086;0.014582;0.0148236;0.0155753;0.0157175;0.0158054;0.0174343;0.0174392;0.017564;0.0179101;0.0182839;0.0183695;0.0188698;0.019139;0.019901;0.0203049;0.0208487;0.0213116;0.021427;0.0215499;0.0221733;0.0228967;0.0229917;0.0234595;0.0235166;0.0237357;0.0246282;0.0247651;0.0251993;0.0253029;0.025393…	0.44;0.5;0.55;0.87;0.93;1.24;1.3;1.36;1.47;1.59;1.61;1.72;1.8;2.08;2.42;2.46;2.66;2.9;3.22;3.32;3.58;3.6;3.81;4.04;4.07;4.09;4.1;4.14;4.16;4.24;4.31;4.5;4.51;4.53;4.58;4.59;4.62;4.81;4.99;5.01;5.02;5.1;5.18;5.21;5.23;5.24;5.35;5.42;5.47;5.49;5.52;5.54;5.56;5.64;5.67;5.68;5.72;5.8;5.97;6.05;6.26;6.27;6.32;6.46;6.52;6.57;6.63;6.7;6.79;6.86;6.91;6.93;7.01;7.04;7.31;7.33;7.38;7.39;7.41;7.53;7.54;7.56…
C73_SL193	CAGGTAGGTAGGTAGGTAGAG	21	9	1	9	3	0.38069	6.6
C73_SL194	tttTCACGCACCCAAGCCGATGACTTATCTGTAGTCAGTCAGTAGTAAGTTTGTGGGTAG	60	9	1	9	1	0.014567;0.0146923	26.42;26.44
C73_SL195	GTCATTAGCATCATCTCATCTATCACACACATGAGACGGGGGACTTTCTTTGTTGTGGGGTTAA	64	9	1	9	2	0.135096	17.19
C73_SL196	ttgccgaagaaagaggatgatggcattccctctgattaagggagtaggtAGATAGATAGCTAGGTAGATAG	71	9	3	9	2;3;5	0.0111444;0.037963;0.0654849	17.78;25.55;28.94
C73_SL197	caggtaGGTAGGTAGGTAGATAGG	24	9	204	9	1;2;3;4	0.0056775;0.00577403;0.00580819;0.00595282;0.00758096;0.00763883;0.00783479;0.0124135;0.015656;0.0158297;0.0161606;0.0162796;0.0164074;0.0164762;0.0165858;0.0169103;0.0169104;0.0169504;0.017658;0.0180985;0.0183502;0.018551;0.0185702;0.0197333;0.0213146;0.0220706;0.0229911;0.0232604;0.0237127;0.0290047;0.0293559;0.0299997;0.0302369;0.0304517;0.0318428;0.0318481;0.0320297;0.0320707;0.0322713;0.0326…	0.19;0.26;0.63;0.72;0.79;1.12;1.22;1.24;1.29;1.31;1.37;1.43;1.5;1.6;1.68;1.71;2.24;2.3;2.36;3.18;3.52;3.69;3.78;3.99;4.08;4.16;4.24;4.28;4.36;4.8;4.91;5.17;5.27;5.29;5.47;5.54;5.64;5.72;5.8;5.86;5.88;6.29;6.34;6.37;6.38;6.42;6.44;6.45;6.5;6.51;6.52;6.53;6.57;6.58;6.59;6.61;6.71;6.74;6.91;6.96;6.99;7.03;7.04;7.35;7.36;7.46;7.51;7.54;7.65;7.71;7.74;7.75;7.77;7.79;7.81;7.9;8.03;8.36;8.41;8.44;8.45;8…
C73_SL198	tgcatccagtgGTGATTGGGTATTGAGGGTAG	32	9	1	9	1;2	0.187288;0.278548	8.81;13.35
C73_SL199	tttctccgcaactgctcatgaatcGGGTTGTGAATATGTTGTAAAGATATACATTAGATAGGTAG	65	9	1	9	3	0.00790251;0.00798746	24.87;30.75
C73_SL200	CAAATATTTCATGCAAGTGAAAGGGCTGCTGATGTG	36	8	1	9	3	0.0343111	27.71
C73_SL201	TTGTGAATAAAGAGATCGGGTGTTCCGGCAAGAAGTCTCTGTCTTTTGATTGATATCATATATAG	65	8	1	9	3	0.0195968	25.59
C73_SL202	TGATTGATTTATTGATTGATTGGGGGCTGAAGGGAG	36	8	1	9	2	0.0452822	10.2
C73_SL203	atCTAGGTAGGTAGGTAGGTAG	22	8	1315	9	1;2;3;4	0.00421795;0.00520482;0.00646;0.00672066;0.00677687;0.00707728;0.0072148;0.00772883;0.00773269;0.00774495;0.00779293;0.00801294;0.00812132;0.00827233;0.00837143;0.00844079;0.00867518;0.00905283;0.00952188;0.00955304;0.01024;0.0102536;0.0103072;0.0113315;0.0114408;0.0114632;0.0115177;0.0116141;0.0118378;0.0119855;0.0124229;0.0125924;0.012621;0.0126774;0.01272;0.012878;0.0130219;0.0131007;0.0132867…	1.86;2.14;2.15;2.24;2.29;2.32;2.4;2.44;2.66;2.74;2.79;2.8;2.83;2.96;3.01;3.02;3.05;3.09;3.13;3.16;3.17;3.19;3.2;3.24;3.25;3.29;3.34;3.35;3.37;3.39;3.44;3.46;3.48;3.5;3.52;3.54;3.58;3.62;3.66;3.67;3.7;3.71;3.72;3.73;3.74;3.76;3.78;3.79;3.8;3.82;3.85;3.86;3.87;3.89;3.96;4.15;4.18;4.2;4.24;4.25;4.35;4.37;4.38;4.39;4.4;4.41;4.43;4.46;4.48;4.5;4.55;4.56;4.59;4.61;4.63;4.7;4.72;4.75;4.78;4.79;4.84;4.89…
C73_SL204	ccATTTGCATCACCAACCGCAGCAGCAGCAGGCAG	35	7	1	9	3	0.00473337;0.00473338	25.5
C73_SL205	TTTCCTTTGGTATATGTATCTGGGTGACTGTCTGTGGAG	39	7	1	9	3;4	0.00807384;0.0159469	21.39;25.01
C73_SL206	GTATGTGAGGGGAGAGGGAAAGAGAGGAGGGACCTTGATTTTTTGTTTT	49	6	1	9	3	0.175763	17.14
C73_SL207	GAAGGGGTGGATATTGTTTCTGACCAAGAATAG	33	6	1	9	1	0.0375222	19.57
C73_SL208	TAGGTAGGTAGGCAGGTAAG	20	52	2	8	1	0.0484775;0.157837	14.64;16.07
C73_SL209	agtacGTGAAGGAGCAGTCACCAACCGCAGCAGCAG	36	34	1	8	3	0.033036;0.0332723;0.0351869	8.08;9.51;9.58
C73_SL210	GTCCCACTAAGCTTCCTACCCAGCTGCCTACCCAGCTTCCTACGCAGCTACCTACCCAGCTTCCCACTCAG	71	22	8	8	3	0.0257927;0.0584914;0.0598004	21.36;21.47;23.13
C73_SL211	ATGGTATCTATGTTGCTGAAGAAGACTTGTCTACTGCAGGAAAGAAGCAAGAAGAAG	57	22	1	8	2	0.0439594	17.83
C73_SL212	agcaagcatCTATCCATTAGCATCACCAACCGCAGCAGCAGCAGGCAG	48	20	5	8	3	0.00236675;0.0023705;0.00262239;0.00884885;0.00886286;0.00980508;0.0126905;0.0127106;0.0132254;0.0132466;0.0140609;0.0145366;0.0303307;0.0335536	17.49;17.84;22.5;22.59;22.67;22.68;22.95;31.62;31.73;31.98;31.99;32.09
C73_SL213	gggtaGGTAGGTAGGTAGGTAGATAG	26	16	363	8	1;2;3;4	0.00503725;0.00627794;0.00785693;0.0090034;0.00913451;0.00947453;0.0115885;0.0128231;0.0130786;0.0133897;0.013426;0.0139795;0.01726;0.0179598;0.0179674;0.0180534;0.0187267;0.0201245;0.0203113;0.0204176;0.0213779;0.0219534;0.0228289;0.0237493;0.0238061;0.0242535;0.0243991;0.0245946;0.0254338;0.0259392;0.0275212;0.0279705;0.0281257;0.0285125;0.0288901;0.0294776;0.0299861;0.0300817;0.0308544;0.03125…	0.27;0.37;0.39;0.46;0.65;0.84;0.9;1.04;1.13;1.18;1.4;1.48;1.57;2.03;2.08;2.26;2.3;2.31;2.37;2.68;2.92;3.04;3.15;3.33;3.35;3.54;4.06;4.19;4.2;4.38;4.51;4.87;4.88;4.93;4.95;4.99;5.11;5.2;5.23;5.25;5.28;5.78;6.07;6.14;6.21;6.24;6.25;6.42;6.44;6.55;6.62;6.66;6.71;6.75;6.87;6.9;6.94;6.95;7.07;7.19;7.22;7.28;7.29;7.34;7.49;7.63;7.65;7.67;7.84;7.92;7.93;8.08;8.09;8.12;8.14;8.19;8.24;8.27;8.28;8.41;8.57;…
C73_SL214	gtaTCTTTACTGCTCAAGAAGAATTGCCTGCGGTGAAGAAGCAAGAAGAAG	51	13	2	8	2	0.270788;0.326821	4.09;6.37
C73_SL215	tTGTGGGTGAGCTTGGTTTGTGGATGTAGAGAAGGAGAG	39	13	1	8	3	0.0363856;0.0462206	21.65;24.45
C73_SL216	tctatacattagcatcatcaACCGCAGCAGCAGCAGGCAGGTGGGTACGTAAGCAG	56	13	1	8	4;5	0.00256918;0.00289733;0.00289831;0.00447204	34.02;36.89;37.44
C73_SL217	atctatttattagcgtcaacaGCCGCAGCAGCAGCAGGTGG	41	12	32	8	2;3;4	0.0141114;0.0141535;0.0195531;0.0196048;0.0222868;0.0223396;0.0226872;0.0227485;0.0244517;0.0245246;0.0396466;0.040312;0.0403764;0.0446661;0.0447554;0.0483934;0.0544046;0.0545301;0.0780674;0.0781886;0.0846485;0.0847844;0.0873048;0.087445;0.0911014;0.0911198;0.0912432;0.097543;0.0977987;0.105899;0.13974;0.139749;0.139834;0.139835;0.139869;0.139958;0.139967;0.140052;0.140086;0.14009;0.153769;0.1755…	8.74;8.76;8.8;8.82;9.03;11.29;11.33;11.5;12.55;12.56;12.57;12.81;12.82;13.13;13.14;13.53;13.57;14.49;14.55;14.66;14.67;14.71;14.72;14.74;14.77;14.94;14.95;15.6;15.63;16.39;18.16;18.2;18.48;19.76;19.81;20.79;20.82;22.61;22.62;24.03;24.04
C73_SL218	tccttgaccgcatttAGTACGTGAAGGAGCAGTCACCAACCGCAGCAGCAGCAGGCAG	58	12	9	8	2;3;4	0.00249026;0.00316228;0.00321127;0.00395764;0.00510399;0.00639657;0.0074055;0.00800536;0.0092681;0.0103242;0.0107771;0.0107916;0.0117566;0.0119526;0.0146069;0.0190583;0.0200326;0.021797;0.0318739	13.29;15.27;15.58;16.05;17.71;18.48;21.66;22.46;22.49;22.5;24.02;24.08;24.82;26.44;29.79;30.6;32.81;33.61;35.23
C73_SL219	tgtgTAGGTAGGTAGATAGGTAG	23	10	4322	8	1;2;3;4	0.00375198;0.00387438;0.0039979;0.00411989;0.00485553;0.00490822;0.00498461;0.00500458;0.00515364;0.00539868;0.00546398;0.00546779;0.00550489;0.00555007;0.00577804;0.00588591;0.0061462;0.00615078;0.00615113;0.00650837;0.00665634;0.00674254;0.00675259;0.00678021;0.00678875;0.00686652;0.0069293;0.00694265;0.0070659;0.00739555;0.00762924;0.00768597;0.00778841;0.00786204;0.0080121;0.00829621;0.008296…
0.139286;0.139344;0.139345;0.139355;0.139371;0.139394;0.139453;0.139554;0.139627;0.139661;0.139685;0.139691;0.139698;0.139705;0.139729;0.139783;0.139797;0.139804;0.139838;0.139876;0.139963;0.140009;0.140026;0.140028;0.140345;0.140402;0.140432;0.140439;0.140447;0.140466;0.140791;0.140805;0.140857;0.140912;0.140929;0.141015;0.14105;0.141071;0.141117;0.141195;0.141209;0.141233;0.141258;0.141323;0.14…	0.18;0.21;0.26;0.28;0.29;0.31;0.37;0.38;0.4;0.41;0.45;0.46;0.48;0.5;0.56;0.57;0.58;0.6;0.62;0.63;0.64;0.65;0.66;0.67;0.69;0.7;0.71;0.72;0.73;0.74;0.75;0.76;0.78;0.79;0.82;0.86;0.89;0.9;0.93;0.94;0.95;0.96;0.97;0.98;0.99;1;1.02;1.03;1.04;1.05;1.06;1.07;1.08;1.09;1.1;1.11;1.14;1.15;1.16;1.18;1.2;1.23;1.24;1.25;1.26;1.27;1.28;1.3;1.32;1.33;1.34;1.35;1.37;1.41;1.42;1.43;1.45;1.46;1.47;1.48;1.5;1.51;1…
C73_SL220	taggttgcatttgcctgaccataaggcacgttcgaagcacttggtctcatGCCTATCGATAGGTAGGTAGATAG	74	9	2	8	3;4	0.0551454;0.107765	18.25;22.44
C73_SL221	GATGGTGATGATGATGATG	19	9	2	8	3;4	0.0272152;0.0296283	18.71;25.11
C73_SL222	tgacacacgTTTTGCATGTATTTGTATATGATCAGTAGAGAGGACGATTGGGAGAAGACAG	61	9	1	8	2	0.0274458;0.0367608;0.0417799	20.55;21.16;22.18
C73_SL223	AGAATGAATTGTGAATGTGAGACTAAAATTTTTCATGTATGACGATAGA	49	9	1	8	3	0.0184109	19.95
C73_SL224	TGTGTCGTCGATCAATAAGTGGTGTTCCTCTCTTCTGCTGTTTTTGTTATGTATGTTAGGAAGTGAAGGAAAG	73	9	1	8	3	0.0411635;0.0571106;0.0576593	15.22;15.36;17.89
C73_SL225	gattgatgatgttgtGTTATTGAGTGATGAAAGAGAGGAAGAGGAAAGAATAG	53	9	1	8	1;2	0.0743151;0.0967147;0.0971857;0.122397	13.1;14.7;14.71;14.92
C73_SL226	AGTAGGTAGGTAGGTA	16	9	153	8	1;2;3;4	0.0105669;0.011709;0.0120354;0.0121029;0.0137656;0.0149667;0.0185549;0.0189393;0.0195863;0.0197939;0.0223056;0.0241722;0.0242588;0.0248516;0.0249832;0.0253066;0.0257648;0.0266414;0.026844;0.028715;0.0291761;0.0294855;0.0296588;0.0308207;0.0310737;0.0325665;0.0330152;0.0338956;0.0365282;0.0377188;0.0377405;0.0390479;0.0392478;0.0399752;0.0436412;0.0476339;0.0502866;0.0503032;0.0511175;0.0516845;0.…	0.32;0.75;0.95;1.17;1.22;1.93;2.3;2.75;2.85;2.92;3.03;3.46;3.9;4.01;4.37;4.47;4.49;4.5;4.51;4.76;4.84;5.36;5.88;5.93;6.13;6.34;6.56;6.81;6.85;7.17;7.46;7.67;7.73;7.93;8.13;8.64;8.7;9.07;9.11;9.22;9.3;9.33;9.51;9.52;9.76;9.87;9.88;9.89;9.97;10.17;10.18;10.29;10.34;10.48;10.5;10.53;10.6;10.8;11.23;11.41;12.05;12.29;12.47;12.72;13.02;13.03;13.2;13.22;13.26;13.45;13.53;13.9;13.97;14.02;14.03;14.13;14…
C73_SL227	AGAAAAGAACAAGCTAGAGAAAGGAGGGAACAACGTGCGAAAGAGGCCAAGGCAAAGAAGGAGGAG	66	8	1	8	4	0.0365611	24.84
C73_SL228	aATAGTAGGTAGATAGGTAG	20	8	9	8	1;2;3	0.0116167;0.0258346;0.0351496;0.0569837;0.0759133;0.101827;0.128954;0.210333;0.214473	9.31;9.74;13.97;14.51;15.98;19.03;19.42;19.61;21.45
C73_SL229	atattcattacatctggtcggtagaaggatggcttgttgggaCAGGTAGGTAGGCAGGTAG	61	8	118	8	1;2;3;4	0.00855658;0.0122886;0.0139772;0.0140933;0.0150792;0.016428;0.0206349;0.0212002;0.0220805;0.0247341;0.0269324;0.0287643;0.0292248;0.0301408;0.031766;0.0325997;0.0330487;0.0340511;0.0340937;0.0344382;0.0368557;0.0373696;0.0374224;0.0385508;0.0388522;0.0399973;0.0402148;0.0404106;0.0438218;0.0455339;0.0486832;0.0487153;0.0532727;0.0534898;0.0551812;0.0581626;0.0604504;0.0604906;0.0606446;0.0617721;…	0.62;1.03;1.08;1.49;1.91;2.04;2.2;4.05;4.27;4.32;4.43;4.66;4.99;5.1;5.42;5.68;5.84;6.1;6.11;6.3;6.41;6.91;7.36;7.65;7.89;8.31;8.42;8.78;8.95;9;9.28;9.34;9.42;9.53;9.61;9.84;10.38;10.41;10.61;10.69;10.8;11.11;11.14;11.25;11.3;11.56;11.64;11.92;11.94;11.96;11.97;12.69;12.8;12.9;13.07;13.24;13.4;13.46;13.64;13.67;13.78;13.8;14.35;14.39;14.56;14.58;14.6;14.72;14.8;15.41;15.48;15.72;15.97;16.13;16.72;…
C73_SL230	ttgtctgttattctTTGTTTGCGTGGTTGCATGAGAGATTTGTTTGTTACATTTTCATGTGAG	63	8	1	8	3;4	0.018325;0.0856866	23.27;23.8
C73_SL231	AAGGTTGCAGTACTATGCTAGACTATAGGCAAGCAATCCTCTTAGTTAATAG	52	8	1	8	3	0.0498893	24.79
C73_SL232	atggtgacggtagcacgttgttttttgaacctgaaattGTTGTGCGCGATAGATAGCTAG	60	8	1	8	2;3	0.0140435;0.0165046;0.0227398;0.0306727	20.86;23.15;26.18;29.41
C73_SL233	cgtggaggaggagaagaaGCAAGCACATATCTATCTATAAGCATCATCAATCGCAGCAGCAGCAG	65	8	13	8	2;3;4	0.00230813;0.00253224;0.00272503;0.0029002;0.00309428;0.0031858;0.00341057;0.00342429;0.00374099;0.00385763;0.00400285;0.00402699;0.00452401;0.0047072;0.00864656;0.010864;0.0117401;0.0127756;0.0128668;0.0133175;0.0133629;0.0138675;0.0146058;0.0146556;0.0149074;0.0157256;0.0157792;0.0162;0.0170714;0.0171266;0.0183799;0.0184425;0.0189308;0.0214726;0.0215458;0.0439646;0.0498835;0.0500535	13.86;13.88;14.46;17.16;17.18;17.76;17.82;17.84;18.42;18.86;18.88;19.18;19.2;19.5;19.77;19.78;20.32;21.16;23.43;23.45;23.73;23.79;23.81;24.02;24.28;24.39;24.48;25.01;25.09;25.12;25.83;26.48;29.34;29.7;29.89;30.25;30.73;31.09
C73_SL234	aagtaaggtaGGTAGATAGGTAGGTAG	27	8	6049	8	1;2;3;4;5	0.00222208;0.00309533;0.00325352;0.00346879;0.00356537;0.00418563;0.00421922;0.00433198;0.00436628;0.00436715;0.00438634;0.00468242;0.00479089;0.00481053;0.00500709;0.00528335;0.00528339;0.00547746;0.005619;0.00591411;0.00597308;0.00606176;0.00640136;0.00643034;0.00662307;0.00662459;0.00667887;0.00672765;0.00673769;0.00674581;0.00674696;0.00684598;0.00700918;0.00710536;0.00717264;0.00722179;0.007…
2167;0.0822529;0.0822794;0.0822836;0.082322;0.0823226;0.082349;0.08235;0.0823665;0.0823693;0.0823884;0.0823964;0.08253;0.0825437;0.0825601;0.0826615;0.0826661;0.0826866;0.0826868;0.0827233;0.082761;0.0827612;0.0827641;0.0827645;0.0827665;0.0827709;0.0827952;0.0828035;0.0828142;0.082871;0.0828843;0.0828881;0.0828964;0.0829178;0.0829256;0.082954;0.0829699;0.0829774;0.0829808;0.0829844;0.0830132;0.0…
;0.25381;0.254001;0.254169;0.254308;0.254311;0.254312;0.254328;0.254621;0.254637;0.254752;0.254826;0.254863;0.255077;0.255286;0.255369;0.255413;0.255414;0.255425;0.25545;0.255453;0.255488;0.255565;0.255574;0.255642;0.255712;0.255725;0.255733;0.255749;0.255973;0.256075;0.25619;0.256496;0.256759;0.256863;0.256937;0.257114;0.257122;0.257244;0.25726;0.257338;0.257387;0.257448;0.257675;0.257676;0.2576…	0.1;0.11;0.15;0.16;0.27;0.3;0.31;0.32;0.33;0.34;0.35;0.39;0.4;0.44;0.48;0.49;0.5;0.52;0.53;0.54;0.58;0.59;0.6;0.61;0.62;0.63;0.64;0.66;0.67;0.69;0.7;0.71;0.72;0.73;0.74;0.75;0.76;0.77;0.79;0.8;0.82;0.83;0.85;0.86;0.87;0.88;0.89;0.91;0.93;0.94;0.95;0.97;0.98;0.99;1;1.01;1.02;1.04;1.05;1.07;1.08;1.09;1.1;1.11;1.12;1.13;1.15;1.16;1.17;1.18;1.19;1.2;1.21;1.22;1.23;1.24;1.25;1.27;1.28;1.29;1.3;1.31;1.…
C73_SL235	CCAGCAGCAGCAGCAGCAG	19	8	1	8	2	0.138811	8.9
C73_SL236	ctaTTAGCATCATCAGCCGCAGCAGCAGCAG	31	8	2	8	3	0.0212448;0.0212627;0.0212783;0.0234428;0.059571;0.0777029	11.53;11.62;11.85;12.9;12.91
C73_SL237	aggTAGGTAGATAGGTAGGTAGATAG	26	8	365	8	1;2;3;4	0.00624324;0.0090756;0.00936747;0.0111523;0.0113842;0.0116668;0.011779;0.0119022;0.0124264;0.0124329;0.0124337;0.0124607;0.0132181;0.0136394;0.0137215;0.0137458;0.0152921;0.016513;0.0165601;0.016616;0.0169174;0.0169482;0.0170694;0.0176609;0.0176613;0.0177025;0.0177166;0.0179343;0.017959;0.0187602;0.0189628;0.0190201;0.0191354;0.0191799;0.0199;0.0211138;0.0216213;0.0216328;0.0216401;0.021679;0.021…	0.75;0.76;0.99;1.04;1.23;1.26;1.47;1.61;1.83;1.88;1.89;2.03;2.15;2.35;2.36;2.59;2.6;2.67;2.68;3.01;3.03;3.08;3.19;3.21;3.27;3.35;3.73;3.9;3.98;4;4.01;4.26;4.41;4.44;4.48;4.5;4.51;4.69;4.74;4.8;4.82;4.84;4.88;4.97;5.02;5.04;5.06;5.08;5.15;5.21;5.22;5.28;5.81;5.82;5.83;5.86;5.91;5.95;5.96;6;6.07;6.08;6.16;6.41;6.47;6.48;6.49;6.5;6.65;6.77;6.8;6.82;6.83;6.88;6.89;6.93;6.94;6.95;6.96;7;7.03;7.04;7.05…
C73_SL238	TAGATAGGTAGGTTGGCTG	19	7	2	8	2;3	0.0367744;0.0914853	10.05;12.31
C73_SL239	AGGGGTGGAGGGGGGGGGGTTGCTTGTTCTGTGATGTAGAGCGAG	45	7	1	8	2	0.0923257	7.39
C73_SL240	gggagaggagacggacgacagcagaagaagaaacgtaaggCGTAGGTGGGTAGGTTGTTAG	61	7	2	8	1;2	0.290775;0.355348	3.48;7.27
C73_SL241	TGTCTGATGATGTTGGGTTTGGTGGTAGGTACGTGGGCAG	40	7	1	8	2	0.03249	27.94
C73_SL242	atcTGGTAGGTAGGTAGGTAGGTAG	25	7	2102	8	1;2;3;4;5	0.00315709;0.00454698;0.00468121;0.00475955;0.00519593;0.00566609;0.00618464;0.00626953;0.00637337;0.00683088;0.00689258;0.00746617;0.00786301;0.00796843;0.00803042;0.00808581;0.00846904;0.00851383;0.0085292;0.00864028;0.00875101;0.00893301;0.0089875;0.00901229;0.00902048;0.00930927;0.00960632;0.0097016;0.00974633;0.00991873;0.0100789;0.0102063;0.010247;0.010272;0.0105173;0.0105241;0.0105356;0.01…	0.18;0.27;0.29;0.33;0.37;0.39;0.4;0.42;0.45;0.46;0.47;0.51;0.53;0.54;0.55;0.58;0.64;0.65;0.67;0.68;0.7;0.71;0.72;0.74;0.77;0.78;0.79;0.8;0.82;0.84;0.86;0.9;0.93;0.94;0.96;0.97;1.01;1.02;1.03;1.08;1.1;1.14;1.19;1.22;1.23;1.24;1.25;1.28;1.33;1.34;1.36;1.41;1.42;1.46;1.47;1.51;1.54;1.55;1.56;1.58;1.64;1.69;1.71;1.72;1.73;1.75;1.77;1.79;1.8;1.82;1.83;1.84;1.85;1.87;1.88;1.91;1.92;1.93;2.02;2.07;2.1;2…
C73_SL243	TTGGGAGGAAGAAGAAGGGAAAGCAAGTAATGTTGCGGTAAATGGGGACATTAGGATTAG	60	7	1	8	2	0.0117758	16.23
C73_SL244	GAGTAGGTCGGTGTTTATTTTTTGCACACCCAATGATGTGTAGGTAGGTTTAG	53	7	1	8	3	0.00399007	26.11
C73_SL245	ggttggttggttggttggtTGGTAGGTAGGTAGATAG	37	7	291	8	1;2;3;4	0.00762335;0.0083528;0.00980613;0.0137126;0.0149361;0.0150488;0.0168071;0.018136;0.0184977;0.0187502;0.0193609;0.0195799;0.0204999;0.0207333;0.0208495;0.0209308;0.0209871;0.0210669;0.0216419;0.0217435;0.0217902;0.0219566;0.0225741;0.0233752;0.0236708;0.0260588;0.0265337;0.0267304;0.0270976;0.027115;0.0273659;0.0277047;0.027821;0.0282544;0.0285514;0.0294724;0.0298244;0.0299677;0.0303711;0.0307452;…	0.13;0.2;0.34;0.36;0.37;0.78;1.69;1.85;1.91;1.98;2.23;2.3;2.42;2.45;2.74;2.86;2.9;3.05;3.86;3.94;4.02;4.07;4.08;4.11;4.24;4.27;4.46;4.74;4.76;5.02;5.06;5.08;5.11;5.19;5.38;5.43;5.46;5.54;5.67;5.76;5.77;6.03;6.04;6.19;6.23;6.31;6.48;6.6;6.62;6.64;6.71;6.74;6.81;6.87;6.88;7.1;7.13;7.14;7.15;7.19;7.23;7.29;7.32;7.33;7.39;7.43;7.53;7.58;7.62;7.68;7.78;7.83;7.91;8.03;8.08;8.21;8.24;8.26;8.3;8.53;8.54;…
C73_SL246	GTATGTTTTACTCACATAAATCTTCCATGGTATGCTATGTGAATAGAG	48	7	1	8	3	0.021816	25.75
C73_SL247	ATTATCTAATGATTCTTGAATGTAGTGTATTGATAG	36	7	1	8	3	0.00780391	23.24
C73_SL248	TATGGTATGTATGAGATGAGAGGAAGAGCTTTATAGAGATAG	42	7	1	8	3	0.175422	10.95
C73_SL249	GGTGGGTGGGTAGGTAAGCAG	21	6	1	8	2	0.0578028	16.87
C73_SL250	tATTTCCAGCTTAGCCAG	18	6	1	8	4	0.0471358;0.0473562	19.13;19.16
C73_SL251	tttTAGCAATGATCTTCCGCAGATGATGTGTTGAGTATGTATGCATATAATACACGTAGAGGTTAG	66	6	1	8	3;4	0.0226225;0.0289686	21.44;22.06
C73_SL252	AATAGGGGGGAGGTTTTTGACTTTCCATCTAGGGGGGGCATATTTCCAG	49	5	1	8	4	0.0053014	25.21
C73_SL253	TGATGATGATCTGTATTAAGTTAGGAGGAGGGGAG	35	5	1	8	1	0.00632089	24.53
C73_SL254	gtGGGGGCATATTTCCAGCTTAGCCAGTAAG	31	5	209	8	2;3;4;5	0.00142852;0.00190698;0.00268593;0.00293168;0.00314231;0.00315787;0.00369097;0.00384232;0.00392329;0.00392888;0.00413525;0.00414721;0.00419465;0.00433716;0.00439441;0.0045292;0.00454811;0.00457312;0.00462572;0.00475153;0.00491367;0.00497814;0.00503598;0.00504229;0.00509395;0.00529632;0.00542497;0.00543006;0.00548885;0.00577851;0.00584525;0.00599712;0.00615814;0.00616012;0.0062093;0.00624594;0.006…	11.98;14.42;17.89;18.23;18.33;19.06;19.15;19.23;19.24;19.34;19.67;20.05;20.59;20.75;20.96;21.3;21.59;21.74;21.77;21.93;22.49;22.51;22.79;22.8;23;23.18;23.33;23.62;23.9;23.93;23.96;24.89;24.95;25.15;25.53;26.04;26.11;26.21;26.25;26.64;26.66;27.15;27.27;27.28;27.47;27.61;27.66;27.73;27.98;28.06;28.5;28.83;28.84;28.9;28.95;29.07;29.24;29.41;29.56;29.61;29.69;29.8;30;30.04;30.13;30.21;30.23;30.25;30.…
C73_SL255	TAAGCATAAGCAGACCTACTAGGGACATGAAGGGATGGATTGCTTGGTTGTTTTATTTG	59	4	1	8	3	0.0292974	26.76
C73_SL256	ACCTTTCTGTATTTTTAGGGGGGT	24	4	1	8	3	0.100824	10.8
C73_SL257	ATATCTATGGTGATGGATAG	20	4	1	8	2	0.0318171	18.81
C73_SL258	GCAGGAAAGCAACAGACGGTTGAACCTTGGCACAAGACCTTGTTAAATGAG	51	2	1	8	2	0.0106515	14.35
C73_SL259	aagcacctatctaTTTATTTATTAGCGTCATCAGCCGCAGCAGCAGCAGCAG	52	134	1	7	2	0.0712472;0.0854703;0.0859707;0.0862558;0.0898855;0.090098	15.72;15.73;15.98;16.01;16.03;17.48
C73_SL260	aGGTAGGTAGGTAGAGGG	18	29	25	7	1;2;3	0.00662629;0.00662709;0.0251907;0.0263553;0.0411291;0.055854;0.0645904;0.0669288;0.0708813;0.0859191;0.0859193;0.0974184;0.0995774;0.0996427;0.103934;0.128079;0.141608;0.142731;0.142878;0.145514;0.184448;0.193045;0.195163;0.260644;0.311168;0.330804;0.330818;0.357068;0.624382;0.730516;0.738297	1.51;2.14;2.23;2.51;4.4;5.43;6.3;6.68;8.1;8.89;8.94;9.76;9.8;10.73;12.61;12.91;13.3;14.72;15.08;16.04;16.19;16.2;17.54;18.04;18.25;18.45;20.79;32.81
C73_SL261	AGGCAGGTAGGTAGGTAGAGGG	22	27	1	7	2	0.133719	8.34
C73_SL262	tcgggttgtgaatatgttgtaaagatatacattagataGGTAGGTAGGCAGGTAAGTAGGTAG	63	22	32	7	1;2;3	0.00411454;0.00415497;0.00733032;0.0294974;0.0365647;0.0368534;0.0398181;0.0401678;0.041602;0.0419753;0.0445972;0.0448588;0.0450074;0.0492479;0.0493019;0.057524;0.0579239;0.0583549;0.058614;0.059308;0.0597976;0.0603781;0.0633386;0.0639585;0.0674032;0.0679212;0.0893026;0.0903508;0.0951412;0.0958473;0.0963806;0.097225;0.0972588;0.0983931;0.0988303;0.117813;0.119603;0.120406;0.127571;0.141625;0.1433…	1.73;3.08;3.1;3.49;3.54;4.17;4.25;8.15;8.35;8.39;8.44;8.45;9.19;9.2;10.15;10.3;10.32;10.78;11.86;11.9;13.05;13.12;13.91;13.97;14.34;14.5;14.58;14.66;14.76;14.77;14.84;15.34;15.42;15.66;15.71;15.94;15.97;16.02;16.12;16.17;16.26;17.4;18.27;18.32;18.87;19.59;19.65;21.09;21.11;21.16;22.52;22.56;23.49;23.51;23.56;25.33
C73_SL263	atccattagcatcaccaaccgcagcagcagcagGCAGGTGGGTAGGTAAGTAG	53	16	9	7	2;3;4	0.0064265;0.00642827;0.00644578;0.00716002;0.00716203;0.00716401;0.00836873;0.0105574;0.120001	22.77;26.33;27.1;27.41;29.57;29.59
C73_SL264	aggtAGGGTAGGCAGGTAGGTAG	23	12	24	7	1;2;3	0.0274608;0.0301524;0.0500414;0.0617198;0.0646535;0.0652459;0.0776276;0.0779174;0.0840146;0.136644;0.139378;0.142093;0.144482;0.145025;0.145507;0.149699;0.173411;0.183014;0.193448;0.200445;0.221079;0.224657;0.234451;0.239425;0.26878;0.270689;0.41036;0.415257;0.426676;0.448862;0.607374;0.617552;0.779191	1.17;2.09;2.17;3.34;3.95;3.99;4.68;4.95;6.91;6.99;7.15;8.09;8.74;8.83;9.91;9.96;9.98;11.58;11.63;13.05;13.07;13.45;13.94;14.93;15.25;15.55;17.71;21.05;21.31;21.53;21.74;23.09;23.84
C73_SL265	TACTGGTGTATGTAGTAGACATCACATTCGATGAGAAAGGAAACGGCTTCTGGGGGGTTAG	61	9	1	7	3	0.00826506	26.26
C73_SL266	AAGTTATTATTAGTTCACATCTCTACCTTAAGAAGTGTGTCTAGTGATATGATGTTTTGGTGTGT	65	8	1	7	3	0.0253285	17.47
C73_SL267	ggTGTCTGCGTCTGGGGGGGAAGGCACTGTGATAGGGTAAGTAACATAATTAGAGGCGAG	60	8	1	7	3;4	0.0289599;0.0493195	14.3;19.48
C73_SL268	tttcgtctgatatgtatgtatgtatgtatatatctatgtatgtatctatgtatcTATGTATGTATGTAT	69	8	89	7	1;2;3;4	0.0125968;0.0134071;0.0153777;0.0170691;0.030076;0.0318493;0.0333643;0.0343211;0.0344288;0.035226;0.0353835;0.03575;0.0357915;0.0358399;0.0363654;0.0372553;0.0377704;0.0381796;0.0388679;0.039855;0.0408618;0.0412716;0.0427159;0.0432247;0.0449427;0.048447;0.0510635;0.0531275;0.0533802;0.0534249;0.0535437;0.0555284;0.0565074;0.0581397;0.0582315;0.0635182;0.0636806;0.0654186;0.0713137;0.0729444;0.073…	7.11;7.43;7.97;8.57;9.62;9.76;10.15;10.35;10.92;11.24;11.53;11.88;11.96;12.99;13.08;13.79;14.11;15.49;15.91;15.95;16.03;16.06;16.14;16.34;16.43;17.54;18.83;19.43;19.96;20.24;20.36;20.43;21.29;21.89;22.4;24.58;25.06;25.84;25.89;26.11;27.36;27.41;28.99;29.21;29.23;29.89;30.12;30.35;31.62;31.64;31.68;31.97;32.2;32.24;33.82;33.97;33.99;34.4;34.98;35.3;35.97;37.06;37.51;39.8;40.76;40.83;41.28;41.5;41.…
C73_SL269	ACCCAGCTCTGTCGTAATAGAGAGCAGTAGCAGCAATGCCTACCACTATCATGAGAAG	58	8	9	7	2;3;4;5	0.00212931;0.00253393;0.00338721;0.00354167;0.00411865;0.0110995;0.026012	25.72;31.66;34.99;36.87;37.34;41.71;44.9
C73_SL270	TATCTTTTTCTGCTGATTCTCGTTTTACATAATGTCTTTTCGTTTTTGTATAGTG	55	8	2	7	3	0.0557211	16.34
C73_SL271	actccatgataggcaccctctaattgtataattATATATATCAAGCTTTTCTCACAAATAG	61	8	1	7	2;3	0.0141692;0.121668	9.39;19.17
C73_SL272	gttgtactgtgtgggAGGTTTATTTGTATGTATGGGTCTTTCTGTGGGTGGTAG	54	8	1	7	2	0.0219832;0.0353185	18;30.66
C73_SL273	gattagatccaagTCACATCTTTATATATATATGCAAAGGTTTACATAGATAGTGGTAGGAGAG	64	8	1	7	4	0.00426913;0.00602932;0.00704854;0.00754235	26.32;26.37;27.67;30.67
C73_SL274	tttGCATCATCAACCGCAGCAGCAGCAGGCAG	32	8	4	7	3	0.00317743;0.00424082;0.00424094;0.0042452;0.00582187;0.0289352	16.92;25.39;25.4;29.43;31.8
C73_SL275	atctatttattagcgtcatcagccgcagcagcagcagGTGGGTAGGCAGGTAGGTAGGTAGAGAAAG	67	8	5	7	2;3	0.0311898;0.070874;0.0710754;0.0726066;0.0820667;0.0823003;0.164562;0.191428	5.63;6.81;7.82;7.85;8.98;9.01;16.2;18.39
C73_SL276	ggtttgTTGGTTGGTAGGTAGGTAG	25	8	364	7	1;2;3;4	0.00442767;0.00470728;0.00505285;0.00613832;0.00852302;0.00962868;0.0105844;0.0122844;0.0131219;0.0137357;0.0137943;0.0148665;0.0169221;0.0170718;0.0184485;0.0184979;0.0189111;0.0197097;0.0205877;0.020856;0.0211317;0.0212953;0.0226304;0.0228256;0.023426;0.0240027;0.0247213;0.0256368;0.0261773;0.0264292;0.0264888;0.0266122;0.0268569;0.0276396;0.027701;0.0284024;0.0287606;0.0289368;0.0295488;0.0295…	2.88;3.32;3.81;3.89;4.08;4.14;4.16;4.17;4.22;4.35;4.41;4.77;4.79;4.82;4.95;5.11;5.15;5.32;5.4;5.61;5.73;5.81;5.82;6.18;6.25;6.34;6.35;6.37;6.5;6.59;6.72;7.04;7.07;7.1;7.11;7.26;7.28;7.44;7.61;7.69;7.78;7.85;7.98;8.04;8.15;8.25;8.3;8.48;8.51;8.56;8.58;8.75;8.77;8.78;8.86;8.88;9.1;9.11;9.18;9.37;9.54;9.61;9.63;9.69;9.71;9.81;9.83;9.86;9.91;9.97;9.98;10.01;10.08;10.16;10.21;10.36;10.48;10.49;10.5;10…
C73_SL277	TGATGGTGATGATGATGAT	19	7	2	7	2	0.054998;0.115102	14.31;17.67
C73_SL278	ATGGTGATGATGATGAT	17	7	1	7	3	0.0175917	22.43
C73_SL279	AGGATGATTGATGATTATCTATCTTGTTTTTTTGTGTGGCTTAG	44	7	1	7	2	0.0652511	24.34
C73_SL280	aGGAGGTAGGTAGGTAGGTAGG	22	7	11	7	1;2;3;4	0.0165823;0.0316204;0.0462384;0.0588068;0.0782687;0.0923092;0.135172;0.430372;0.516973;0.615538;0.87848	0.64;2.99;3.62;3.7;15.62;16.61;18.37;19.5;20.29;20.84;22.22
C73_SL281	AGGTAGATAGGTAGATA	17	7	12	7	1;2;3	0.0395216;0.0456073;0.0598468;0.0604952;0.0757245;0.0757332;0.07708;0.116569;0.133444;0.144831;0.154589;0.160934	7.66;9.36;9.42;10.77;12.7;12.86;15.16;15.26;16.37;19.39;21.33;24.31
C73_SL282	agGTAGGTAGATAGGTAGATA	21	7	31	7	1;2;3	0.0182789;0.0183963;0.0200006;0.025209;0.0261016;0.0338384;0.0339104;0.0339164;0.0465703;0.0468317;0.0468772;0.0511321;0.051493;0.0661424;0.06616;0.0662044;0.0725051;0.0799359;0.0825242;0.0926924;0.0936951;0.0965761;0.0994749;0.10481;0.108271;0.113628;0.113665;0.117129;0.13275;0.14276;0.1438;0.148746;0.166248;0.166358;0.191123;0.198147;0.198302;0.198401;0.208337;0.223336;0.260746;0.280205;0.28317…	1.72;5.91;6.46;8.25;10.01;10.35;11.08;11.1;11.11;11.2;12.05;12.33;12.36;12.6;13.34;14.29;14.49;14.58;14.88;14.9;15.24;15.27;15.29;15.43;15.66;15.73;16.09;16.98;17.13;17.24;17.6;18.7;19.26;19.7;19.71;19.96;19.97;20.06;20.46;20.47;20.52;21.06;24.52
C73_SL283	TCTTCAGTTAGTTATCTCTATGTAGGTGGGTGCCTATGGCCTAGCTTAG	49	7	1	7	4	0.0222505	22.77
C73_SL284	TTTGTGCTGTATGTGTCTGTTGGTGTGATGAATATGATGAAG	42	7	1	7	3	0.00601581	24.6
C73_SL285	gACGGGCTTTCACAGGAGGGAAGGGGAGGAAAGAAGGTTTTCATGTTTTGATGGAAAGGTGGGAAAG	67	7	1	7	4	0.024734;0.0247365	26.9
C73_SL286	ggTGGGTAGGTAGGTAGATAG	21	7	400	7	1;2;3;4	0.00720859;0.00853786;0.00855204;0.00940944;0.00994325;0.010181;0.0101811;0.0101964;0.0101988;0.011146;0.0111642;0.0121497;0.013301;0.0133463;0.0135281;0.0136583;0.0144065;0.0145842;0.0157056;0.0162109;0.0164152;0.0164867;0.017927;0.0180884;0.0185441;0.0185666;0.0186156;0.0186371;0.0187872;0.0194717;0.0206377;0.0208846;0.0211824;0.0213291;0.0213458;0.0214696;0.0214913;0.0215905;0.0217894;0.021864…	0.16;0.19;0.65;0.76;0.78;0.91;0.92;1.13;1.14;1.32;1.34;1.42;1.43;1.53;1.54;1.6;1.67;1.68;1.71;1.72;1.73;1.83;1.84;1.85;2.28;2.29;2.44;2.46;2.47;2.68;2.69;2.7;2.95;2.98;3;3.09;3.55;3.65;3.86;3.99;4;4.06;4.09;4.1;4.13;4.14;4.15;4.17;4.18;4.25;4.27;4.28;4.56;4.58;4.65;4.67;4.84;4.91;4.94;4.95;5.02;5.16;5.19;5.26;5.27;5.28;5.48;5.5;5.62;5.74;5.75;5.92;5.94;5.98;6.01;6.02;6.03;6.36;6.37;6.42;6.49;6.51…
C73_SL287	tgagttggatggttgggtgatgaagaccTAGGTAGGTAGATAGGTTGGCAG	51	7	4	7	1;2;3	0.099636;0.173858;0.188001;0.283512	6.67;12.06;12.09;20.56
C73_SL288	GGTTGGATGTAATAAATTGTGTGTGTGTATATGTGTGTAGTCTACTAGTCG	51	7	1	7	3	0.0371898	24.73
C73_SL289	TGAGTGCTAGAAGGAGGTAGGTAGACATACATGGATCTCTTGGTGTAAGATGGATGTAG	59	7	1	7	3	0.0370803	28.03
C73_SL290	tagttattgacagaagagaaGGAGGTAGGTGGGTAGATAG	40	7	12	7	1;2;3	0.0433015;0.0555343;0.0680153;0.101219;0.111934;0.123804;0.141853;0.158839;0.186;0.443243;0.563746;0.711136	1.59;4.54;8.69;9.09;9.54;10.54;10.65;10.67;11.78;13.81;18.04;21.41
C73_SL291	gGTAGGTAGGTAGGTAGGTA	20	7	1618	7	1;2;3;4	0.000819742;0.000820515;0.00106088;0.00425477;0.00458811;0.00459693;0.00519187;0.00571269;0.0057993;0.00583234;0.00585034;0.00630571;0.00631371;0.00650076;0.00720507;0.00741339;0.00752718;0.00770466;0.00782914;0.00789553;0.00796084;0.00802852;0.008265;0.00828658;0.00838942;0.00850711;0.00856971;0.00857317;0.00858291;0.00860588;0.00860603;0.00860766;0.00919034;0.00919872;0.00920641;0.00939777;0.00…	0.11;0.26;0.27;0.32;0.53;0.56;0.6;0.72;0.85;0.9;1.01;1.04;1.11;1.17;1.2;1.32;1.34;1.4;1.46;1.47;1.69;1.7;1.78;1.97;1.98;2.06;2.08;2.1;2.11;2.13;2.14;2.21;2.27;2.38;2.43;2.51;2.58;2.61;2.66;2.68;2.75;2.77;2.78;2.89;2.99;3.14;3.21;3.3;3.35;3.37;3.39;3.4;3.52;3.54;3.7;3.71;3.85;3.89;3.98;4.09;4.1;4.11;4.17;4.18;4.21;4.22;4.24;4.25;4.28;4.29;4.31;4.35;4.38;4.39;4.43;4.47;4.5;4.52;4.53;4.54;4.6;4.76;4…
C73_SL292	gATAGGTAGGTAGGTAAATAG	21	7	69	7	1;2;3;4	0.0113382;0.0138637;0.0185167;0.0234327;0.0236536;0.0251458;0.0330023;0.0353216;0.0355192;0.0357989;0.0367479;0.0380533;0.0389461;0.0389571;0.0422252;0.0425914;0.0467469;0.0488975;0.0499132;0.0524922;0.0541141;0.054534;0.0551713;0.0558869;0.0570491;0.0622215;0.0658919;0.0666954;0.069463;0.0701044;0.0706625;0.0717213;0.0832178;0.0835424;0.0892248;0.0922057;0.097945;0.100135;0.101022;0.102549;0.103…	0.65;4.3;5.38;5.79;6.29;6.75;7.12;7.81;8.38;8.41;8.73;8.8;9.02;9.37;9.79;9.88;10.05;10.08;10.47;10.64;10.81;11.05;11.08;11.11;11.19;11.66;11.83;12.4;12.48;12.68;13.2;13.29;13.72;13.81;13.91;14.15;14.22;14.3;14.34;16.19;16.47;16.8;17.15;17.3;17.31;17.43;17.63;17.67;17.69;17.95;18;18.61;18.65;18.73;18.99;19.42;19.66;20.03;20.2;20.22;20.28;20.78;20.85;21.06;21.12;22.7;23.67;23.9;23.95;24.71;28.19;29…
C73_SL293	tGTTGGTAATTTTAGTAGTGTGTGTAGTGGACTTAAAGAAGCCTTTATTTTGAG	54	7	1	7	2	0.016595;0.0166681	26.42;26.44
C73_SL294	GTAGTAGCTGTCACGTATAGTTATATGCATTTCTCTCAATATCATCACAATATATAGATAG	61	7	1	7	2	0.0747378;0.132339	12.47;18.33
C73_SL295	GTGGGGTGAGGTAGAGAGACAATTCTTGAACCTGGAGGAGCAGGTCTGATGGAAGGGTGGGTAAG	65	6	1	7	5	0.00579299	33.82
C73_SL296	TTGTCTTCCCCGAAGTGAATTTGCCTGTATGTAGGGGGCAGTAG	44	6	1	7	3	0.00849735	28.08
C73_SL297	TCAAGCGAAGAAGCCCTGGGCATAACATAAAACAATAGGTAAAGACAAAATCAGCTATATGTGTAT	66	6	1	7	4	0.0174358	22.98
C73_SL298	GTAAGGGGGCAGGCGCAGTGAAGGCTAGGCTGGCTGATAG	40	6	1	7	3	0.276541	6.85
C73_SL299	GGTGATAGAGTATCTGTGTCGTAGGAGGTGGCTATGTCCAAATAG	45	6	1	7	3	0.0207942	24.33
C73_SL300	AGAGAAAGAGGAGGAGGA	18	6	1	7	3	0.0611901	18.7
C73_SL301	tagGCAGGTAGGTAGGTAGAGGTAG	25	6	948	7	1;2;3;4	0.0040677;0.00435771;0.00560396;0.00653806;0.00770702;0.00796907;0.00830452;0.0090665;0.0100307;0.0101852;0.0108241;0.0113036;0.011879;0.012001;0.0120991;0.012489;0.0127565;0.012976;0.0136654;0.0141337;0.0145688;0.0146599;0.0149491;0.0152032;0.0152978;0.0153929;0.0155101;0.0155804;0.0160052;0.0161194;0.0164918;0.0169203;0.0172921;0.0179795;0.0179869;0.0180943;0.0182212;0.018242;0.0183005;0.018351…	0.84;0.91;0.93;0.96;0.98;1.05;1.07;1.16;1.19;1.23;1.24;1.25;1.31;1.43;1.45;1.46;1.47;1.48;1.52;1.53;1.57;1.63;1.71;1.73;1.81;1.84;1.86;1.9;1.94;2.03;2.1;2.14;2.2;2.23;2.25;2.26;2.32;2.42;2.51;2.54;2.59;2.65;2.69;2.7;2.74;2.76;2.82;2.83;2.84;3;3.02;3.05;3.11;3.12;3.13;3.15;3.16;3.18;3.22;3.24;3.25;3.35;3.36;3.37;3.39;3.46;3.48;3.5;3.51;3.52;3.54;3.63;3.65;3.69;3.73;3.74;3.78;3.88;3.89;3.94;3.95;4.…
C73_SL302	GGTGGGTGGGTAGGTAAG	18	5	4	7	1;2;3	0.00730592;0.0343691;0.077739;0.225828	7.72;21.2;29.85;31.24
C73_SL303	gggagatagatGGTTTGTGGGGAGATCTAG	30	5	1	7	3	0.0710974;0.130518	19.12;21.51
C73_SL304	CTCCACTTAAGCTTTGTGAACGATAGATTACGTCACAACAAACGAATAGAAAGAACCAAAGGACCAG	67	5	5	7	3;4	0.00738384;0.00949993;0.0113806;0.0121561	20.57;23.54;24.17;26.99
C73_SL305	GCAGACACGATGAGATGAGACGAAAGTCTTGTAACGACTACTGAAAGTTAGGTTACGGTTTAGGG	65	5	1	7	4	0.0223406	23.49
C73_SL306	TGCCCTGCCTTATCTACCTCTGTGTGATTTTGTGTGTGTGGGAGTTG	47	5	1	7	3	0.033325	23.12
C73_SL307	ATTAGCATCTTCAACCGCAGCAGCAGCCGGCAG	33	5	5	7	2;3	0.0578796;0.0629674;0.079689;0.109014;0.202916	10.99;13;13.88;14.45;16.43
C73_SL308	TGTTTCTTTGAGACCGCTGTTGAAGGATT	29	5	1	7	3	0.0644108	22.52
C73_SL309	CGCTAATCGAATACAGATTGCACAGAGG	28	5	1	7	3	0.0407932	16.98
C73_SL310	ATCATTGCTAAAATCTGATGACAGGAGCTTTAG	33	5	1	7	2	0.108804	12.45
C73_SL311	ttgtgtcagactagtcaggggaaggagagGGGTAGGTAGGTAGGTATAG	49	5	6	7	1;2;3	0.00251609;0.00918449;0.0159638;0.0492505;0.076897;0.177012	9.09;14.33;16.25;18.86;21.54;21.55
C73_SL312	agagGGGTAGGTAGGTAGGT	20	5	33	7	1;2;3	0.0178945;0.0189163;0.0246554;0.0290675;0.0307088;0.031975;0.0574688;0.0591831;0.0593955;0.0690481;0.0792087;0.0800411;0.0849933;0.0866202;0.0889576;0.0892294;0.0996995;0.101305;0.105389;0.106934;0.111824;0.118234;0.118893;0.125262;0.133611;0.138267;0.176484;0.176997;0.177028;0.247535;0.260309;0.312874;0.314894;0.617252	1.9;6.42;9.22;9.7;9.75;10.03;10.45;12.06;12.4;12.94;13.41;13.97;15.39;16.19;16.57;16.74;16.88;17.31;17.45;17.53;17.61;17.78;18.24;18.26;18.53;19.44;20.03;20.16;21.06;21.45;21.89;23.41;25.44;27.15
C73_SL313	TGCCTTTTTTATATGAACTGAATGCCTACATGTGTAGGAGAGGGTGAGGTGACGGAGCAGAG	62	4	1	7	3	0.0841719	18.44
C73_SL314	ACAGGTGGAATACCAAGAAGGGGACGCGACAGGGGTGAGGAATGGCGAGGTGAGAAAGAG	60	4	1	7	4	0.00123102	35.31
C73_SL315	TAGGCGGGATGGGGGGGTTTGAGGGGAAGGACATTAGGAAGCAATAGTCATTAG	54	3	1	7	2	0.00185886	29.75
C73_SL316	GGTAGGAAGCGTAGACTTGTATAGCATGTAGATGAAGAG	39	3	1	7	2	0.119183	16.03
C73_SL317	GGATTACTGAATAAATAAGGTAGGTAGGTACCATAATAAACAAGGATCTACTGAATAGGTTAG	63	2	1	7	4	0.0169631	18.65
C73_SL318	aggtAGGTAGGTAGGTAGACGG	22	29	19	6	1;2;3	0.0160392;0.0162214;0.0173426;0.0291942;0.0312271;0.0313933;0.0425013;0.0505002;0.0546546;0.0655958;0.0661945;0.0806054;0.0913808;0.096016;0.0984751;0.0985808;0.10258;0.12735;0.1339;0.136541;0.137125;0.160531;0.162147;0.176441;0.186288;0.351626;0.353241;0.44356	4.05;7.1;8;8.02;8.93;9.26;9.28;10.83;11.21;12.17;12.31;12.48;12.49;13.24;14.6;16.19;16.28;16.31;17.05;18.41;19.01;19.05;20.47;20.52;20.91;21.22;21.25
C73_SL319	CAGGTAGGTAGGTAGACGG	19	23	2	6	2;3	0.0425013;0.12735	12.17;17.05
C73_SL320	TCTCCCTTCTCCTTGGTGTGTCATTGAG	28	23	1	6	4	0.159358	14.22
C73_SL321	ttagtATCATCAAGTGCAGCAGCAGCAG	28	19	1	6	3	0.0263223;0.0283403	25.26;25.58
C73_SL322	GAACGTCTCCTCTGGCTTTTGTGGGTAGTGATGGTTTGGTTTCTAGGCAGAGCCATCTACATAG	64	14	1	6	4;5	0.00408359;0.00463737	19.6;25.02
C73_SL323	gggtgggtAGGCAGGTAGGTAGGTAG	26	14	1648	6	1;2;3;4	0.00357631;0.00409538;0.00497073;0.00505373;0.0056694;0.00710629;0.00718864;0.00733031;0.00751864;0.00823858;0.00833903;0.00879622;0.009518;0.00967603;0.00983948;0.0100633;0.0101676;0.0102234;0.010234;0.0104914;0.0111115;0.0111236;0.011264;0.0115521;0.0119094;0.0120606;0.0121317;0.0122712;0.0128868;0.0133495;0.0133876;0.0135102;0.0136849;0.0139821;0.014105;0.0142141;0.0142319;0.0142586;0.0145366;…	0.48;0.61;0.66;0.74;0.8;0.84;0.85;0.87;0.89;0.98;1;1.01;1.03;1.09;1.13;1.15;1.17;1.18;1.2;1.23;1.26;1.27;1.3;1.32;1.33;1.34;1.35;1.37;1.38;1.4;1.41;1.42;1.44;1.49;1.5;1.52;1.58;1.62;1.64;1.65;1.67;1.7;1.71;1.72;1.73;1.76;1.79;1.81;1.85;1.89;1.93;2.02;2.03;2.09;2.11;2.12;2.15;2.17;2.23;2.28;2.36;2.38;2.41;2.42;2.46;2.51;2.53;2.62;2.64;2.66;2.73;2.74;2.75;2.76;2.78;2.79;2.81;2.92;2.94;2.95;2.96;2.9…
C73_SL324	TTTTGTGGGTAGGTAGGTAG	20	12	2	6	2	0.0848236;0.178024	11.33;12.37
C73_SL325	TGGTTTCGAATGAAGGGTTGGATGCCTTGGAAGCATGTCATCATGAAGGTATTCAACGGATGTTGGAG	68	9	1	6	3	0.0187181	30.2
C73_SL326	ggtaggtaagtaGGTTGGTAGGTAGGTAG	29	9	1707	6	1;2;3;4	0.00520873;0.00521046;0.00525293;0.00547334;0.00557718;0.0056666;0.00583075;0.00583504;0.00672081;0.0072057;0.00735196;0.00735913;0.00800849;0.00811996;0.00814316;0.00815011;0.00842874;0.00843848;0.00868812;0.00882948;0.00916552;0.00952596;0.00962242;0.0100802;0.0100868;0.0101588;0.0102479;0.0107034;0.0107109;0.0108896;0.0116671;0.0126649;0.0127787;0.0127901;0.0128393;0.0130225;0.0130635;0.013066…	0.27;0.32;0.35;0.38;0.41;0.49;0.51;0.52;0.57;0.58;0.59;0.64;0.66;0.67;0.69;0.73;0.74;0.77;0.78;0.79;0.81;0.82;0.84;0.85;0.87;0.92;0.95;1.03;1.05;1.06;1.09;1.11;1.12;1.13;1.16;1.17;1.18;1.21;1.23;1.24;1.29;1.3;1.31;1.35;1.37;1.38;1.41;1.44;1.5;1.51;1.53;1.6;1.64;1.66;1.67;1.69;1.74;1.75;1.76;1.8;1.84;1.85;1.87;1.88;1.89;1.94;1.96;2;2.01;2.02;2.03;2.04;2.05;2.06;2.08;2.09;2.1;2.11;2.13;2.16;2.17;2.…
C73_SL327	ccaGGTAGGTAGGTAGGTAGGAG	23	8	120	6	1;2;3	0.0107063;0.0111357;0.0160199;0.0174007;0.0221866;0.0232554;0.024377;0.0255926;0.0274812;0.0299671;0.0334395;0.0337466;0.0359079;0.0365928;0.0367452;0.0369891;0.0389082;0.0400739;0.0418273;0.0451697;0.0455981;0.0494276;0.0494858;0.052422;0.0551955;0.0571306;0.0572349;0.0589327;0.0604176;0.060621;0.0630781;0.0640632;0.0643301;0.0652285;0.0656044;0.0666376;0.0673406;0.0696508;0.0703854;0.0707333;0.…	0.45;0.88;1;1.07;1.67;2.27;2.54;3.23;3.39;3.62;3.63;3.67;4.92;5.33;5.47;5.54;6.69;6.83;7.14;7.21;7.25;7.26;7.31;7.39;7.46;7.56;7.71;7.81;7.82;8.18;8.36;8.41;8.46;8.71;9.24;9.88;9.89;10.13;10.16;10.35;10.36;10.77;11.08;11.13;11.2;11.38;11.4;11.49;11.5;11.63;11.79;11.8;11.83;11.97;12.04;12.29;12.3;12.65;12.66;12.69;13.04;13.06;13.09;13.22;13.59;13.67;13.8;14.1;14.2;15.11;15.15;15.2;15.36;15.47;15.8…
C73_SL328	taggcaGGTAGGTAGGTAGAGAA	23	8	35	6	1;2;3;4	0.0132567;0.0330314;0.0343338;0.035194;0.0405678;0.0411812;0.0457838;0.0458155;0.0466097;0.0471168;0.0629896;0.0630234;0.0763314;0.080942;0.0833068;0.100608;0.111098;0.16332;0.164999;0.184473;0.198206;0.225825;0.252617;0.254426;0.25705;0.257451;0.266689;0.297067;0.303499;0.307074;0.335951;0.412195;0.412206;0.507178;0.517983;0.554414;0.596706;0.635405;0.658324	2.47;2.48;2.83;3.26;4.25;4.45;4.6;4.65;4.67;5.41;6.02;6.74;6.94;7.67;7.82;8.03;8.67;9.27;9.57;10.97;11.38;11.56;11.9;12.45;14.56;14.59;15.38;17.11;17.46;17.55;18.22;18.95;20.96;21.66;23.94;26.06
C73_SL329	TAGGTAGGTGGGTTAGTAG	19	8	5	6	1;2;4	0.0070243;0.0204213;0.0508427;0.261982;0.558513	8.55;9.06;18.32;23.31;27.65
C73_SL330	ctaGCAGCAGAAATGTGTGATATAGATAG	29	8	1	6	3	0.0510134;0.0601187;0.164084	11.62;11.69;12.15
C73_SL331	caGGTGGGTAGGTAGGTGGATAG	23	7	14	6	1;2;3	0.0125281;0.016703;0.0228081;0.0228082;0.0233512;0.0384094;0.0552402;0.0642657;0.0766001;0.14198;0.171942;0.183555;0.184356;0.218027;0.387073;0.818343	1.01;5.85;6.96;8.07;10.83;11.35;13.05;13.73;13.88;15.92;17.46;21.7;22.01;22.86;23.64
C73_SL332	ATAGGTAGATAGGTAGATAGAG	22	7	5	6	2;3	0.0432568;0.0444545;0.0773645;0.116162;0.124328;0.124433	8.81;9.74;13.7;17.92;18.69
C73_SL333	CAGCTAGGTAGCTAGGTAGGTGTGTGGCTAGAGGGGAAAGGGGGGAAAT	49	7	1	6	1	0.0490379	17.66
C73_SL334	TTTTTGTGTTTGTGTGGTTTCACATTTTCGCTAGACAG	38	7	1	6	3	0.0248428	28.84
C73_SL335	atctatttattagcgtcatcagccgcagcagcagcAGGTGGGTAGGCAGGAAGAGAAAG	59	7	1	6	2;3	0.0326283;0.0783906;0.0858796	7.72;8.01;18.13
C73_SL336	TGTATGTATGTATGTATGTAT	21	7	1321	6	1;2;3;4	0.00536582;0.00571633;0.0058723;0.00605165;0.006372;0.00668989;0.00712641;0.00743748;0.00747938;0.00804045;0.00836467;0.00842121;0.00880113;0.00892028;0.00958952;0.00966857;0.00972297;0.0100486;0.010145;0.0104586;0.0104603;0.0106798;0.0107568;0.0108388;0.0113155;0.0121103;0.0122937;0.0124251;0.0125214;0.012778;0.012789;0.0128092;0.0131081;0.0132523;0.0133456;0.0133674;0.0133936;0.0134767;0.013672…	3.79;3.82;4.19;5.29;5.3;5.45;5.65;6.39;6.66;6.77;7.03;7.16;7.71;7.73;8.08;8.22;8.39;8.54;9.57;10.42;10.78;10.91;11.26;11.35;11.42;11.48;11.56;11.6;11.7;11.82;12.08;12.12;12.19;12.3;12.55;13.04;13.13;13.18;13.21;13.26;13.27;13.34;13.42;13.48;13.52;13.57;13.71;13.76;13.78;13.87;13.88;13.96;14.07;14.09;14.14;14.2;14.23;14.25;14.32;14.33;14.44;14.62;14.67;14.68;14.81;14.93;15.07;15.11;15.17;15.24;15.…
C73_SL337	ATGTAATCTGTGTTATAGAATCGTACTCGTACCATAGAAGAAATGAGCATACAGAGTAG	59	7	1	6	3	0.01026	20.56
C73_SL338	tggtgggtaGGTAAGTAGGTAGGTAGGTA	29	7	39	6	1;2;3	0.0110049;0.0112263;0.0150426;0.0183595;0.0185446;0.0256156;0.0266456;0.0282312;0.0342718;0.0374174;0.0414311;0.0477235;0.0497946;0.054382;0.0560258;0.0562116;0.0610762;0.0635011;0.0803171;0.0900505;0.0979973;0.105236;0.107637;0.107829;0.132294;0.142121;0.157624;0.1685;0.208335;0.22151;0.254177;0.259377;0.280033;0.290953;0.394751;0.404561;0.458637;0.682151;0.777168;0.923277	0.37;1.31;1.98;2.82;3.92;4.39;4.62;4.85;5.93;6.84;6.93;7.48;7.96;9.73;10.06;10.33;10.37;11.04;12.44;13.22;15.22;15.55;15.62;17.34;18.08;18.93;19.11;19.59;19.79;20.11;20.73;21.58;21.66;21.67;24.18;24.36;25.69;25.77;26.33;28.68
C73_SL339	gGTGGTAGGTAGGTAGGTAG	20	7	407	6	1;2;3;4	0.00591985;0.00638134;0.00664307;0.00667593;0.00692701;0.00733664;0.00831372;0.0083138;0.0120112;0.0120113;0.0138073;0.0138577;0.0139382;0.0144863;0.0153755;0.0156108;0.0165163;0.0176481;0.0177765;0.0177774;0.0178357;0.0180953;0.0201225;0.0201234;0.0215774;0.0228202;0.0237266;0.0238207;0.0240688;0.0241938;0.0242784;0.0244569;0.0244592;0.0245151;0.0248393;0.0248727;0.0252048;0.0258861;0.0258934;0.…	0.42;0.53;0.76;0.79;0.82;0.99;1.16;1.2;1.23;1.27;1.32;1.34;1.48;1.58;1.71;2.23;2.29;2.3;2.62;2.68;2.7;2.76;2.8;2.93;2.94;3.08;3.15;3.17;3.18;3.28;3.45;3.68;3.83;3.94;4.05;4.06;4.08;4.16;4.2;4.24;4.25;4.28;4.41;4.43;4.54;4.68;4.69;5.05;5.06;5.19;5.2;5.35;5.53;5.55;5.69;5.72;5.83;5.97;6.04;6.05;6.09;6.19;6.23;6.3;6.37;6.42;6.43;6.51;6.52;6.58;6.66;6.68;6.85;6.88;6.94;6.96;6.99;7.03;7.07;7.12;7.24;7…
C73_SL340	ggtctacgtttggaaggtaggtaggTAGGGTGGTAGGTAGGTAG	44	7	33	6	1;2;3	0.00617117;0.0197162;0.020596;0.0286525;0.0372742;0.042381;0.0555426;0.056862;0.0602528;0.062483;0.064416;0.068564;0.0792269;0.0813677;0.0839721;0.0906723;0.0978467;0.121035;0.16512;0.202333;0.21436;0.216081;0.228556;0.271528;0.313627;0.348306;0.383682;0.43429;0.451469;0.497055;0.592674;0.67154;0.791168;0.808197	1.24;1.38;2.72;3.06;5.7;5.82;5.95;6.22;6.4;7.58;9.14;9.29;9.33;9.88;10.37;10.42;10.53;10.65;11.23;12.14;12.55;12.82;12.85;12.88;15.9;16.75;17.27;17.54;18.84;19.51;21.53;22.6;22.97;28.01
C73_SL341	taCCTACCTACCTACCTAC	19	7	584	6	1;2;3;4	0.00461157;0.00462158;0.00468217;0.00499921;0.00734562;0.0101332;0.0101351;0.0104405;0.0108952;0.0128401;0.0130661;0.0133823;0.0133859;0.0141744;0.0141931;0.0142451;0.0150241;0.0151787;0.0151925;0.0152742;0.0156015;0.0157242;0.0157443;0.0171749;0.0176955;0.0183035;0.0189704;0.0193875;0.0197695;0.0201475;0.0213006;0.021417;0.0214506;0.0216242;0.0216472;0.0217693;0.0220916;0.0221241;0.0222188;0.022…	0.14;0.15;0.19;0.2;0.22;0.45;0.47;0.52;0.53;0.72;1.23;1.24;1.29;1.32;1.33;1.36;1.38;1.41;1.44;1.49;1.51;1.54;1.55;1.56;1.57;1.58;1.59;1.61;1.62;1.63;1.65;1.67;1.68;1.71;1.72;1.73;1.75;1.77;1.78;1.8;1.85;1.86;1.91;1.95;1.96;1.99;2.04;2.1;2.17;2.21;2.22;2.24;2.29;2.3;2.35;2.36;2.38;2.45;2.47;2.48;2.49;2.52;2.54;2.55;2.58;2.6;2.7;2.71;2.73;2.82;2.85;2.86;2.87;2.92;2.97;2.99;3;3.01;3.02;3.04;3.05;3.0…
C73_SL342	ccAGGTAGGTAGGTAGGTAAG	21	6	199	6	1;2;3;4	0.00709358;0.00778623;0.00848698;0.00901353;0.0101476;0.0118041;0.0121031;0.0136272;0.0149466;0.0151829;0.0186092;0.0187176;0.0192954;0.0194028;0.0195671;0.0238035;0.0246918;0.0247436;0.0247777;0.0252977;0.0254067;0.0268592;0.0281711;0.0286861;0.0291312;0.0321316;0.0330765;0.033424;0.0348756;0.0349342;0.0364801;0.0374028;0.0387682;0.0410982;0.0414948;0.0425448;0.0428353;0.042913;0.0431304;0.04663…	0.37;0.5;0.81;1.27;1.68;1.76;1.82;2.12;2.98;3.37;3.57;3.93;4.07;4.55;4.6;4.84;4.97;5.38;5.56;5.59;6.39;6.65;6.7;6.74;6.81;6.97;7.1;7.24;7.38;7.4;7.46;7.51;7.66;8.19;8.32;8.41;8.53;8.56;8.61;8.78;8.83;8.85;8.87;8.89;8.92;8.96;8.98;9.11;9.13;9.27;9.37;9.57;9.64;9.68;9.73;9.79;9.85;9.87;9.88;9.89;9.92;9.96;10.04;10.19;10.28;10.34;10.51;10.52;10.57;10.63;10.65;10.76;10.79;10.99;11.03;11.06;11.09;11.5…
C73_SL343	ATGTATGTGGTTGTGAGCGAGCGACAAAGAAATGGGGGGG	40	6	1	6	1	0.0989041	13.84
C73_SL344	TGGGAAATGGTTAGGGTGGCAGGTAG	26	6	1	6	2	0.0847865	18.11
C73_SL345	aggtAGGTAGGTAGGTAGATAAG	23	6	41	6	1;2;3;4	0.00576903;0.00582498;0.00583456;0.00607945;0.00609197;0.00928733;0.0102037;0.0170805;0.0172327;0.0174084;0.0217824;0.0336925;0.0360405;0.0435679;0.0441347;0.0441482;0.0444011;0.0447695;0.0453546;0.0487958;0.0493724;0.0521721;0.0550464;0.0556803;0.0563245;0.0576702;0.0615843;0.0644999;0.0690692;0.0692181;0.0703002;0.0763117;0.0772272;0.0777348;0.0782645;0.0806411;0.0812399;0.081448;0.0822174;0.08…	2.32;2.4;5.01;5.06;5.18;6.11;6.16;6.44;6.62;7.19;7.25;7.44;7.52;8.39;8.53;9.19;9.25;10.21;10.27;11.05;11.18;11.22;11.52;11.57;11.61;11.62;11.64;11.92;11.94;11.96;12.04;12.07;12.15;13.19;13.24;13.32;13.77;13.78;13.79;13.81;13.86;14.49;14.57;15.55;15.61;16.31;16.38;16.88;16.89;17.18;17.27;18.08;18.16;18.23;18.49;18.63;18.82;19.29;19.5;19.55;19.9;20.46;21.49;21.54;22.11;22.18;22.88;22.93;22.96;23.08…
C73_SL346	cTGGTAGGTAGGTAGATA	18	6	22	6	1;2;3	0.0266174;0.0379757;0.0454317;0.0525919;0.0536178;0.0587082;0.0644825;0.0691008;0.0698393;0.0742025;0.0833807;0.084346;0.088074;0.101568;0.134599;0.139493;0.154312;0.164109;0.212987;0.23269;0.241493;0.277968	4.53;6.12;7.08;7.38;8.16;9.96;10.13;10.7;10.76;11.56;11.95;12.81;13.72;15.9;17.05;17.18;18.34;19.99;20.32;21.11;21.8;22.2
C73_SL347	TGGTAGGTAGGTAGATAGAG	20	6	1	6	3	0.126737	18
C73_SL348	AAGAAAAAGGAAGGTTGGTAG	21	6	1	6	2	0.0258598	20.24
C73_SL349	CGTAAGGACATGGTGGGGTGTTTGAAGCATTTGTATACCATTGGTGGTGGAGGGGTAGGTA	61	6	1	6	2	0.0118909	27.45
C73_SL350	GTTAGGGTCTCGTTTCGTACATAGTACATATGTGAAGAAGGAGAGATAGACATAAGAGAGAGGGGCAG	68	6	1	6	3	0.0252567	14.45
C73_SL351	tTTCGCGCACGATGGTATATACATGATCTTTCGATTTGTAGAA	43	6	1	6	1	0.0140351;0.0141576	24.29;24.31
C73_SL352	ATAATGTGGGAAACATCTTCTGTGTGATACAGAGGGAGGGAGGTTAG	47	6	1	6	2	0.0894249	12.67
C73_SL353	CGGGTTGGCTTTATATGTGTATATGTGTCAGTGTGTGTTGCGGGCGGAACGGACG	55	6	1	6	4	0.00956982	33.9
C73_SL354	aTGGGGAAGAAGGCAATCAATCCTGAGTGAAGGATGCTTTTTTTGATAG	49	6	1	6	3	0.0205866;0.0205871	19.84
C73_SL355	GTGTGTCTTTTACTGTCATAGATATTCGTGAGGT	34	6	1	6	3	0.0370106	26.39
C73_SL356	AAGGGGAAAAGCCTCTCTGGCTGTTGTTGTCAGAGTTT	38	6	1	6	2	0.0380435	22.15
C73_SL357	CTGTGTGTGTAATTTTTGGTGATTATTG	28	6	1	6	3	0.0136561	23.08
C73_SL358	agGTAGGTAGGTAGGTAGGGAGGGAG	26	6	293	6	1;2;3;4	0.00478413;0.00532031;0.00808815;0.00808817;0.0104259;0.010527;0.0105388;0.0113433;0.0126736;0.0133856;0.0133969;0.0138071;0.0144673;0.0179965;0.0181543;0.0181808;0.0182692;0.0191204;0.0194027;0.019457;0.022432;0.0234984;0.0241968;0.0252962;0.0258274;0.0260022;0.0276761;0.0282976;0.0284622;0.0288765;0.0295236;0.0301756;0.0321182;0.0323714;0.0331749;0.0334393;0.0334396;0.0339649;0.0343808;0.036024…	0.29;0.37;0.42;0.52;0.54;0.64;0.77;0.83;1.24;1.48;1.51;1.7;1.85;2.04;2.19;2.31;2.61;2.92;2.95;3.05;3.06;3.17;3.42;3.45;3.51;3.55;3.67;3.73;3.83;3.94;4.14;4.18;4.29;4.57;4.65;5.09;5.11;5.16;5.2;5.39;5.57;5.8;5.81;5.86;6.1;6.13;6.14;6.19;6.21;6.26;6.29;6.32;6.33;6.35;6.43;6.56;6.58;6.63;6.68;6.69;6.82;7.03;7.06;7.2;7.24;7.33;7.48;7.5;7.52;7.55;7.57;7.59;7.65;7.77;7.81;7.95;8.07;8.1;8.15;8.17;8.33;8…
C73_SL359	ggttGGGTGGGTAGGTAGGTAG	22	6	1291	6	1;2;3;4	0.00507115;0.00514949;0.0063174;0.00706444;0.00734039;0.00779676;0.00796345;0.00803611;0.00839712;0.008873;0.00891194;0.00940271;0.0105538;0.0109229;0.0110027;0.0110215;0.0115034;0.0122192;0.0126123;0.0128577;0.0133673;0.0138141;0.0148284;0.0157238;0.0159727;0.0161585;0.0165545;0.016691;0.0167735;0.0168638;0.0171849;0.0173403;0.0174865;0.0176825;0.0177309;0.0177355;0.0179412;0.0179874;0.0186578;0…	0.11;0.25;0.26;0.32;0.37;0.45;0.57;0.66;0.7;0.83;0.87;0.9;0.94;0.95;0.98;1;1.11;1.14;1.15;1.24;1.29;1.33;1.37;1.38;1.39;1.4;1.41;1.44;1.47;1.49;1.5;1.55;1.57;1.59;1.69;1.72;1.73;1.77;1.79;1.81;1.83;1.88;1.91;1.97;1.98;2.02;2.05;2.09;2.15;2.17;2.23;2.24;2.3;2.35;2.37;2.42;2.47;2.55;2.56;2.59;2.66;2.69;2.73;2.74;2.79;2.82;2.83;2.9;2.91;2.92;2.93;2.96;3.01;3.02;3.03;3.04;3.06;3.09;3.14;3.16;3.18;3.2…
C73_SL360	gagataGGTAGGTAGTTAGGTAGGTAG	27	6	252	6	1;2;3;4	0.00790237;0.00977015;0.0111282;0.0111594;0.0116788;0.0117781;0.0121446;0.0125809;0.0126864;0.0126976;0.0130097;0.0130438;0.0134557;0.0140313;0.0142276;0.0160861;0.0163521;0.0171298;0.0176397;0.0185233;0.0191626;0.0202487;0.020261;0.0202825;0.0209325;0.0214429;0.0214608;0.0220548;0.0228662;0.0233026;0.023634;0.0245784;0.0255381;0.0255625;0.026191;0.0262821;0.026753;0.0268611;0.0269494;0.0275072;0…	2.62;2.74;3.14;3.18;3.35;3.36;3.68;3.76;3.87;4.12;4.99;6.24;6.3;6.46;6.5;6.58;6.73;6.79;6.8;7.32;7.39;7.41;7.42;7.5;7.55;7.58;7.69;7.71;7.81;7.85;7.9;7.91;7.99;8;8.02;8.08;8.1;8.11;8.17;8.24;8.31;8.53;8.57;8.59;8.63;8.66;8.68;8.69;8.88;8.89;9.1;9.13;9.14;9.18;9.23;9.32;9.39;9.43;9.44;9.48;9.56;9.59;9.6;9.61;9.62;9.71;9.77;9.81;9.82;9.9;9.92;9.97;10.03;10.11;10.16;10.25;10.42;10.64;10.75;10.81;10.…
C73_SL361	tgtgtgttagtcctattgttttttatgTGTTATGTGTCTGTGTCTGTTGCGGGAGGGAAGAATAATAG	68	6	1	6	3	0.0312309;0.0338217	18.42;18.9
C73_SL362	AGCAAGCACCTATCTATCTATTTATTAGCGTCATCAGCCGCTGCAGCAGCAGGTGGGTAGGCAG	64	6	5	6	2;3	0.0552767;0.0817433;0.0834109	13.69;14.29;14.93
C73_SL363	gGAGGTAGGTAGGTAGGTAG	20	6	3348	6	1;2;3;4	0.00322254;0.0039508;0.00403008;0.00404881;0.00456623;0.00479312;0.00497329;0.00552738;0.00566627;0.00609129;0.00632985;0.00637175;0.00644629;0.00659239;0.00705318;0.00738936;0.00773144;0.0078715;0.00812697;0.00819732;0.00829606;0.00835416;0.0085303;0.0086325;0.00881136;0.00895437;0.00899013;0.00899359;0.00915544;0.00956598;0.00976075;0.00980915;0.00980927;0.00994827;0.0100771;0.0100772;0.0101853…	0.12;0.17;0.21;0.32;0.33;0.34;0.36;0.38;0.41;0.42;0.43;0.45;0.46;0.5;0.51;0.52;0.54;0.55;0.56;0.57;0.68;0.7;0.71;0.72;0.76;0.77;0.78;0.79;0.8;0.81;0.83;0.86;0.87;0.88;0.9;0.92;0.93;0.95;0.96;0.97;0.98;1.01;1.02;1.03;1.04;1.05;1.07;1.08;1.09;1.1;1.12;1.13;1.14;1.15;1.16;1.17;1.18;1.2;1.23;1.25;1.26;1.27;1.28;1.31;1.32;1.33;1.34;1.37;1.38;1.39;1.47;1.48;1.49;1.52;1.53;1.54;1.55;1.56;1.59;1.6;1.61;1…
C73_SL364	TGCCTGGCCTATTTCTCCTTTTTCCTCGTCGACTACTGCTGCTAATAGTATAGGAGAGGATCCTTATAG	69	6	1	6	3	0.0305671	19.7
C73_SL365	ggtagaTAGGTAGAGGTAGGTAGGTAG	27	6	3859	6	1;2;3;4	0.00167844;0.00352944;0.00358047;0.00531158;0.00554402;0.00618206;0.00620284;0.0063847;0.00639519;0.00655466;0.0068674;0.00695087;0.00701219;0.00703356;0.00705311;0.00789813;0.00795797;0.00800254;0.00819866;0.0082718;0.00852186;0.00854773;0.00889192;0.00893101;0.00904809;0.00905581;0.00911348;0.00913437;0.00913875;0.00924492;0.00950399;0.0096787;0.00970962;0.00971939;0.00972406;0.00978511;0.00980…
4254;0.334299;0.334783;0.334818;0.3351;0.335588;0.336059;0.33607;0.336184;0.336246;0.336706;0.336958;0.337016;0.3374;0.33789;0.338405;0.338439;0.338497;0.338547;0.338887;0.339426;0.339611;0.339691;0.340097;0.340585;0.340634;0.34071;0.341329;0.34133;0.341336;0.341348;0.34306;0.343211;0.343439;0.343675;0.344116;0.344161;0.344486;0.344909;0.345345;0.346284;0.346484;0.346706;0.346763;0.346829;0.34690…	0.13;0.24;0.28;0.36;0.37;0.38;0.4;0.42;0.44;0.5;0.54;0.56;0.57;0.58;0.61;0.67;0.68;0.73;0.75;0.77;0.78;0.79;0.8;0.81;0.82;0.84;0.85;0.86;0.87;0.88;0.89;0.92;0.93;0.94;0.95;0.97;0.98;0.99;1;1.01;1.03;1.04;1.06;1.07;1.08;1.11;1.12;1.13;1.15;1.16;1.17;1.18;1.19;1.2;1.22;1.24;1.25;1.26;1.27;1.28;1.29;1.31;1.32;1.33;1.35;1.36;1.38;1.4;1.41;1.45;1.47;1.48;1.49;1.5;1.51;1.52;1.53;1.54;1.55;1.57;1.58;1.5…
C73_SL366	agaaggaaggcgaatctGCTGGGCTGTAAGGAAGGAAGGAAG	42	6	1	6	2;3	0.0235059;0.0295668	23.91;25.84
C73_SL367	TAGATAGATAGATAGATAGATAG	23	6	360	6	1;2;3;4	0.00820705;0.00838077;0.0086868;0.0107708;0.0111751;0.0129174;0.0146966;0.0150923;0.0152274;0.0157149;0.0160816;0.0161435;0.0191096;0.0196302;0.0206213;0.0216791;0.0216972;0.0221693;0.022337;0.0230247;0.0232752;0.0234185;0.0236063;0.0237486;0.0237579;0.024119;0.0241675;0.0243123;0.0245356;0.0245517;0.0248991;0.0250867;0.0257632;0.0258104;0.0258982;0.028004;0.0288009;0.0290416;0.0301876;0.0304414;…	0.86;1.1;2.01;2.33;2.39;2.44;2.49;2.73;2.77;2.78;3.01;3.03;3.06;3.11;3.14;3.15;3.16;3.18;3.21;3.22;3.28;3.35;3.47;3.5;3.53;3.6;3.66;3.82;3.89;4.06;4.16;4.31;4.32;4.37;4.49;4.51;4.52;4.74;4.91;5.07;5.29;5.35;5.45;5.52;5.53;5.6;5.98;6.11;6.12;6.19;6.5;6.52;6.56;6.62;6.65;6.76;6.8;6.81;7.02;7.14;7.17;7.18;7.19;7.22;7.36;7.51;7.52;7.84;7.85;7.87;7.97;8.24;8.4;8.68;8.88;8.89;8.9;8.93;8.98;9.02;9.03;9.…
C73_SL368	ATCTAGGTAGGTAGGTAG	18	6	114	6	1;2;3;4	0.0108196;0.0131193;0.0138634;0.016236;0.0166658;0.0168386;0.0194225;0.020696;0.0223055;0.0236725;0.0238939;0.0242328;0.0244624;0.0247441;0.0251705;0.0255057;0.0273069;0.027386;0.0295348;0.0305811;0.0310002;0.0314949;0.0336899;0.0337277;0.0338976;0.034065;0.0345267;0.0347599;0.0352234;0.0369681;0.0377589;0.0389046;0.0391199;0.0402404;0.0416661;0.042697;0.0429364;0.0454379;0.0457612;0.0464132;0.04…	1.8;4.43;6.77;8.23;8.73;9.45;9.48;9.65;9.8;10.03;10.33;10.41;10.53;11.09;11.13;11.14;11.17;11.37;11.44;11.66;11.7;12.47;12.82;12.98;13.06;13.27;13.42;13.62;13.63;13.67;13.74;13.76;13.88;14.23;14.32;15.08;15.72;15.81;16.04;16.36;16.74;16.82;16.83;16.98;17.3;17.34;17.4;17.51;17.59;17.62;17.75;17.79;17.8;17.89;17.99;18.01;18.21;18.26;18.31;18.51;18.9;18.91;19.04;19.56;19.75;19.87;20.14;20.16;20.24;2…
C73_SL369	ggTAGGTAGGTAGATATATAG	21	6	13	6	1;2;3	0.0162103;0.0312987;0.0315278;0.0426075;0.0431333;0.0482513;0.0483384;0.0491002;0.0543684;0.0704203;0.0968096;0.0979668;0.0984685;0.0986964;0.165743;0.173687;0.200285;0.203225;0.218588;0.222578	5.11;5.21;9;10.22;12.04;12.16;12.43;12.63;12.68;15.34;15.44;17.89;17.91;20.55;20.59;20.85;22.31;23.52;23.59;30.12
C73_SL370	atgatgatGATGAGGAGGAGGAGGAG	26	6	2	6	2	0.0473231;0.0770247;0.0775205;0.0778496	12.42;12.44;12.46;22.69
C73_SL371	cGGTTGGTTGGTTGGTTG	18	6	1114	6	1;2;3;4	0.00426124;0.00470621;0.00486534;0.00503355;0.00520738;0.00595883;0.00619882;0.00628773;0.00633242;0.00653653;0.00672789;0.00696297;0.00710043;0.00712821;0.00769935;0.00837048;0.00845702;0.00853537;0.00875317;0.00878208;0.00886617;0.0089357;0.00957894;0.00958627;0.00978507;0.00983631;0.0101364;0.0104128;0.0104496;0.0109522;0.0112653;0.0114324;0.0117135;0.0117298;0.0117487;0.0117859;0.0119073;0.01…	1.57;1.84;1.91;1.99;2.15;2.34;2.36;2.39;2.42;2.48;2.83;3.02;3.16;3.24;3.26;3.42;3.48;3.52;3.7;3.75;3.79;3.9;3.97;4.05;4.08;4.15;4.2;4.24;4.27;4.29;4.31;4.34;4.36;4.38;4.5;4.53;4.66;4.71;4.73;4.84;4.91;4.92;4.93;4.95;4.97;4.99;5.01;5.12;5.15;5.19;5.22;5.25;5.27;5.37;5.46;5.5;5.54;5.56;5.7;5.73;5.74;5.79;5.8;5.83;5.93;5.96;6.05;6.1;6.11;6.12;6.14;6.17;6.19;6.22;6.26;6.29;6.3;6.34;6.4;6.5;6.68;6.75;…
C73_SL372	gttctTAGCATGTTTATTTGCGTGGATAG	29	6	1	6	3	0.0221343;0.0247462;0.045601	21.79;22.22;24.86
C73_SL373	CTTGTAATTTGTAATTTGTTTGTAAGTAGATGCGA	35	5	1	6	3	0.0353809	19.45
C73_SL374	GCTAGGAAAGAGGGAAGAAGTGGAGGGTGGG	31	5	1	6	1	0.0664149	14.26
C73_SL375	AGGTAGAGAGATAGGTGTGAGAAAAATAGTTGCATGGTGTTTTGAAGAAG	50	5	1	6	1	0.102818	11.59
C73_SL376	TTGTAATTTGTAATTTGTTTGTAAGTAGATGCGAGTAG	38	5	1	6	4	0.0433521	14.95
C73_SL377	GCATGGCACTAAATGAAATGATTGTTTAGATTATTTATAGATAGAGAGTGCTGGGTTTTTGGGAAG	66	5	1	6	3	0.0396861	26.64
C73_SL378	ggctggaagggaaaagaagaggagaaaaggGGCTGGGAAACACATGTCATTCATTCCACTCAAG	64	5	1	6	3;4	0.0265696;0.0271011;0.0326944	20.55;21.5;23.02
C73_SL379	CTACCTACCTACCTGCCTACCCACCTGCTGCTGCTGCGGCTGATGACGCTAATAAATAGATAGATAG	67	5	12	6	2;4	0.00174065;0.00184841;0.0021827;0.00222158;0.00311745;0.00405307;0.010356;0.0126749;0.0154839	13.58;17.19;19.76;23.48;23.49;25.49;29.8;30;33.58
C73_SL380	atCTAGGTAGGTAGGTAGGTAGATAG	26	5	58	6	1;2;3	0.00493912;0.00633947;0.00964159;0.010632;0.0116444;0.0144219;0.0156863;0.0162746;0.0170789;0.01747;0.0177068;0.0183377;0.0186516;0.0214842;0.0220899;0.025548;0.0267837;0.0299931;0.0321452;0.035066;0.0358153;0.0414569;0.0441517;0.0473152;0.0483268;0.0488754;0.0491187;0.0525058;0.0572799;0.0604038;0.0627425;0.0641703;0.066525;0.0692466;0.071095;0.0734923;0.0751596;0.0752255;0.0781167;0.0808522;0.0…	4.59;4.87;5.25;5.49;6.05;6.31;6.4;6.57;7.78;8.07;8.44;8.65;9.19;9.63;10.25;10.4;10.93;11.3;11.87;12.73;13.62;15.13;15.36;16.44;16.66;16.68;17.1;17.36;17.37;17.82;17.91;18;18.03;18.27;18.29;18.38;18.51;18.66;19.01;19.19;19.71;19.99;20.49;20.59;21.26;21.28;22.04;22.87;23.37;23.39;23.61;24.19;25.26;26.4;28.8;29.37;32.23;34.52
C73_SL381	aggggtaggtAGTAGGTAGGTAGGTAG	27	5	3648	6	1;2;3;4	0.00317301;0.00317461;0.00413827;0.00439182;0.00455786;0.00500403;0.00500959;0.00502882;0.00517797;0.00520031;0.00549523;0.00693281;0.00695849;0.00711628;0.00731967;0.00735247;0.00788124;0.00797398;0.00801755;0.00836491;0.00854633;0.00859763;0.00862141;0.00904391;0.00908747;0.00914486;0.00921862;0.00955702;0.00967891;0.00971758;0.00995189;0.0100895;0.0102551;0.0104034;0.0104728;0.0106148;0.010661…
907;0.35025;0.350455;0.350621;0.350652;0.351489;0.35215;0.35219;0.352333;0.352367;0.352932;0.35319;0.353208;0.353365;0.353436;0.353468;0.35351;0.353589;0.353636;0.354185;0.354236;0.355129;0.355211;0.355212;0.355764;0.356791;0.357074;0.357451;0.357654;0.35798;0.358566;0.358576;0.358756;0.360074;0.360155;0.360204;0.36035;0.360899;0.36117;0.361173;0.36205;0.363691;0.364388;0.365632;0.36694;0.367959;…	0.1;0.11;0.19;0.21;0.26;0.28;0.3;0.31;0.32;0.34;0.35;0.36;0.42;0.44;0.46;0.48;0.51;0.52;0.53;0.54;0.55;0.6;0.62;0.64;0.65;0.66;0.67;0.69;0.7;0.71;0.72;0.74;0.75;0.78;0.8;0.81;0.82;0.83;0.84;0.87;0.88;0.91;0.92;0.93;0.94;0.95;0.97;0.98;0.99;1.02;1.03;1.05;1.07;1.08;1.09;1.1;1.11;1.13;1.14;1.15;1.17;1.18;1.19;1.2;1.21;1.22;1.25;1.26;1.27;1.28;1.29;1.3;1.31;1.32;1.33;1.34;1.35;1.36;1.37;1.38;1.39;1.…
C73_SL382	ggttAGAGTAGAGAGGGGATTTTCATCAAAGAGGATAAAAGTCGTTCGTCATCGTTA	57	5	1	6	3	0.0242964	13.1
C73_SL383	ttaCTGCTCAAGAAGAACTGCCTGCTGTGAAGAAGCAAGAAG	42	5	1	6	3	0.00846497;0.00873457;0.00874006	28.09;28.1;28.35
C73_SL384	tggtGGTTGGTTGGTTGGTAG	21	5	589	6	1;2;3;4	0.00567154;0.00666222;0.00714936;0.00734148;0.00742684;0.00763288;0.00768451;0.00777382;0.00779862;0.00780519;0.00859338;0.00864712;0.00865084;0.00881756;0.00885603;0.0091466;0.00922149;0.00923405;0.00973908;0.00993873;0.00995413;0.0100114;0.0100462;0.0100872;0.0108403;0.0110656;0.0123482;0.012394;0.0126372;0.0126476;0.0127049;0.0127782;0.0130056;0.0130619;0.0136232;0.0138323;0.0139723;0.0140501;…	1.01;1.35;2.22;2.3;2.42;2.43;2.44;3.41;3.73;4.03;4.16;4.3;4.51;4.89;5.1;5.13;5.23;5.35;5.45;5.54;5.56;5.84;5.85;5.93;5.98;6.07;6.08;6.22;6.23;6.25;6.35;6.36;6.46;6.56;6.58;6.68;6.79;6.84;6.85;6.87;6.94;6.95;7;7.27;7.44;7.47;7.52;7.64;7.67;7.74;7.86;7.88;7.89;7.97;7.98;8.07;8.1;8.27;8.3;8.32;8.38;8.46;8.49;8.62;8.65;8.66;8.69;8.7;8.75;8.83;8.86;8.97;9;9.07;9.1;9.16;9.21;9.25;9.27;9.28;9.3;9.32;9.3…
C73_SL385	TGTGTATGTGGCCGAAGGAGGGGACTAG	28	5	1	6	2	0.312195	10.21
C73_SL386	AGCCTTCCTTGCTCCACCCCCTTCTCGTTCATCTATCT	38	5	1	6	2	0.0169218	35.52
C73_SL387	gggaaggagaggaggaggatgattggtctCTTGTTTCAGGGGAGGATGAGGAAG	54	5	1	6	2	0.020655;0.0426525;0.0839532	17.14;20.22;25.57
C73_SL388	gtattggtaggtatatattggatgtaccttgatgtgtgaagtaTGTTTGCTTAGACTGGTTATATAGATAG	71	5	1	6	3;4	0.00904493;0.0420921	17.76;24.36
C73_SL389	CAAGAAATTTTTTAGTAGGTTTATTGTCATATTATTCAGAGGTACTGATGCGATGGGTTTAG	62	4	1	6	4	0.0424935	23.15
C73_SL390	GTGGTACATGGAAAAAGGGGAATGGGCGGGGTCTATTGTATGCTTAGAATGGGCT	55	4	1	6	2	0.0337969	18.43
C73_SL391	TATTTTGCAAGGTTCAATTCTTGATTTGTTCATAATTAGG	40	4	1	6	3	0.0284669	20.33
C73_SL392	GGGGCTTTGTATTAGATGAGATGCTTGTATGAATGGCG	38	4	1	6	3	0.0208867	26.92
C73_SL393	AGGAGGAGCAAGCAGGGATTTAATTGCTTGGGTTGATGGTGTGAGA	46	4	1	6	2	0.218578	8.48
C73_SL394	GGGGGGTAGATGGGGAGCAGTTCTGTGATAG	31	4	1	6	3	0.0156905	28.73
C73_SL395	TTATATAGTGGGTTTTGTTGTTAG	24	4	1	6	2	0.0488502	11.48
C73_SL396	TTTTTGTTTGATGCAGGGGAACGGGATGAGTGGGGAGAAATG	42	4	2	6	2	0.157213;0.18409	17.06;18.87
C73_SL397	GCTGGAAGATAAGCAGCTTTTGCTCGCATTACCCTTTAGTACACTAG	47	4	1	6	3	0.0418991	24.41
C73_SL398	ggaaagggtggtccaagaaaaagataaaatcaatgtatgtagatAGCTAGGGTGATGGGTGTAGCCAG	68	4	1	6	1;3	0.0536042;0.298764	12.55;22.05
C73_SL399	atgatgAACTCCACTTAAGCTTTGTGAACGATAGATTACGTCACAACAAACGAATAGAAAGAAGCAAAAGACCAG	75	4	11	6	3;4	0.00658466;0.00698812;0.0134544;0.0142788;0.0178558;0.0189499;0.0193927;0.020581;0.0237126;0.0242514;0.0251655;0.0257374;0.0294096;0.0298239;0.0312116;0.0316513;0.0349856;0.0371293;0.0418878;0.0444544;0.0625681;0.0664019	16.77;17.05;18.71;18.99;19.22;19.49;20.68;20.96;21.35;21.63;23.14;23.42;24.22;24.5;24.96;25.24;27.1;27.34;27.38;27.62;28.27;28.55
C73_SL400	TCTAGGTGGGTAGGTAAG	18	4	1	6	3	0.11446	11.59
C73_SL401	ccttcaaaattctaaaacctacccccgctctccttctctttctTTTTGTATACAATCGAGAAG	63	4	1	6	3	0.0213655;0.0416681;0.0417186	23.91;28.3;28.31
C73_SL402	TTCACGTGTATTATCATCTCTCCTCACTAATTTTTCTGGAGAAAGCGAGGGGATCTTCTCGGATAG	66	4	1	6	3	0.00502794	22.67
C73_SL403	ATCCATCTATTAGCATCTTCAACCGCAGCAGCAGCCGGCAGGTGTATAGCTAG	53	4	2	6	2;3	0.0275624;0.201336	11.38;23.34
C73_SL404	gggctctttctcctttccttactATCTCCAGAGGTGCGTCTATGACCTGTAGCCATTAAG	60	4	288	6	2;3;4;5;6	0.000762767;0.000770711;0.000922451;0.00105674;0.00110408;0.00135011;0.00146242;0.00148989;0.00166067;0.00170697;0.00174799;0.00177638;0.0018112;0.00181989;0.0018969;0.00190654;0.00192035;0.00195586;0.00202823;0.00203076;0.00204542;0.00205277;0.00207447;0.00210717;0.00219517;0.00227171;0.0024121;0.00244093;0.00245378;0.00249931;0.00255442;0.0025672;0.00262089;0.0026289;0.00266494;0.0027319;0.0027…	16.92;18.24;19.68;20.62;21.17;21.35;21.6;21.94;22.12;22.43;22.85;22.96;22.99;23.16;23.17;23.48;23.52;23.56;23.82;23.91;23.99;24.05;24.07;24.1;24.65;24.66;24.67;24.81;24.84;24.92;25.09;25.22;25.23;25.33;25.38;25.56;25.67;25.68;25.69;25.72;25.8;25.84;25.87;26.03;26.25;26.28;26.31;26.33;26.34;26.42;26.53;26.61;26.64;26.73;26.78;26.79;26.81;26.87;26.88;26.91;27.11;27.25;27.41;27.57;27.58;27.59;27.83;…
C73_SL405	TGTCTTTTTCTGCCTGTCTTCTCTGTCTCTTAAGACGTAGTAGGTG	46	3	1	6	3	0.0385315	20.05
C73_SL406	CACACTCATAAACCTCATCCTATGGAGGATGCTACTCGCTTCTTACTCGATGCCGAACAAGAG	63	3	8	6	3	0.141111;0.198806;0.199226	6.63;6.66;8.77
C73_SL407	TGGTCCTGTCTCTGCGTAATAAGCTACAAATTG	33	3	1	6	3	0.098133	17.6
C73_SL408	GGCAATGGGAGGTGTTAGATATTAGGTTATAG	32	3	1	6	2	0.0912689	12.01
C73_SL409	TGTGTGGGAGGCTCTTGGCTTTGATAGCTTAG	32	3	1	6	2	0.0212815	22.92
C73_SL410	GCTATTGAGGCAGGTCGTGCATGTCTCATTTAG	33	3	1	6	3	0.0686531	9.22
C73_SL411	ggtggtagatagagggccagccagagcaagcaagaAGTTGTAATGTTGATAGTGATATATTAAGA	65	3	1	6	2;3	0.0163401;0.0548587	18.28;24.72
C73_SL412	GGAGGAGGAGGAGGAT	16	3	11	6	1;2;3	0.0162721;0.020861;0.0276973;0.070386;0.173579;0.216794;0.275017;0.425903;0.463163;0.484885;0.54831	2.76;4.42;4.64;5.02;7.91;9.44;10.21;11.22;18.92;19.62;21.83
C73_SL413	AAGGAGCAGGGAGGGGTAGAATGAAGATAAGGGACTTGATTGCTTTAGGA	50	2	1	6	3	0.0188786	20.97
C73_SL414	TGGGAATGAGGCGAAAGAAAGGAGGGACAAGACTGCACCGTGTTATTAGTCAAAGAAGAAAAG	63	2	1	6	4	0.0300551	15.31
C73_SL415	TACAAAGGACAAAGACCCCCCACCCCTTGAAAGGAAAGATAG	42	2	1	6	2	0.0317829	19.96
C73_SL416	TAATTTGCCTGATGATGATAAGAGTGAACTCTAGATGCGAAGGTATATATATACATACAGAAAGA	65	2	1	6	5	0.0106761	36.19
C73_SL417	TGTAGAGTAGATAGGTAGGTGGAGGTGCAAGAGGACGAAGGAGTAGGTGAGGAGAAG	57	2	2	6	2	0.0393051	13
C73_SL418	TCGCTGATAAGGGAGAAGAG	20	2	1	6	4	0.0494183	14.16
C73_SL419	gctttggttattatctattCATGCCCCTGCCTCAATG	37	23	33	5	2;3;4	0.00253574;0.00478136;0.00695394;0.0104342;0.0118342;0.0127777;0.0146106;0.0158907;0.0220455;0.0226822;0.0238049;0.0245084;0.0255919;0.0280827;0.0343959;0.0381176;0.050498;0.0541024;0.0547224;0.0632184;0.0637699;0.0767076;0.0796889;0.0868306;0.0901709;0.092492;0.0976676;0.100084;0.106521;0.117109;0.150344	8.99;10.32;11.42;12.89;13.04;13.37;14.78;15.75;16.19;16.48;16.92;16.95;17.39;17.49;17.95;18.79;19.47;19.78;21.41;21.55;21.66;22.07;22.88;23.06;23.13;25.19;25.83;26.32;28.46;28.99;31.97
C73_SL420	TCTTTGGGAAGGAATGGGTGGACGATTTGCGCATCTTGATTGACAAAAAGAAGATCTAG	59	15	1	5	3	0.016342	18.68
C73_SL421	gtgtgggaggtttatttgtatgtatgggtctttctGTGGGTGGTAGGTAGGTAG	54	14	29	5	1;2;3;4	0.0188913;0.0196253;0.0259957;0.0289393;0.0324912;0.0527077;0.0551264;0.070941;0.0723134;0.0760476;0.0798808;0.0865286;0.0885932;0.106088;0.135152;0.147801;0.161629;0.16173;0.162984;0.19056;0.202023;0.22337;0.291656;0.309033;0.437608;0.46879;0.659381;0.75747;0.818149	1.11;2.53;3.03;5.68;6.16;7.17;7.96;8;8.2;8.69;9.52;10.4;10.6;12.25;12.49;12.53;15.02;15.18;16.02;16.08;16.62;16.91;18.73;19.04;19.05;19.98;21.07;22.36;29.73
C73_SL422	tttagtacgtgaaggagcagtcaccaACCGCAGCAGCAGCAGGCAGGTGG	50	11	23	5	3;4	0.00479862;0.00515337;0.0067019;0.00709157;0.00955178;0.0097189;0.0104999;0.0118727;0.0157681;0.0209228;0.0233637;0.0309683;0.040842;0.0451149;0.0453378;0.0589277;0.0591528;0.0813957	12.88;13.73;15.16;19.64;20.07;20.71;23.28;23.32;23.41;24.37;25.62;26.1;27.28;27.86;28.32;29.29;29.75
C73_SL423	ATGGTTTATATGTAAGTGTATGTGCTGAGTGTATGTGTTTGTGTTGGTGTAATGAAGGGCGATGATGAG	69	9	1	5	3	0.0135351;0.016395	29.31;29.73
C73_SL424	GTAGAAGCGGCGTGTACAAAGATAGATGATAGAAAAGGGTTTGGG	45	8	1	5	3	0.0147109	17.16
C73_SL425	gcagtgaatgtggatAGGGGGTAGATAGGTAATTGGATGGGTAGACAG	48	8	1	5	2;3	0.0820714;0.182285	10.01;15.38
C73_SL426	attttcctctTTCCCCTACACACTTAGTCACAGGCAAGATGGTGAAG	47	8	1	5	2	0.0452558;0.0453224	20.05;20.09
C73_SL427	TGGTTGTGTATGGATTGTTGGGTTTGCATGTAG	33	8	1	5	2	0.0368349	19.8
C73_SL428	GTCGATTTGAAGGTCAGGAGGGGGGGATACAAGCCTTTGTGGAAGTAAGTTGAATCAGCTAA	62	7	1	5	5	0.0317232	22.14
C73_SL429	acctggtctTGTTTGGGCTTTGGGGGACGTTAGGTAGGTAGGAG	44	7	1	5	3	0.0150791;0.0182167;0.0413399	18.05;25.28;30.18
C73_SL430	tgctaccttgtgcttcgtactGGTTGTTGAATGTACATAGTTTGATGGATAG	52	7	1	5	2	0.00735642;0.00959885;0.0194802	21.37;28;28.74
C73_SL431	GACAGACAGACAGACAGACAG	21	7	1	5	2	0.0828973	19.84
C73_SL432	ATCTATTTATTAGCGTCAACAGCCGCAGCAGCAGCAG	37	7	1	5	2	0.153769	9.03
C73_SL433	GAGGTAGATAGGTAGAAGGGAAGGCTGTTAAAGTAGAGCATAGACTAGATAGAGAGAGGGCGGTGGTG	68	6	1	5	3	0.0236166	22.29
C73_SL434	GGTAGGTAGATAGGTAGATAGAG	23	6	2	5	2	0.0429406;0.115918	9.75;19.11
C73_SL435	GGGCGGATGTTATCAGATCTCTTTATAATCAATAGGGCGTTTTTGTCCTTCTTCATT	57	6	1	5	4	0.00376525	31.92
C73_SL436	gGTAGGTGGGTAGGTAGGT	19	6	19	5	2;3;4	0.0256724;0.0274195;0.0337055;0.0425159;0.0471097;0.0544241;0.0726432;0.0746816;0.0816912;0.106275;0.108565;0.122279;0.136047;0.154258;0.185456;0.19567;0.211432;0.286264;0.475169	2.73;4.48;10.13;10.62;12.1;12.27;12.7;13.1;14.67;15.29;15.52;15.86;16.75;17.23;18.63;18.82;18.9;20.81;31.4
C73_SL437	tggagagttgatgtgaTTGGTTGGTTGATTGATAG	35	6	3	5	2;3	0.00781144;0.0427505;0.0486777	13.77;29.24;35.59
C73_SL438	CATTAGATAGTGTAGGTAGTAGTAGGGTAGCACTAG	36	6	882	5	2;3;4;5	0.00628064;0.00662689;0.00695945;0.00706284;0.00719396;0.0072669;0.00730715;0.00753543;0.00797098;0.00800957;0.00801751;0.00806311;0.00810986;0.00816673;0.00820949;0.00841038;0.00842687;0.00853661;0.00885568;0.00909675;0.0091055;0.0091785;0.00968927;0.00978617;0.00984347;0.00987066;0.00989889;0.00998346;0.0100096;0.0100144;0.0102566;0.0104082;0.0104709;0.0107177;0.0108772;0.0109814;0.0109939;0.01…	10.11;10.66;11.58;12.48;12.68;13.75;14.52;15.07;15.85;16.08;16.13;16.6;17.39;17.76;17.89;18.54;18.61;18.69;18.79;19.3;20.28;20.52;20.61;20.79;20.86;21.03;21.5;21.6;22.27;22.67;22.94;23.24;23.43;23.46;23.47;23.5;23.72;23.87;24.04;24.15;24.19;24.26;24.32;24.38;24.41;24.55;24.79;24.8;24.84;24.88;24.91;25.06;25.18;25.19;25.26;25.68;25.7;25.76;26.11;26.57;26.59;27.18;27.2;27.4;27.42;27.43;27.44;27.46;…
C73_SL439	gtgggTGGGTAGGTAGATAGATAG	24	6	83	5	1;2;3;5	0.0172166;0.0192277;0.0199493;0.0200666;0.0204141;0.0204198;0.0207644;0.0215858;0.0231802;0.0232475;0.0256441;0.0263296;0.0263697;0.0320024;0.0320847;0.0326735;0.0327867;0.0328408;0.0344743;0.0369307;0.0398063;0.0399438;0.0409453;0.04111;0.0432912;0.0433048;0.0433709;0.0440272;0.0440432;0.044057;0.044133;0.0471161;0.0479801;0.0481317;0.0507256;0.0509889;0.0514228;0.0517072;0.0518733;0.0538279;0.0…	0.73;1.63;1.65;3.55;3.58;3.6;3.62;3.72;5.9;6.02;6.37;6.38;6.42;6.45;6.46;6.49;6.5;6.53;7.01;7.02;7.06;7.07;7.17;7.18;7.19;7.22;7.41;7.49;7.72;7.82;8.53;8.54;8.56;8.57;8.62;8.63;8.71;8.78;8.79;8.85;9.2;9.21;9.22;9.28;9.31;9.38;9.4;9.42;9.44;9.48;9.59;9.61;9.64;9.71;9.86;9.87;9.89;9.91;9.95;10.24;10.39;10.4;11.26;11.6;11.61;11.96;11.97;12.02;12.04;12.13;12.45;12.46;12.5;12.51;12.54;12.69;12.88;13;1…
C73_SL440	tgaggaaAAGGAGGAGGAGGAGGAG	25	6	14	5	1;2;3;4	0.00920357;0.0102492;0.0148866;0.0174761;0.0247736;0.0351235;0.036957;0.0819812;0.0840143;0.0867692;0.112032;0.136773;0.169128;0.483708;0.483723	2.19;8.76;9.69;11.36;12.91;15.38;15.64;16.4;16.44;20.74;23.95;25.72;26.13;30.71
C73_SL441	TTGCGGCCACACATAAGTAAAAGAATGATGAATGCATAG	39	6	1	5	3	0.0290125	17.36
C73_SL442	cgtaGGTAGATAGATAGGTAGGTAGGTAG	29	6	423	5	1;2;3;4	0.00350642;0.00351428;0.00902244;0.0104138;0.0104387;0.0119748;0.0122916;0.0128124;0.0149257;0.0151572;0.0151916;0.0164936;0.0165269;0.0173511;0.0173883;0.0177666;0.0180142;0.0184209;0.0184402;0.0184635;0.0184792;0.0187087;0.0187579;0.0199297;0.0201028;0.0201412;0.0213371;0.0216701;0.0217151;0.0218661;0.0222759;0.0223291;0.0232269;0.0232825;0.0234607;0.0235165;0.0239037;0.023972;0.0246112;0.02466…	0.8;1.05;1.06;1.1;1.14;1.51;1.58;1.64;1.65;1.69;1.7;1.76;1.77;1.99;2.02;2.03;2.09;2.21;2.22;2.4;2.54;2.55;2.75;2.76;2.81;2.82;2.95;2.98;2.99;3.47;3.48;3.62;3.63;3.64;3.71;3.72;3.78;3.79;3.81;3.82;3.83;3.85;3.86;3.87;3.98;4;4.05;4.06;4.13;4.18;4.2;4.3;4.36;4.4;4.48;4.55;4.56;4.63;4.64;4.65;4.66;4.67;4.69;4.78;4.8;4.82;4.85;4.87;4.88;5.04;5.05;5.16;5.17;5.27;5.28;5.36;5.37;5.38;5.39;5.55;5.66;5.67;…
C73_SL443	ccaggTAGGTAGGTAGGTAGCTAG	24	5	338	5	1;2;3;4	0.00285987;0.00865823;0.00950486;0.00961076;0.00967356;0.00968595;0.0096962;0.00972946;0.0106069;0.0106531;0.0111267;0.0112064;0.0115261;0.0116017;0.0126289;0.0126413;0.0126435;0.0128756;0.0130084;0.0133961;0.0134517;0.0134586;0.0134643;0.0135097;0.0135414;0.0138039;0.0141182;0.0145275;0.0145998;0.0147452;0.0150335;0.0150538;0.0160578;0.0161273;0.0162493;0.0163322;0.0176503;0.0182728;0.0183052;0.…	2.02;3.1;3.11;3.44;3.48;3.77;3.78;4.54;5;5.21;5.28;5.3;5.41;5.48;5.55;5.56;5.6;5.65;5.74;5.84;5.9;6.28;6.34;6.35;6.42;6.49;6.53;6.73;6.85;6.89;7.11;7.14;7.17;7.19;7.34;7.56;7.57;7.66;7.68;7.81;8.13;8.17;8.19;8.23;8.26;8.53;8.62;8.67;8.71;8.8;8.82;8.83;8.92;8.93;8.95;9;9.1;9.16;9.34;9.36;9.41;9.46;9.48;9.5;9.61;9.71;9.74;9.77;9.78;9.83;9.9;9.98;10.1;10.27;10.3;10.31;10.36;10.39;10.41;10.58;10.67;1…
C73_SL444	ttctacctACCTACCTACCTACCTACAG	28	5	199	5	1;2;3;4	0.00722991;0.00723516;0.0072466;0.00971617;0.0103068;0.0103682;0.0104339;0.0107675;0.0111623;0.0111632;0.0125889;0.0128897;0.0129379;0.013006;0.0136125;0.0138468;0.013856;0.0138561;0.0138794;0.0138958;0.0139046;0.0139444;0.0139522;0.0139773;0.0141269;0.0141315;0.014234;0.0142455;0.0142825;0.0143755;0.0145017;0.015168;0.0154126;0.0159074;0.0166381;0.0166826;0.0167574;0.0172356;0.0174638;0.01761;0.…	3.6;3.61;3.63;3.64;3.93;3.97;4.24;4.93;5.24;5.29;5.95;6.31;6.33;6.58;6.62;6.68;6.96;6.99;7.01;7.08;7.31;7.32;7.36;7.4;7.6;7.89;7.9;7.91;7.94;7.96;8.01;8.03;8.17;8.21;8.25;8.26;8.34;8.49;8.5;8.74;8.83;8.92;9.2;9.39;9.45;9.47;9.57;9.58;9.62;9.63;9.67;9.7;9.71;9.74;9.76;9.77;9.8;9.92;10;10.12;10.15;10.16;10.17;10.18;10.37;10.38;10.39;10.56;10.57;10.63;10.7;10.76;10.8;10.85;10.86;10.88;10.89;10.91;10…
C73_SL445	GGAAAGGAAGGGAAGGGAG	19	5	1	5	2	0.479195	2.54
C73_SL446	GATAGGTAAGGGTAGGGAG	19	5	1	5	1	0.0436233	16.36
C73_SL447	ggtggATAGGTAGATAGGTGGTTAG	25	5	1	5	1	0.163911;0.19398	14.63;15.66
C73_SL448	GGAGGTTTATGTACATTATACATTCGGCTTACTGTGCATATACACCTCGGTGGGTAG	57	5	1	5	4	0.00470581	44.18
C73_SL449	GGTGGTAGGTGGGTAT	16	5	1	5	2	0.0504236	15.77
C73_SL450	GAGTGGGAGACAGAATGTCTTGGATGAGGTTTTGATGGATGGTGAGCAGTTGTGGGGACAGGTAGCTAG	69	5	1	5	4	0.0407217	25.5
C73_SL451	cctcgtttTTGTGGTGTGTATGTGTTGTTCATGGAGAG	38	5	1	5	3;4	0.0185983;0.0462263	29.37;33.8
C73_SL452	TGTCCGTGTATGTATAGGAGAAAAAAGAACAAAGATCCACAATGTTGAGTTGTGGGGTAT	60	5	1	5	3	0.0171585	19.18
C73_SL453	CGATGATGAGGTGGAT	16	5	1	5	2	0.0215725	28.75
C73_SL454	GCAGGTGGGTGGGCGG	16	5	1	5	3	0.0707502	20.25
C73_SL455	ggtgggtgaataggtaggtagatGTGAAGGAAGGGTGGTCCAGAGGTGCGGGTGAGGAATGTTTTGATAG	70	5	1	5	2	0.0518422;0.0801634	12.68;13.6
C73_SL456	AGTTGGTTGATTGATAGAAGAGAAGGGAGCACACAGTTGGATAGAGTAGACGAAGAGAGAGCG	63	5	1	5	2	0.00690037	24.53
C73_SL457	agctTTTATAGTACAGCACTTGTGAAAGTGAGTGTGGTGTTAG	43	5	1	5	3	0.0275922;0.0282713	26.93;27.77
C73_SL458	CTCCAGAGCATGGATCCATTTTATTTCTATTTGTAATGTAAAAGGGGACATTAGATCTTCTTGATCAA	68	5	1	5	5	0.00549108	34.41
C73_SL459	AGAGAAGGTGAAGGTAGGGTCAGCATTGAAGAGTGTATGATGATAGATATGTGTAGGTAT	60	5	1	5	2	0.0969642	9.92
C73_SL460	aagcagatcattgccgagaaatggtagatggatatggaagagGCAGATAGGTAGATAGATAG	62	5	4	5	1;2;4	0.014862;0.0396106;0.0441237;0.233375	6.31;17.19;20.44;25.81
C73_SL461	TTTGTTGTTCCGTGCCTTCCCGAACTCTTCGGGTAATGAGCAAAGGCTAA	50	5	1	5	1	0.167213	6.15
C73_SL462	ggtaggtagAGAGGTAGGTAGGTAT	25	5	13	5	1;2;3	0.0365017;0.040591;0.0468848;0.049538;0.0509193;0.0603454;0.0803902;0.109385;0.135492;0.179782;0.24468;0.300712;0.334969	6.53;7.59;8.26;10.99;11.96;13.75;13.88;14.92;16.4;16.86;19.2;19.39;22.33
C73_SL463	tcccaactTTTTGTTTTCATTGCATTAGTTGTGCCATGAGGATGGAAG	48	5	1	5	2	0.0407176;0.0411859	12.27;12.7
C73_SL464	GTGTGTGTAATTTTTGGTGATTATTGGTAGGTAGA	35	5	1	5	3	0.0394833	23.61
C73_SL465	TCTTTTGTATTTAGTCATGTTTCTATTGG	29	5	1	5	3	0.0277696	26.78
C73_SL466	agcaatcTATTTACTTTCTGTTTGAGAGGAGAG	33	5	1	5	2	0.060936;0.155939	23.91;25.88
C73_SL467	GTGAGCCACCTATTGTTGTATTCTCGTAGAAGCAGCAGGAGAGCAATAGAATTAG	55	5	1	5	3	0.0316559	25.51
C73_SL468	GTGTTTGTTTCATACTGATAGTTTCAAATGAGGACGGGATTGGTGATGGATAG	53	5	1	5	3	0.0111106	26.98
C73_SL469	GCCTGTGGTGTCATTACGCTGTTGATG	27	5	1	5	2	0.0211901	19.36
C73_SL470	GGGTTGGTTGTATGAATATAG	21	5	1	5	3	0.00374571	31.44
C73_SL471	GGTGGGGTGTTTGAAGCATTTGTATACCATTGGTGGTGGAGGGGTAGGTAGTAGGTAGGTAGGTTAATAG	70	5	1	5	3	0.00497644	24.8
C73_SL472	GGGGACGAGAATGTGGGGTTCGGGTAGATACTGGTAGGTATACAGAACAGGAAAAGAAT	59	5	1	5	2	0.0476453	19.19
C73_SL473	ggtaggggggaaccgagaaggGGTAGGTAGGTTGATAA	38	5	10	5	1;2;3	0.0302212;0.0504877;0.0859726;0.0877106;0.105579;0.11657;0.128942;0.151617;0.159378;0.34912;0.498218	3.49;5.46;6.97;8.38;8.71;8.98;12.2;12.6;14.49;19.98;20.69
C73_SL474	gTAGGTAGGTAGGTAGATAGATAGATAG	28	5	44	5	1;2;3;4	0.0187398;0.0223993;0.0224347;0.0230801;0.023089;0.0234829;0.0255392;0.0272588;0.0278128;0.0278225;0.0342815;0.0343348;0.036135;0.0365993;0.0397406;0.0535631;0.0538948;0.0557934;0.0558899;0.0573692;0.057499;0.0590183;0.0598955;0.062749;0.0662525;0.0681967;0.0777459;0.079706;0.0816859;0.092614;0.0926147;0.094591;0.095598;0.101516;0.101742;0.102653;0.126727;0.130149;0.132167;0.133462;0.133677;0.134…	3.49;3.5;3.64;3.65;5;5.01;7.08;7.24;7.25;9.02;9.08;9.24;9.6;10.06;10.72;11.77;11.84;11.85;12;12.12;12.27;12.78;13.44;13.76;13.77;13.78;16.11;16.64;16.9;17.18;17.56;17.7;17.72;17.91;18.16;18.32;19.38;19.64;19.65;19.9;20.64;20.78;20.79;20.88;21.1;21.14;21.36;21.91;21.92;22.83;23.82;23.83;25.41;25.42;28.34
C73_SL475	aagaggtTTGGGAGGAGAAAAGAGGAGGGGTTGTTGCTACAG	42	5	1	5	1	0.318717;0.33793	4.55;4.87
C73_SL476	CATCAAGTACCAAAAAAGCAGCAAGAATAG	30	5	1	5	2	0.0295522	15.58
C73_SL477	gatcatgtttATCTGGTAGGTAGGCAG	27	5	4	5	1;2;3;4	0.0192817;0.0359573;0.0648535;0.241954;0.258054	7.91;11.45;13.66;23.08;30.13
C73_SL478	GTATTTGGTGTTCGAGCAAGGCACATAG	28	5	1	5	3	0.0102769	14.4
C73_SL479	aGGGGGAGATGAGGAGACTGGATTGGTTGGATAGGTAGATAGGCATGTACCTTGTTGGAGAATAGGTAG	69	5	1	5	3	0.0137747;0.0139009	23.07;23.08
C73_SL480	GGAACGACGAGAAGGGAATATTTTCAAAGCAAATGAGGAATAGTGTACAATGATATACCATAG	63	5	1	5	3	0.00463095	34.34
C73_SL481	AATAGGTAGGTAGGTAAATAG	21	5	7	5	1;2;3	0.0138606;0.0251034;0.069463;0.0835393;0.103068;0.193348;0.235032	7.12;10.64;13.81;14.3;18.73;19.01;29.39
C73_SL482	tagATAGGTAGATAGGTAGATAG	23	5	158	5	1;2;3;4	0.00832291;0.0103395;0.0131688;0.0144212;0.0151519;0.0162269;0.0179461;0.0194591;0.0198483;0.021882;0.0282582;0.0290966;0.0296528;0.0303446;0.0306214;0.0308742;0.0328247;0.0334356;0.0339162;0.0348099;0.0348928;0.0352304;0.0362474;0.0366163;0.0385988;0.0398268;0.0405788;0.0419471;0.0419753;0.0447148;0.0485668;0.0493765;0.0494061;0.0495702;0.0500096;0.0528886;0.0530199;0.0548292;0.0563064;0.0585412…	0.99;2.09;2.72;2.73;3.07;3.2;3.24;3.27;3.31;3.35;3.59;3.72;3.79;3.95;3.96;4.16;4.21;4.23;4.77;4.99;5.53;5.55;6.07;6.29;6.31;6.4;6.7;6.97;7.44;7.86;8;8.14;8.24;8.26;8.31;8.35;8.4;8.59;8.62;9.07;9.22;9.23;9.27;9.34;9.47;9.54;9.62;9.75;10.01;10.12;10.24;10.91;10.94;10.98;11.01;11.06;11.18;11.19;11.2;11.21;11.23;11.45;11.51;11.56;11.63;11.64;11.71;12.08;12.09;12.15;12.17;12.2;12.22;12.27;12.51;12.59;…
C73_SL483	caGGTAGGTAGGTAGGTAA	19	5	2017	5	1;2;3;4	0.00324238;0.00390946;0.00426766;0.00426866;0.00440264;0.00493386;0.00541897;0.00547693;0.00554303;0.00568769;0.00570373;0.00573496;0.00649388;0.00725229;0.00782277;0.00824757;0.00849978;0.00856656;0.00928265;0.00929842;0.00955661;0.00970214;0.00990578;0.0099266;0.00998932;0.00998939;0.0100285;0.0100289;0.0102809;0.0104109;0.0105489;0.0106275;0.0106323;0.0110653;0.0112509;0.0118225;0.0118907;0.01…	0.09;0.16;0.18;0.22;0.25;0.35;0.4;0.43;0.44;0.46;0.49;0.5;0.59;0.63;0.64;0.67;0.68;0.72;0.73;0.78;0.8;0.81;0.82;0.85;0.86;0.87;0.88;0.9;0.91;0.92;0.93;0.94;0.98;0.99;1.01;1.07;1.09;1.11;1.14;1.17;1.2;1.21;1.23;1.27;1.28;1.29;1.31;1.35;1.37;1.4;1.41;1.44;1.47;1.48;1.51;1.52;1.55;1.58;1.65;1.69;1.7;1.73;1.74;1.76;1.77;1.79;1.8;1.81;1.82;1.84;1.88;1.9;1.93;1.94;1.95;2.03;2.07;2.1;2.11;2.13;2.16;2.21…
C73_SL484	agacacagttgtatgttgagggaggcgatgGTTGGTTGATTAGACCGACAGATAG	55	5	1	5	3	0.0120117;0.115726	16.03;23.07
C73_SL485	aTAGATAGATAGGTAGATAG	20	5	204	5	1;2;3;4	0.00775575;0.00780951;0.00782125;0.0122757;0.0163583;0.0173398;0.0188688;0.0198526;0.0208123;0.0212667;0.0231829;0.0235914;0.0240253;0.0264351;0.026585;0.0268391;0.0272652;0.0296246;0.0299014;0.0322925;0.0325546;0.0334775;0.0338204;0.0340187;0.035214;0.0363954;0.0391303;0.0403868;0.0407772;0.0408659;0.0410312;0.0422542;0.0436274;0.0448073;0.0452959;0.0455519;0.0460402;0.0488443;0.0489796;0.049332…	1.29;1.47;2.1;2.15;2.54;2.65;3.18;3.38;3.4;3.69;3.82;3.85;3.95;4.09;4.3;4.39;4.56;4.87;4.91;4.95;4.96;4.97;5.12;5.19;5.26;5.47;5.61;5.71;5.86;6.04;6.11;6.13;6.21;6.24;6.28;6.29;6.3;6.33;6.65;6.68;6.69;6.81;6.87;6.95;7.08;7.21;7.4;7.41;7.45;7.51;7.55;7.69;7.73;8.01;8.1;8.16;8.19;8.24;8.33;8.37;8.41;8.43;9.05;9.12;9.16;9.27;9.28;9.29;9.34;9.45;9.7;9.76;9.79;9.83;9.84;10.08;10.1;10.18;10.35;10.44;10…
C73_SL486	ttcctggttgaaagggattgGAGTAGGTAGGTAGACAG	38	5	8	5	1;2;3	0.0412972;0.0417605;0.0584835;0.0755143;0.0978459;0.105512;0.127684;0.145475;0.148396	9.61;13.43;13.49;14.21;15.24;16.43;19.02;20.55;25.19
C73_SL487	GACAATCCAACTCCACCACCTCACTAAGCATCAATAG	37	5	1	5	3	0.023394	17.71
C73_SL488	ggttaggtttccacctcgggagaggattGTTTAGTATCGTTTTTGTTG	48	5	1	5	2;3	0.030874;0.0731033	21.59;27.43
C73_SL489	cttTTTCTTTTTCCCACAAATCTTAG	26	5	1	5	2	0.324924;0.325167;0.325181	9.56;9.6
C73_SL490	tttatttctatttgtaatgtaaaaggggacattagatctTCTTGATCAAGTAAGGTAG	58	5	1	5	2;4	0.00963902;0.0279748	27.33;39.86
C73_SL491	gtAGGTAGGTAGGTAGAT	18	5	142	5	1;2;3;4	0.00713189;0.0149587;0.0152348;0.0157218;0.0158854;0.0158881;0.0166632;0.0169294;0.0183188;0.0199241;0.0208275;0.0224296;0.022602;0.0237988;0.0239859;0.0240284;0.0240468;0.025926;0.02593;0.0262061;0.0262453;0.026281;0.0264171;0.0264591;0.026462;0.0270086;0.0270971;0.0271115;0.0280088;0.0282294;0.0306972;0.0308257;0.0321608;0.0322846;0.033636;0.0336638;0.0344806;0.034525;0.0351829;0.035602;0.03645…	1.93;2.37;2.91;2.96;2.97;4.06;4.44;4.5;4.53;4.61;4.69;4.77;4.82;5.75;5.8;6.09;6.21;6.25;6.28;6.51;6.53;6.73;6.99;7.01;7.1;7.36;7.42;7.43;7.47;7.91;8.19;8.48;8.55;9.02;9.09;9.25;9.41;9.54;9.67;9.73;9.74;9.75;9.91;9.97;10.07;10.22;10.23;10.66;10.75;10.79;11.19;11.31;11.41;11.56;11.61;11.71;11.72;11.79;11.85;12.19;12.33;12.61;12.84;12.86;12.88;13.21;13.39;13.4;13.78;13.88;13.97;14.08;14.18;14.43;14.…
C73_SL492	cgaTGAGGAGGAGGAGGAGGAG	22	5	4	5	2;3	0.0301933;0.0616009;0.291656;0.29171;0.293624	10.05;15.37;17.75;19.58
C73_SL493	cTTTGCGTGTGTGTGATGTTTGTATAGGTGAATTGACGATGATGATGAAG	50	5	1	5	4	0.0603536	8.91
C73_SL494	ggtaggtagatagctaggctaccaggagcacttgatagttacatgtGTTAGATGGTAGATAGATAG	66	5	1	5	1;2	0.043239;0.0626059;0.0872608;0.149326	12.28;17.48;18.73;21.03
C73_SL495	ggtAGGTAGATAGGTAGGTAGG	22	5	56	5	1;2;3;4	0.0120515;0.0183477;0.0228083;0.0242404;0.025461;0.0258512;0.0276281;0.0303962;0.034878;0.0377663;0.0383411;0.0387453;0.0419412;0.0431183;0.0522277;0.0547408;0.0616711;0.0617812;0.0621376;0.0627749;0.0652461;0.0659092;0.0659621;0.0665742;0.0696404;0.0708495;0.0734233;0.0787713;0.0827375;0.0890006;0.089848;0.0931569;0.095752;0.100835;0.101578;0.102514;0.10425;0.104856;0.111869;0.118889;0.11945;0.1…	0.5;0.71;0.77;0.83;1.27;1.43;1.52;2.95;5.06;5.09;5.2;5.25;5.34;5.38;6.37;6.43;7.89;8.02;8.04;8.36;8.61;8.65;8.66;9.01;9.04;9.06;9.09;9.16;9.4;9.43;9.48;9.68;10.14;10.46;10.5;10.56;10.81;10.86;11.38;11.39;11.44;11.63;12.09;12.16;12.19;12.2;12.39;12.43;12.6;14.94;14.98;15.4;15.43;15.87;15.98;16.03;16.61;16.66;16.72;17.18;17.72;17.99;18.04;18.09;18.31;19.44;19.48;19.67;19.91;20.06;20.08;20.37;22.25;…
C73_SL496	ggTGGTAGGTAGGTAGGTAGATAG	24	5	135	5	1;2;3;4	0.00807674;0.0096472;0.0108663;0.0145206;0.0152736;0.0155019;0.0165864;0.0173203;0.0178464;0.0178641;0.0201638;0.0207158;0.022603;0.0233875;0.0238061;0.0239466;0.026218;0.0262892;0.0302648;0.0320051;0.0371508;0.039993;0.0481518;0.0488077;0.049063;0.0509679;0.0510329;0.051427;0.0514842;0.0520848;0.0523163;0.0527344;0.0530711;0.0537572;0.0556233;0.0590226;0.0592087;0.0604773;0.0608843;0.0654219;0.0…	0.62;1.13;1.16;1.55;2.05;2.14;2.94;3.54;3.55;3.57;3.77;4.15;4.27;4.64;4.76;4.88;4.89;5.13;5.36;5.71;5.72;5.98;6.22;6.27;6.32;6.33;6.52;6.58;6.7;6.76;6.89;7.11;7.13;7.21;7.22;7.32;7.48;7.65;7.72;7.79;7.93;8.1;8.12;8.16;8.41;8.42;8.47;8.69;8.8;8.84;8.85;8.88;8.89;9.17;9.3;9.34;9.35;9.48;9.69;9.73;9.82;10.09;10.11;10.12;10.82;10.86;10.96;11.06;11.49;11.57;11.58;11.62;11.67;11.76;12.17;12.37;12.6;12.…
C73_SL497	TTGGTAGGTAGGTAGGTAG	19	5	1764	5	1;2;3;4	0.00421535;0.00479735;0.00487061;0.00559801;0.00599383;0.00641648;0.00643126;0.00705128;0.00820159;0.00843794;0.00843812;0.00873196;0.00873771;0.00995773;0.0100806;0.0101592;0.0101898;0.0105389;0.0107134;0.0111126;0.0111336;0.0112486;0.0117061;0.0119889;0.012159;0.0123858;0.0123929;0.0125361;0.0126411;0.0127274;0.0128061;0.0128204;0.0133438;0.0134175;0.0134187;0.0138415;0.0139763;0.0140199;0.0141…	0.27;0.28;0.36;0.41;0.47;0.48;0.55;0.61;0.63;0.67;0.71;0.73;0.74;0.75;0.77;0.78;0.79;0.84;0.85;0.92;0.94;0.95;0.98;1;1.02;1.03;1.04;1.14;1.2;1.22;1.28;1.3;1.37;1.39;1.4;1.41;1.42;1.6;1.7;1.77;1.78;1.79;1.8;1.84;1.85;1.87;1.89;1.91;1.94;1.96;1.98;2.01;2.07;2.12;2.13;2.15;2.16;2.18;2.21;2.22;2.23;2.25;2.27;2.3;2.34;2.38;2.4;2.49;2.54;2.56;2.6;2.62;2.65;2.66;2.7;2.73;2.77;2.81;2.89;2.92;2.97;2.99;3.…
C73_SL498	tgaGGAGGAGGAGGAAGAGGAG	22	5	8	5	1;2;3	0.0646409;0.0652419;0.0719474;0.0719505;0.117989;0.154211;0.155036;0.264588;0.296208;0.415347;0.415348;0.500531;0.500541	4.65;6.09;7.49;7.51;7.53;7.9;12.43;19.48;19.53;20.08
C73_SL499	CTGTAGTAGTAGTAGTAG	18	5	1	5	1	0.188995	10.26
C73_SL500	GTGATGATATTGAGAGAAATGCATATAACTATACGTGACAGCTACTACTAAAAG	54	5	1	5	2;3	0.0707526;0.0939356	16.01;17.02
C73_SL501	ACTATTTTTAGGGTAGCTTATGACTAGGCGTGACTAGTCAGTGCATGTTCTATAG	55	5	1	5	3	0.0616867	13.15
C73_SL502	AGGAGAAGGAGAAGGAGAAGGAG	23	5	1	5	2	0.362548	3.45
C73_SL503	atttactttctgtttgagaggagaggttTGTAGGTAGGTAGGTAGGTAG	49	5	2256	5	1;2;3;4	0.00187653;0.00237658;0.00457592;0.00510833;0.00690554;0.00700035;0.0076438;0.00784554;0.00789929;0.00796972;0.00801043;0.00846237;0.00987847;0.00988472;0.00990758;0.0102099;0.0108032;0.0108604;0.0112243;0.0113405;0.0113736;0.0116565;0.0116881;0.0118175;0.0120588;0.0121623;0.0125651;0.0126388;0.0126915;0.0127478;0.0127553;0.0128046;0.0128666;0.0130766;0.0130822;0.0131383;0.0134798;0.0136161;0.013…	0.16;0.21;0.22;0.26;0.29;0.33;0.34;0.35;0.36;0.4;0.41;0.42;0.43;0.47;0.48;0.5;0.51;0.52;0.54;0.55;0.57;0.6;0.62;0.63;0.64;0.65;0.68;0.7;0.71;0.73;0.74;0.76;0.77;0.78;0.79;0.8;0.81;0.83;0.84;0.85;0.86;0.87;0.88;0.89;0.9;0.91;0.92;0.94;0.95;0.96;0.99;1;1.01;1.02;1.03;1.05;1.06;1.08;1.11;1.12;1.13;1.14;1.15;1.16;1.17;1.18;1.19;1.22;1.24;1.25;1.27;1.3;1.31;1.32;1.34;1.35;1.38;1.4;1.41;1.42;1.43;1.44;…
C73_SL504	ggtaGATAGGTAGGTAGGTAGATAG	25	5	366	5	1;2;3;4	0.003954;0.00396;0.00402162;0.00549722;0.00550465;0.00556499;0.00637687;0.00637871;0.00640444;0.00920717;0.00920719;0.0099859;0.00999045;0.0100177;0.0105359;0.0105415;0.0106153;0.0116231;0.0117308;0.0118405;0.0120154;0.0120427;0.0126123;0.0133967;0.0134095;0.0134602;0.0135544;0.0137057;0.0142304;0.0142548;0.0145832;0.0148086;0.0149692;0.0150153;0.0154122;0.0154978;0.0173029;0.0173411;0.0173663;0.…	0.58;0.92;0.96;1.08;1.15;1.18;1.19;1.35;1.36;1.37;1.45;1.54;1.72;1.76;1.77;1.78;1.96;1.97;2;2.02;2.07;2.17;2.25;2.26;2.31;2.32;2.42;2.53;2.54;2.55;2.59;2.63;2.64;2.85;2.86;2.89;2.95;3.07;3.08;3.13;3.14;3.15;3.25;3.41;3.47;3.49;3.57;3.65;3.66;3.76;3.77;3.78;3.81;3.82;4.04;4.25;4.26;4.32;4.51;4.52;4.66;4.69;4.79;4.8;4.82;4.83;4.86;4.9;4.91;4.92;5;5.01;5.04;5.05;5.07;5.09;5.12;5.16;5.18;5.19;5.2;5.2…
C73_SL505	ggagGTAGGTAGGTAGGTAGTAG	23	5	294	5	1;2;3;4	0.00759475;0.00759476;0.00759505;0.00934309;0.0105396;0.0113625;0.0114448;0.0115823;0.0121777;0.0129445;0.0131607;0.0131621;0.0131629;0.0131708;0.0131809;0.0134782;0.0136866;0.0143352;0.0144547;0.014459;0.0144764;0.0147807;0.0150335;0.0159952;0.0192187;0.0192199;0.0196635;0.0196636;0.0202294;0.0205769;0.0206598;0.0211232;0.0216154;0.0222151;0.0230864;0.0231131;0.0246981;0.024706;0.0247066;0.02649…	0.31;0.39;0.79;0.81;0.91;1.03;1.05;1.07;1.31;1.35;1.38;1.44;1.51;1.66;2.32;2.73;2.74;2.89;2.95;3.08;3.09;3.11;3.27;3.67;3.72;3.83;3.84;3.95;4.26;4.35;4.71;5.26;5.45;5.49;5.75;5.77;5.93;6.02;6.13;6.19;6.34;6.35;6.47;6.51;6.54;6.56;6.69;6.79;7.02;7.07;7.09;7.11;7.18;7.22;7.23;7.28;7.29;7.6;7.61;7.65;7.7;7.8;7.83;7.86;7.94;7.96;7.99;8.44;8.45;8.58;8.62;8.66;8.74;8.77;8.84;9.01;9.02;9.09;9.21;9.22;9.…
C73_SL506	gaggaaGAAGAGGAGGAGGAGGAG	24	5	9	5	2;3	0.0303078;0.036712;0.0688482;0.0778885;0.0788463;0.0849532;0.0998634;0.0998689;0.171837;0.198497;0.312844	5.03;7.08;7.32;9.76;11.37;11.44;11.54;12.25;16.22;19.3
C73_SL507	cAACCGCAGCAGCAGCCGGCAG	22	5	19	5	2;3	0.0132671;0.0238499;0.0303366;0.0363846;0.0512705;0.0571448;0.0659603;0.0674294;0.0818515;0.116152;0.130632;0.192631;0.197135;0.210604;0.21064;0.218387;0.255525;0.478912;0.512427	3.28;4.86;10.73;11.38;12.11;12.49;12.71;12.85;12.99;13.58;13.68;17.41;17.51;20.33;20.99;21.18;21.99;23.48
C73_SL508	cTAGTAGTAGTAGTAGTAG	19	5	15	5	2;3	0.0110933;0.0139601;0.0320508;0.0390925;0.0552827;0.0624384;0.0643557;0.0683346;0.0891617;0.0911011;0.135541;0.170446;0.254003;0.295277;0.41554;0.515891	6.29;10.02;11.95;13.34;17.06;18.71;20.87;21.08;21.57;23.16;27.71;28.01;28.74;30.3;33.29;36.04
C73_SL509	tATAGGTAGGTAGGTAGGTAG	21	5	4317	5	1;2;3;4;5	0.00167844;0.00358047;0.0038976;0.00423825;0.00521206;0.00532165;0.00578859;0.00583713;0.00598928;0.00618206;0.00625221;0.00633098;0.0063847;0.00676993;0.0068674;0.00702605;0.00715882;0.00789821;0.00800256;0.00850226;0.00851642;0.00854773;0.00873459;0.00876002;0.00889192;0.00893101;0.00896367;0.00904809;0.0090569;0.00913437;0.00914417;0.00922244;0.00924492;0.00937371;0.00947471;0.00950172;0.00950…
5941;0.246002;0.246024;0.246057;0.246372;0.246814;0.246878;0.246984;0.247311;0.24735;0.247793;0.247796;0.248025;0.248106;0.248212;0.248459;0.248759;0.248799;0.248858;0.249424;0.249552;0.249753;0.25002;0.250083;0.250291;0.250532;0.250625;0.250742;0.250804;0.250808;0.250843;0.251194;0.251294;0.251697;0.252411;0.252474;0.252666;0.252672;0.252692;0.252831;0.253022;0.253164;0.253239;0.253292;0.253606;…	0.13;0.24;0.26;0.28;0.32;0.38;0.4;0.41;0.42;0.46;0.5;0.56;0.57;0.58;0.61;0.62;0.65;0.66;0.67;0.68;0.7;0.71;0.73;0.75;0.77;0.78;0.79;0.8;0.81;0.82;0.83;0.86;0.87;0.88;0.89;0.91;0.92;0.93;0.94;0.95;0.96;0.98;0.99;1;1.02;1.03;1.04;1.06;1.07;1.08;1.1;1.11;1.12;1.13;1.14;1.17;1.18;1.19;1.22;1.23;1.24;1.25;1.27;1.28;1.29;1.31;1.32;1.33;1.35;1.36;1.37;1.38;1.4;1.41;1.42;1.43;1.45;1.47;1.48;1.49;1.51;1.5…
C73_SL510	atacgcacAGATGACTTAGCTAGCGGACAAGTGAAGGAAATTAGTTAACAGAGGAGGATAG	61	4	1	5	2	0.0809954;0.0864662	17.52;17.93
C73_SL511	AATGGAGGTAGAAGAGACTGAGAGACAGAGACCTCACATTTTGTTTTTTCACCTGTGTTTTGTTAAG	67	4	1	5	4	0.0320307	19.14
C73_SL512	GTGGGGGGCCTAGGCATGGAAAGGGCGATGTCCTATAGTGGTGGATTGACTCTGGTGGAGGATGT	65	4	1	5	4	0.0115076	31.56
C73_SL513	GAGGAGAAGAAGCAAGCACATATCTATCTATAAGCATCATCAATCGCAGCAGCAGTGG	58	4	1	5	2	0.00522019	28.63
C73_SL514	TACCTACCTACCTGCCTACCCAC	23	4	1	5	2	0.186389	10.09
C73_SL515	gctggtggtgcagATGCTGGAGGAGAGAAGAAGGAGGAGAAG	42	4	1	5	2;3	0.00499949;0.0152431	24.89;30.63
C73_SL516	CTCTGTTGATGGTTTGAAGAAGAGG	25	4	1	5	3	0.175557	15.91
C73_SL517	TGGTTTGTGATTTTTGTTTTTTTTTGGAGGAAAGATATTGACTGACGGGATGGTGCTAG	59	4	1	5	3	0.00193899	32.53
C73_SL518	TACAATAGGACATTTTCTTTCGCTTGTGGGGAATACGTGGAAAGAG	46	4	1	5	2	0.037751	13.7
C73_SL519	TGGAAGTAGGGGAGGCGGGATAGAAGCTCATCATAGCAGGAGGACGACCGCATTCTTTTGGAAGAG	66	4	1	5	4	0.00193985	31.64
C73_SL520	GGTTGGTTGGGTGGTAGGCAG	21	4	1	5	3	0.0863796	8.6
C73_SL521	atgtgtatataggtgaagagggaATTGGGTAAATGGCAAG	40	4	1	5	2	0.0920516;0.101659	15.29;16.03
C73_SL522	GGAGAGGTGTTTGTAGTAGTTTTGTTGAGCTAGGGATTAGCTCAAG	46	4	1	5	3	0.0680001	9.21
C73_SL523	tTGGCTTAGATTGCGTGTATAGTTTTGGAAGGATCAATTGGTAGATAG	48	4	1	5	2	0.00661487;0.00676975	26.45;26.93
C73_SL524	tgggTGGGTAGGTAGGTAGGCAG	23	4	96	5	1;2;3;4	0.00911655;0.00937664;0.00938248;0.0117278;0.0117777;0.0138275;0.0151393;0.0154297;0.0162264;0.0172203;0.018127;0.0190816;0.0195878;0.0201681;0.0204774;0.0210875;0.024193;0.0242201;0.0246223;0.0249452;0.0258769;0.0277596;0.0278628;0.0288401;0.0288823;0.0291173;0.0293616;0.0374704;0.0394194;0.0394315;0.0418603;0.0421605;0.0424065;0.0434902;0.0447104;0.045449;0.0464127;0.0474761;0.0477164;0.0485819…	1.12;1.15;1.18;1.36;1.42;1.44;1.45;2.77;2.81;3.83;3.91;3.95;3.99;4.42;4.44;4.96;5.03;5.19;5.45;5.56;5.75;5.78;6.1;6.16;6.17;6.36;6.39;6.56;6.59;6.66;6.99;7.02;7.58;7.62;7.71;7.72;7.88;7.9;7.91;8.14;8.53;8.55;8.7;8.85;9.09;9.12;9.79;9.97;10.26;10.27;10.57;10.78;10.79;10.86;10.87;10.89;10.9;10.95;11.13;11.17;11.3;11.34;11.38;11.4;11.98;12.02;12.34;12.43;12.45;12.77;12.89;12.93;13.02;13.1;13.14;13.2…
C73_SL525	gatAGTCAGGCAGTAGTAGCAGTTAGTTCAGTGATACGGAAG	42	4	1	5	2	0.0696385;0.0748493	12.17;12.32
C73_SL526	CGGAGGCAAAATGGATTGTGCTGTTGTAATAGGATAG	37	4	1	5	2	0.0226084	19.06
C73_SL527	GGTAGGTATGTAGGTAGAAAG	21	4	3	5	1;2;3	0.0191861;0.0829665;0.223367	8.41;14.18;17.99
C73_SL528	aaGGGGGTAAGAAGATTAAGAAACGCACAAGTTGACCAAGGTAGTTCATAG	51	4	1	5	3	0.0379876;0.0380061	17.39
C73_SL529	tTAGATAGGTAGGTAGTCAG	20	4	10	5	1;2;3	0.0149125;0.0244438;0.0357582;0.070485;0.079122;0.121403;0.124101;0.126936;0.189598;0.229948;0.299616	3.88;5.88;6.04;8.89;10.7;12.14;14.57;16.88;19.67;20.68;24.71
C73_SL530	gagaagggaaagcaggagcaagcaagcaagcaaataactGAGTAGACAGAGAGACATATAG	61	4	1	5	1	0.175429;0.24171	6.5;9.74
C73_SL531	aGGTAGGTAGGTAGGTGG	18	4	4799	5	1;2;3;4;5	0.00295864;0.00303613;0.00363646;0.00367857;0.00402262;0.00408063;0.00408064;0.00458037;0.00465023;0.00508911;0.00625442;0.00643335;0.00653102;0.00654466;0.00684101;0.00716787;0.00726157;0.00741602;0.00769024;0.00806017;0.0082502;0.00836383;0.00839749;0.00840519;0.00877026;0.00877081;0.00912188;0.00926107;0.00938591;0.009386;0.00939727;0.00949648;0.00962155;0.00963191;0.00965806;0.00966348;0.0096…
201249;0.201251;0.201255;0.201272;0.201286;0.201522;0.201613;0.201907;0.20197;0.202397;0.202474;0.202501;0.202502;0.202633;0.202691;0.202722;0.202977;0.203196;0.20321;0.203266;0.203379;0.203456;0.203469;0.203487;0.203594;0.203933;0.204078;0.204177;0.204254;0.204532;0.204662;0.204666;0.204742;0.204766;0.204892;0.205022;0.205033;0.205052;0.205168;0.20528;0.205325;0.205326;0.205328;0.205497;0.205499…	0.05;0.1;0.11;0.17;0.18;0.21;0.22;0.26;0.27;0.28;0.29;0.31;0.33;0.34;0.37;0.38;0.4;0.44;0.47;0.48;0.49;0.51;0.52;0.53;0.54;0.55;0.56;0.57;0.58;0.59;0.6;0.61;0.62;0.63;0.64;0.65;0.67;0.68;0.69;0.7;0.71;0.72;0.73;0.74;0.75;0.78;0.81;0.82;0.84;0.85;0.86;0.87;0.88;0.89;0.9;0.91;0.92;0.93;0.94;0.95;0.96;0.97;0.98;1;1.01;1.02;1.03;1.05;1.06;1.07;1.09;1.1;1.11;1.12;1.14;1.15;1.17;1.18;1.2;1.21;1.22;1.23…
C73_SL532	TGTGTGATGAGAAGGCAGGTTCCCAGTCTGTCTTTCTGCCTTTTGAAATAGAGATTAG	58	4	1	5	4	0.0275006	23.4
C73_SL533	taTATAGGTAGGTAGGTAG	19	4	836	5	1;2;3;4	0.00543762;0.00624996;0.0063568;0.00642643;0.00676471;0.00712459;0.00854957;0.0091294;0.00939572;0.00983721;0.0102824;0.0107291;0.0111115;0.0112586;0.0120515;0.0123718;0.0126626;0.0127414;0.0130502;0.0130929;0.0133775;0.014173;0.0142529;0.014274;0.0143336;0.0145052;0.0146211;0.0147181;0.0148251;0.0150773;0.015119;0.0151574;0.015253;0.0155649;0.0158722;0.0163171;0.0164269;0.0166767;0.0176684;0.017…	0.22;0.45;0.52;0.63;0.74;0.81;0.83;0.85;0.93;0.95;1.01;1.07;1.08;1.09;1.11;1.18;1.22;1.24;1.28;1.3;1.37;1.43;1.55;1.58;1.66;1.8;1.86;1.88;1.92;1.93;2;2.02;2.12;2.13;2.19;2.25;2.27;2.29;2.33;2.37;2.39;2.4;2.41;2.44;2.5;2.52;2.54;2.55;2.57;2.6;2.61;2.63;2.65;2.66;2.68;2.77;2.82;2.9;2.94;3.03;3.09;3.11;3.12;3.14;3.24;3.26;3.3;3.35;3.38;3.41;3.44;3.45;3.46;3.48;3.53;3.54;3.62;3.65;3.66;3.68;3.69;3.71…
C73_SL534	ggtGGGTGGGTAGGTAAGTAG	21	4	50	5	1;2;3	0.00538578;0.0107671;0.0127143;0.0128467;0.0128534;0.0146117;0.0146787;0.0198131;0.0205736;0.0206653;0.0217901;0.0218792;0.0219378;0.0220305;0.0234957;0.0238722;0.0241711;0.0247309;0.0248372;0.0323373;0.0346088;0.0347745;0.0367531;0.0378538;0.0414761;0.0415819;0.0453482;0.0455972;0.0475108;0.0477774;0.0500011;0.0501912;0.0578486;0.0581834;0.058969;0.0592966;0.0601057;0.0843062;0.0846729;0.0876986…	0.29;0.31;2.9;2.92;3.97;4.02;4.35;4.39;4.4;4.44;5.54;7.11;7.33;7.5;7.52;7.77;7.8;7.83;7.86;7.99;8.35;8.72;8.74;8.76;8.78;9.03;9.73;9.75;11.53;11.54;11.6;11.62;11.64;12.81;12.85;12.96;12.98;13.05;13.08;13.11;13.14;13.16;14.17;14.29;14.5;14.52;14.95;15.06;15.07;15.46;15.48;15.59;15.92;15.93;16.56;16.67;16.68;17.07;17.11;17.12;17.13;17.84;17.85;17.87;17.89;17.9;17.99;18.01;18.07;18.09;18.24;18.39;18…
C73_SL535	gTGGTTGGTTGGTTGGTTG	19	4	688	5	1;2;3;4	0.00470597;0.00479606;0.00520448;0.00594795;0.00653366;0.00672176;0.0071004;0.00712779;0.00786293;0.00794326;0.0081163;0.0087815;0.00882465;0.00882621;0.00909291;0.00925277;0.00949749;0.00949961;0.0095062;0.00955777;0.00986379;0.0101165;0.010693;0.0108233;0.0112465;0.011747;0.0118677;0.0119043;0.012007;0.0122171;0.0122561;0.0126587;0.0126701;0.0129343;0.0131989;0.0133125;0.013478;0.0136327;0.0136…	1.92;2;2.35;2.37;2.39;3.18;3.28;3.49;3.52;3.9;4.05;4.06;4.26;4.31;4.35;4.39;4.43;4.54;4.66;4.84;4.91;4.92;4.93;4.95;4.98;5.01;5.02;5.12;5.23;5.5;5.57;5.7;5.81;5.84;5.94;5.97;6.18;6.21;6.22;6.26;6.27;6.29;6.75;6.8;6.95;6.96;7.21;7.24;7.25;7.4;7.44;7.52;7.67;7.74;7.82;7.98;8.15;8.16;8.28;8.35;8.51;8.52;8.67;8.68;8.72;8.82;8.89;8.96;9;9.02;9.03;9.08;9.14;9.27;9.46;9.57;9.69;9.7;9.71;9.72;9.75;9.78;9…
C73_SL536	AGGAGAAGAAGCAAT	15	4	1	5	2	0.135614	6.59
C73_SL537	TGGAGGAGGATTGGAGGCGTAGCAATCTATTTACTTTCTGTTTGAGAGGAGAGGTTT	57	3	1	5	3	0.021574	31.13
C73_SL538	TCATGAGGGGAGGAATGAATGCTATGCTGATTGGCATTAAAAGAGTACTAATAGGTA	57	3	1	5	3	0.04843	15.75
C73_SL539	TTATAGAAGAGGGGTCAGGACGG	23	3	1	5	1	0.210478	8.2
C73_SL540	TGCTTGTATGTATGTGTGTAAGTATGTCG	29	3	1	5	2	0.0397947	27.42
C73_SL541	CTATCTACCTACCTTGTTTTATTATATATATATGAGAAAGCTGTGAGGGGTGGTAGGAG	59	3	1	5	2	0.00958896	23.35
C73_SL542	GTCTGGCCACGCTAGAAGCAGCGATTGATTATTTGTTGAGATTGGATGAACATGCTGATAATAGTTAG	68	3	1	5	4	0.0661865	18.92
C73_SL543	CCCTGAGCTTCTCCTCTGCAGCATTGACGGACTTGACGATGCTATTGTAGGGTAGGCAGATAG	63	3	1	5	1	0.023466	16.53
C73_SL544	AGGAAAGAGGAAGAAGGAAAAGGAGGAGAAGCAGACAGAATCGCTGGAAACTGAGATTAG	60	3	1	5	3	0.0298923	26.68
C73_SL545	GAGTTGGTGGACAGAATGGTCTTCGCATCTTTGTGCTGAGAAGGAGAGAAAGAG	54	3	1	5	2	0.00591682	27.23
C73_SL546	TTTGCCCGTAGGTATCCAAGTAATCTAG	28	3	1	5	3	0.0966201	8.04
C73_SL547	GACCTTGTGTTTCATGAAGATCCGCATTATCCTTGGCGCCTGTACATGAAAGG	53	3	1	5	5	0.0471196	23.8
C73_SL548	gtatATAGGTAGGTAGGTAGG	21	3	35	5	1;2;3	0.0105388;0.0114498;0.0179264;0.0183222;0.0359946;0.0503551;0.0520946;0.054328;0.0575913;0.0614529;0.0829613;0.0882308;0.0927033;0.0959532;0.0960564;0.0970977;0.0974911;0.0976194;0.100018;0.10386;0.116753;0.123439;0.142456;0.148205;0.16601;0.171627;0.172801;0.181601;0.208857;0.228121;0.233744;0.414058;0.438922;0.450264;0.496753;0.545319;0.560023;0.767246;0.790227;0.867477;0.934038	0.31;0.67;0.89;2.11;2.13;3.04;3.7;3.87;5.28;5.45;6.92;7.57;8.8;8.9;8.94;10.21;10.6;11.61;11.85;13;13.15;13.53;13.72;14.15;14.24;14.38;14.5;14.72;15.46;15.97;16.05;16.65;16.67;17.61;18.17;22.85;22.9;24.56;25.28;25.83;26.58
C73_SL549	AGAAGGAAGGAGAAGAGAGGGAGAG	25	3	1	5	3	0.0410374	9.29
C73_SL550	TATGCTGCGGGAGTAGCTGTAAGATG	26	3	1	5	2	0.00612065	23.64
C73_SL551	gGTAGGTAGGTAGGTAGAAAG	21	3	213	5	1;2;3	0.00924635;0.011722;0.0119882;0.0132457;0.0186295;0.0186299;0.0186789;0.0190869;0.0196881;0.0199028;0.0239391;0.0239398;0.0241918;0.0241923;0.0257395;0.0258431;0.0259128;0.0259849;0.0263501;0.0263502;0.026736;0.0268401;0.0270264;0.0279422;0.0284685;0.0284686;0.0296926;0.0298383;0.0314311;0.0332947;0.0345021;0.0345023;0.0346989;0.0361333;0.0382293;0.0399038;0.0414017;0.0459764;0.0466268;0.0470705;…	0.3;0.41;0.65;0.75;1.53;1.67;1.87;2.17;2.86;2.9;3.11;3.21;3.28;3.31;3.39;3.7;3.84;4.07;4.18;4.2;4.21;4.31;4.33;4.59;4.78;4.99;5.03;5.28;5.41;5.5;5.63;5.87;5.97;6.11;6.37;6.43;6.73;6.84;6.97;7.09;7.12;7.14;7.24;7.25;7.32;7.36;7.45;7.48;7.74;7.87;8.01;8.02;8.17;8.26;8.28;8.36;8.4;8.42;8.45;8.52;8.55;8.7;8.72;8.78;8.84;8.86;8.97;9.13;9.36;9.55;9.63;9.91;9.92;9.99;10.08;10.22;10.28;10.42;10.65;10.67;…
C73_SL552	GTAGGGGGATGATCCGGAGCAAGCCTTGGTACGACAAACCAATGCTGGGAAGAAAATGTCGCCAGAG	67	2	1	5	4	0.0180701	24.99
C73_SL553	gGTGGAGGAGGAGGAGG	17	2	7	5	1;2;3	0.0418739;0.0624012;0.0878031;0.196454;0.266168;0.392318;0.59155	2.31;5.19;8.16;8.68;14.28;18.64;23.72
C73_SL554	GAGCCTGAAGTATAAAAAGGGAGTAGATAA	30	2	1	5	3	0.0289994	16.24
C73_SL555	ATTAGTGCATAGATATATACCTAGATGACTCTTTGTTCTAG	41	2	1	5	3	0.0251814	13.51
C73_SL556	CGGAGGGGGTTACTCGAGAG	20	2	1	5	4	0.031114	20.03
C73_SL557	GGATGTTGGGCTCTTTCTCCTTTCCTTACTCTCTCCAGAG	40	2	1	5	4	0.0204074	28.13
C73_SL558	TGGAGGAGGAGGAGGAT	17	2	1	5	4	0.0273854	18.07
C73_SL559	ttcgataagtagatagctacctacgaggtAGTCATTTACGATAAAACGATATATAG	56	2	1	5	3;4	0.00319897;0.0229059	30.53;32.48
C73_SL560	attggaTGGTGATATACAGATTTG	24	2	1	5	3	0.0292093;0.0313843	28.21;29.45
C73_SL561	gggaggggaggaagttacacacacatagtgccacaTTTGCAAATCTAAAATATAG	55	2	1	5	2;3	0.0467674;0.275892	5.67;12.22
C73_SL562	taGTACGTGAAGAAGGAGAAGAAGCAAGCATCTATCCATCTATTAACATCATCAGCCGCAGCAGCAGCAG	70	62	1	4	4	0.0140492;0.0156298	12.83;14.3
C73_SL563	aCCTATCTATCTATTTAT	18	37	2	4	2;3	0.0664375;0.105685	14.68;16.54
C73_SL564	GAGGAGGAGAAGAAGCAAG	19	37	1	4	1	0.150283	11.96
C73_SL565	gggtgGGCAGGTAGGTAGGTAG	22	23	2022	4	1;2;3;4	0.00357631;0.00409538;0.00482201;0.00505373;0.00512894;0.0056694;0.00584365;0.00667188;0.00735019;0.00751884;0.007877;0.00823858;0.00833903;0.00858974;0.00879622;0.0096425;0.00967603;0.00970652;0.00983948;0.00987954;0.00997552;0.0100402;0.0100633;0.0101676;0.010225;0.0102534;0.0104914;0.0111135;0.0111236;0.0113085;0.0113284;0.0113577;0.0115521;0.0119304;0.0120606;0.0121317;0.0122714;0.0123564;0.0…	0.48;0.61;0.66;0.68;0.71;0.73;0.8;0.84;0.85;0.87;0.89;0.98;1;1.01;1.02;1.03;1.04;1.09;1.13;1.15;1.17;1.18;1.2;1.23;1.25;1.26;1.27;1.3;1.32;1.33;1.34;1.35;1.37;1.38;1.39;1.4;1.41;1.42;1.44;1.45;1.49;1.5;1.52;1.55;1.58;1.6;1.61;1.62;1.64;1.65;1.67;1.7;1.71;1.72;1.73;1.76;1.79;1.8;1.81;1.82;1.85;1.89;1.9;1.92;1.93;1.94;1.96;1.98;2.02;2.03;2.09;2.1;2.11;2.12;2.15;2.17;2.23;2.28;2.36;2.38;2.41;2.42;2.…
C73_SL566	GGTTGGTGGGTAGGCAG	17	12	2	4	1;2	0.0729638;0.458446	4.62;19.19
C73_SL567	TGGTGATTGACTTCTTATTAGTCAATCTTCTCCTAG	36	10	1	4	3	0.077859	12.94
C73_SL568	tGTTGTTGTTGTTGTTG	17	10	12	4	1;2;3	0.0238858;0.0323565;0.0354477;0.0448695;0.0449075;0.059973;0.0601488;0.0602028;0.0602668;0.0774656;0.0775629;0.0801246;0.080246;0.0881567;0.0882548;0.169663;0.169794;0.195625;0.210226;0.210316;0.525749	5.53;7.89;9.6;9.61;10.35;10.37;16.67;16.68;17.6;22.21;22.24;22.45;26.05;26.06;26.6;26.67;27.23;28.93
C73_SL569	tgtttggaagggattTTTGGTTGCTTGTGCGGTATTGTATGTGTAGAG	48	8	1	4	2	0.231761;0.281649	4.5;6.12
C73_SL570	ATCTATTTATTAGCGTCATTAGCCGCAGCAGCAGCAG	37	8	1	4	2	0.122214	7.11
C73_SL571	aggAGGAGGGGGAGGAGGAGG	21	7	3	4	3	0.0411256;0.042955;0.146638	13.23;18.68;28.07
C73_SL572	agagaaAGAGGAGGAGGAGGAGGAG	25	7	10	4	1;2;3	0.0119416;0.0287376;0.0428089;0.0887642;0.120045;0.200074;0.270122;0.305483;0.354237;0.982115	0.07;5.76;6.91;9.17;12.3;14.19;14.89;19.39;20.49;22.65
C73_SL573	GTCCCGACGGCTGTGAATGCCCCTCTCTCTTGCTCAGGCG	40	7	3	4	2	0.279527	9.95
C73_SL574	TTATAGATATATACATATACACAAATATGTATTTAAGATTGACGTTTTTGGG	52	7	1	4	3	0.00959958	21.88
C73_SL575	AGTCTAGCTAGCTACTCTACCTACCAATAATCACCAAAAATTACACACACAG	52	7	1	4	3	0.00124788	28.42
C73_SL576	tttattagcgtcatcagccgcagcagcagcaggtgGGTAGGCAGGTAGGTAG	52	7	675	4	1;2;3;4	0.00406178;0.00406358;0.00424907;0.00617923;0.00630918;0.00680166;0.00706408;0.00762216;0.00810199;0.00893507;0.00932851;0.0105392;0.0116447;0.0126378;0.013075;0.014262;0.0149314;0.0158418;0.016189;0.0162072;0.0170966;0.017612;0.0188634;0.0189122;0.0201498;0.0201523;0.0201613;0.0202463;0.0205021;0.0205536;0.0207085;0.0215629;0.0222537;0.0222718;0.0225772;0.0234829;0.0246732;0.0247794;0.0249623;0.…	0.45;0.58;0.71;0.77;0.9;1;1.16;1.17;1.22;1.26;1.28;1.32;1.37;1.39;1.41;1.46;1.51;1.53;1.55;1.59;1.66;1.67;1.71;1.83;1.86;1.93;1.98;2.09;2.33;2.47;2.48;2.75;2.81;2.83;2.84;3.03;3.04;3.05;3.08;3.11;3.12;3.13;3.16;3.22;3.23;3.29;3.34;3.38;3.52;3.65;3.67;3.84;3.85;3.89;3.93;3.95;3.97;3.98;4;4.04;4.08;4.2;4.22;4.39;4.4;4.45;4.56;4.62;4.68;4.76;4.83;4.84;4.85;4.9;4.91;4.93;4.94;4.95;5.09;5.2;5.24;5.26;…
C73_SL577	ccatctTTTAGCATCATCAAGTGCAACAGCAGCAG	35	7	1	4	3	0.00877623;0.00952646;0.00956692	25.81;25.83;26.37
C73_SL578	GTAGTAGTAGTAGTAGTAGTA	21	6	1	4	3	0.0958606	27.01
C73_SL579	TTTTTGTTTGATGCAGGGGAACGGGATGAGTGGGGAGAAATGGTTG	46	6	2	4	2	0.157213;0.18409	17.06;18.87
C73_SL580	GTCTGCGTCTGGGGGGGAAGGCACTGTGATAGG	33	6	1	4	3	0.0840654	18.01
C73_SL581	CTACCTATCTACCTATCTATCTACCTAG	28	6	1	4	4	0.033122	14.98
C73_SL582	gcaggtgGGTAGGTAAGTAGGTGG	24	6	237	4	1;2;3	0.0076559;0.00817773;0.0108176;0.011584;0.0116356;0.0118522;0.0122512;0.0143631;0.0153805;0.015449;0.0168046;0.0192574;0.0205294;0.0211038;0.0219805;0.0220539;0.0220776;0.0221671;0.0222129;0.0228117;0.0237736;0.024852;0.0251925;0.0254874;0.0265266;0.0270166;0.0271237;0.0271761;0.027606;0.0276606;0.0277123;0.0280367;0.029562;0.0296985;0.0298296;0.0300803;0.0302266;0.0303314;0.0311619;0.0317058;0.0…	0.09;0.13;0.56;0.84;0.86;1.06;1.08;1.43;1.47;1.75;1.77;1.78;1.81;2.45;2.84;2.98;3.41;3.45;3.66;3.69;3.73;4.18;4.48;4.52;4.55;4.86;4.94;4.98;5.13;5.14;5.16;5.36;5.79;5.96;5.97;6.01;6.06;6.18;6.28;6.37;6.49;6.63;6.88;6.97;7.01;7.21;7.31;7.35;7.4;7.41;7.48;7.49;7.5;7.51;7.55;7.71;7.72;7.73;7.79;7.82;7.88;7.94;8.08;8.29;8.57;8.64;8.77;8.83;8.86;8.94;9.03;9.08;9.14;9.28;9.34;9.57;9.59;9.62;9.77;9.79;9…
C73_SL583	gAAGGGTATCAATCATACACATACACACAAATCAAG	36	6	1	4	3	0.0500943;0.0508174	12.93;12.97
C73_SL584	CAAGCACCTGTCTATCTATCTATCTATTGGCATCTTCAACCGCAGCAGTAGCAG	54	6	2	4	2;3	0.00660599;0.0154337;0.0161648	14.16;18.8;23.99
C73_SL585	tgtcttgggtttttgtgataTTTGTGATAGAGTAGGGGAAAGGAG	45	6	1	4	1;2	0.0341416;0.137021	7.9;18.18
C73_SL586	acctatcgtgtatcaataATATTACCATAGGTGGGAGTACAGACGCTACACCTAG	55	6	1	4	2;3	0.0166889;0.105422	28.06;40.44
C73_SL587	tgtgttgtcgCCTTTGATCTCTTGTTCTGTCTTTAGGAGGAAGAG	45	6	1	4	3	0.0280571	15.9
C73_SL588	ggtGGGTAGGTAGGTAGGTAGATAG	25	6	269	4	1;2;3;4	0.00881183;0.00886325;0.00941301;0.0114165;0.0124922;0.0125867;0.0126705;0.012689;0.0127362;0.0143711;0.0144092;0.0156246;0.0163584;0.016424;0.0173505;0.0176431;0.01998;0.0225642;0.0240314;0.0241807;0.0244038;0.0246093;0.0261297;0.0262842;0.0265957;0.0266692;0.0266813;0.0267235;0.0270496;0.0277631;0.0288269;0.0300751;0.0309406;0.0310533;0.0317928;0.0322895;0.0325977;0.0328907;0.0337523;0.0339732;…	0.81;0.87;1.17;1.3;1.38;1.47;1.82;1.87;2.21;2.36;2.38;2.47;2.51;2.64;2.92;3.09;3.15;3.6;3.65;3.73;3.84;3.88;3.91;3.95;4.1;4.12;4.15;4.2;4.68;4.73;4.76;4.79;4.8;4.99;5.04;5.05;5.17;5.22;5.23;5.39;5.41;5.46;5.48;5.53;5.55;5.6;5.63;5.66;5.67;5.71;5.84;5.86;5.88;5.9;5.95;5.97;5.98;6;6.04;6.36;6.37;6.38;6.57;6.62;6.72;6.74;6.75;6.76;6.89;6.9;6.93;6.94;6.96;7.05;7.08;7.1;7.13;7.15;7.16;7.19;7.45;7.46;7…
C73_SL589	TGGGTAGGTAGGTAGAGAA	19	5	1	4	3	0.224015	14.59
C73_SL590	gGTAGGTAGATAGGTAGATAGAGAG	25	5	4	4	1;3	0.0637124;0.142968;0.304615;0.564805	3.05;4.28;12.55;13.56
C73_SL591	ATGCTAGTAGTGATGAAGGGAAAGGGAAAAGGAGAAGGAAAAGGGCTGCT	50	5	1	4	3	0.0280956	16.58
C73_SL592	ctgctactACTACTACTAAGGGGGAGATGAGGAGACTGGATTGGTTGGATAG	52	5	1	4	2;3	0.00698748;0.0148881	21;21.19
C73_SL593	TAGAATGTATAGGAGAAAAGAACAAGAGAAAAGGATAGGTAGAGGGGATGGTAGGAG	57	5	1	4	2	0.251574	7.37
C73_SL594	GGGGGGGTTGGGGTTTGAGGAAGATCACTGAGAGGGGATGGAG	43	5	1	4	3	0.0342701	17.44
C73_SL595	GTGTTTTTATAAATGTGGTTGGCTTACCGGCACATATTACATATGTCTTTTTGAGAGTGGGAGGGAGG	68	5	1	4	3	0.00560964	30.62
C73_SL596	TGTGTTGTGTAGCTAGCTAGCTTGATGG	28	5	1	4	3	0.11205	19.98
C73_SL597	TGATGACTAGAAAAGACGCATTGCGTAGAACGATCTGTCGATCAAGGAGAAGAACTTTTTGCCCCTCG	68	5	1	4	4	0.0352501	26.43
C73_SL598	gtaggaaaggtAGGTAGGTAGATGGGTAGATAG	33	5	18	4	1;2;3	0.0220058;0.038626;0.0406924;0.049705;0.0635774;0.0748871;0.0784678;0.0902663;0.0960012;0.0991181;0.107355;0.129935;0.150134;0.163038;0.260186;0.317458;0.33868;0.404834	5.11;8.94;12.92;13.6;13.77;14.04;14.42;15.24;15.26;15.68;15.92;16.81;18.21;18.25;18.55;23.71;26.85
C73_SL599	TGTTTGAAGAATTTTACTCGACTTAGTACCTTTGATGGGGGCAAGAGAAAGGCGGAAAAG	60	5	1	4	1	0.0994961	16.33
C73_SL600	atgtGATTGGTTGGTTGATTG	21	5	12	4	1;2;3	0.014522;0.0252047;0.0277602;0.0322602;0.0334485;0.0361975;0.0459854;0.0564619;0.0753403;0.0892453;0.0965563;0.284405	4.44;8.93;11.63;11.79;17.34;19.87;22.58;23.96;24.77;29.3;31.41;33.24
C73_SL601	TGGTTATTCTATGTATCTTCTTTCTTGATGTAGAG	35	5	1	4	4	0.0177963	26.22
C73_SL602	ttagcatcatcagccgcagcggcAGCAGGTGGGTAGGTCGGTAGGTAGATAGGTAGATGTAGAGAG	66	5	10	4	3;4;5	0.00120782;0.00323921;0.0142741;0.0197058;0.0226013;0.0243755	12.15;20.72;21.96;22.53;25.82;31.68
C73_SL603	TTTCATTCTCCTTTTCTTCTTTTTCTGGTCCTCTGTATTAGATGTGCAGGCGGCGGTGAAGGGGGAAG	68	5	1	4	2	0.0242133;0.0243694	13.71;13.8
C73_SL604	tgctgatGAGGGAGGTATAGATGGGAGGAACGTTTCTCGTCCCTCTTTTCTGAATAG	57	5	1	4	2	0.0190286;0.0251227;0.0306199	27.49;29.25;29.76
C73_SL605	GAACATGGCTCTCTAGGAGAAGTACCTACCTCGGCTTAAGAAAG	44	5	1	4	4	0.00823014	32.7
C73_SL606	ttggttGGTTGGTAGGTAGATAG	23	5	201	4	1;2;3;4	0.00397041;0.0163454;0.0167264;0.0167992;0.0171962;0.0178925;0.018284;0.0183706;0.0187339;0.0188487;0.0190192;0.0190814;0.0190899;0.0191391;0.0200788;0.0201941;0.0212288;0.0212376;0.0212823;0.0214149;0.0215387;0.0219458;0.0219664;0.0221094;0.0225624;0.022729;0.0228461;0.0229952;0.0230766;0.0232391;0.0235994;0.0252493;0.0253112;0.0270522;0.0278135;0.0295754;0.0300506;0.0309602;0.0310291;0.0310658;…	0.72;0.74;1.36;1.46;2.02;2.93;3.07;3.08;3.16;3.36;3.39;3.94;4.12;4.19;4.26;4.28;4.29;4.49;4.5;4.52;4.7;4.84;5.17;5.26;5.35;5.36;5.37;5.44;5.68;5.69;5.73;6.05;6.12;6.18;6.22;6.61;6.67;6.8;6.86;7.2;7.24;7.91;7.98;8.05;8.18;8.31;8.42;8.48;8.6;8.65;8.68;8.78;8.97;9.15;9.18;9.19;9.2;9.25;9.38;9.68;9.7;9.83;9.84;9.87;9.91;10.1;10.11;10.2;10.22;10.3;10.33;10.48;10.5;10.58;10.73;10.84;10.87;10.9;11.08;11…
C73_SL607	GTTTCTGATCTTTGGTGTCTTGGGTTATACATGCTTGAGGGAGG	44	5	1	4	3	0.0353739	21.64
C73_SL608	gaaatggcaaattttatgacataaTAGGTAGGTAGAAAGGTGG	43	5	18	4	1;2;3	0.00730332;0.0478834;0.0712044;0.0714923;0.106484;0.111854;0.119207;0.135849;0.136496;0.147391;0.183995;0.196168;0.271838;0.341487;0.412373;0.465168;0.500044;0.524565	3.13;3.7;4.05;4.27;5.63;6.91;8.44;9.15;9.52;9.89;10.78;10.94;11.89;12.07;14.16;14.86;17.36;27.59
C73_SL609	TGCTGCTGCTGCTGCGG	17	5	4	4	2;3	0.0449592;0.0480081;0.0865;0.386589	2.85;11.96;24.2;25.68
C73_SL610	AAGGGACCTGGTTAGGTGTAAAGTATAG	28	5	1	4	3	0.165993	7.69
C73_SL611	TGGCTGTTGTTGTCAGAGTTTGTAG	25	5	1	4	3	0.0334329	25.28
C73_SL612	gggagggtagagatggtagattggagcagaagtatctTGTGATCTTGAAGAGGAG	55	5	1	4	3	0.0509125;0.11683;0.135613	15.58;20.13;28.36
C73_SL613	CAATAGGGGTACATCTCAATAG	22	5	3	4	2;3	0.0118162;0.013615;0.0208696	24.39;29.34;31.23
C73_SL614	taattttacggaaggttTCTGTATTTGGTGTTCGAGCAAGGCACATAGGTAG	52	5	1	4	4;5	0.0016447;0.00850407	14.44;17.08
C73_SL615	aAAGAAAGAACAGAGA	16	5	1	4	2	0.101045;0.101046	7.98
C73_SL616	ggtaGGTTGGCTGGTTGGTTG	21	5	8	4	1;2;3	0.00369628;0.0120312;0.0126759;0.0130021;0.0149808;0.0325757;0.0611393;0.0794091;0.167449	12.21;15.8;16.07;17.52;19.14;19.18;22.24;24.56;28.71
C73_SL617	ctGTGTGTGTGAGTGGTTATGGATGAACGACGAAGGGAGTGTTCCGATAGAG	52	5	1	4	4	0.00185964;0.00251872	36.06;37.66
C73_SL618	TTGTTTGTTTGTATAAGTAAATGAATATGGTAGACGAGAGAG	42	5	1	4	3	0.0300106	26.67
C73_SL619	aAGGAAGGGAGGTAGATAG	19	5	17	4	1;2;3;4	0.0424011;0.0591992;0.0603447;0.118693;0.144446;0.15526;0.157816;0.215574;0.228735;0.247437;0.361907;0.408918;0.414755;0.448585;0.549272;0.623357;0.800028	0.74;2.09;2.86;4.94;5.73;6.16;7.32;7.61;7.65;8.33;9.26;11.84;13.65;14.65;16.35;23.38;26.96
C73_SL620	tTGGTAGGTAGATAGATAG	19	5	68	4	1;2;3	0.0162751;0.0195862;0.0225732;0.0226096;0.0229131;0.0243405;0.025252;0.0255155;0.0282828;0.0339998;0.0344719;0.0351865;0.0358468;0.0393157;0.0404069;0.041337;0.0425456;0.0432155;0.0433983;0.0466073;0.0486162;0.0516268;0.0555307;0.0581866;0.058633;0.0631263;0.0663131;0.0674459;0.068303;0.0742461;0.0791578;0.0794681;0.0798651;0.0824114;0.0844881;0.0855872;0.0912644;0.0973691;0.100464;0.103342;0.105…	1.87;3.49;3.9;4.36;5.75;6.31;7.46;7.71;7.92;7.96;7.97;8.02;8.35;8.38;8.77;9.01;9.37;9.55;9.65;9.83;9.92;9.94;9.96;10.15;10.16;10.21;10.44;10.56;11.47;11.48;11.83;12.18;12.66;12.8;13.2;13.23;13.28;13.36;13.53;13.55;13.66;13.98;14.04;14.06;14.49;14.72;14.87;14.91;14.98;15.6;15.8;16.4;16.43;16.53;16.72;17.16;17.24;17.31;17.55;17.57;17.82;17.83;17.99;18.56;19.23;20.32;20.38;20.54;20.69;21.04;21.58;21…
C73_SL621	gAAGGTAGGTAGGTAGGTAG	20	5	3139	4	1;2;3;4	0.00245877;0.00322023;0.00352988;0.00353068;0.00370377;0.00467839;0.00528857;0.00561141;0.00728257;0.00751856;0.00761606;0.00829921;0.0083004;0.0083948;0.00839481;0.00845223;0.00861719;0.00871596;0.00875345;0.00878129;0.00878154;0.00880361;0.00938606;0.00940548;0.00964346;0.00966351;0.00972399;0.00972403;0.00984073;0.00984898;0.00999179;0.0102301;0.0106296;0.0106448;0.010646;0.0107203;0.010731;0.…	0.17;0.2;0.24;0.26;0.27;0.28;0.29;0.33;0.34;0.36;0.38;0.4;0.42;0.43;0.44;0.46;0.47;0.49;0.5;0.51;0.53;0.54;0.57;0.58;0.6;0.61;0.62;0.64;0.66;0.67;0.68;0.7;0.75;0.77;0.78;0.8;0.81;0.82;0.83;0.84;0.85;0.87;0.88;0.9;0.91;0.92;0.93;0.94;0.95;0.97;1;1.02;1.03;1.06;1.07;1.08;1.13;1.14;1.15;1.17;1.18;1.19;1.2;1.22;1.24;1.26;1.3;1.31;1.32;1.33;1.35;1.38;1.4;1.41;1.42;1.43;1.44;1.45;1.46;1.47;1.48;1.5;1.5…
C73_SL622	tgatatatttaGGTAGCAGAAAGGAAGGATGTGTGTTAGGGAGAGATAG	49	5	1	4	3	0.0127014;0.0273881	15.66;19.81
C73_SL623	gTAGATTAGGTAGATAGGTAG	21	5	65	4	1;2;3;4	0.00882488;0.0169244;0.0187548;0.0219101;0.0229786;0.0239233;0.025732;0.0283327;0.041602;0.0459158;0.0545236;0.0566724;0.0570345;0.0577622;0.0589517;0.0595303;0.0652869;0.0659182;0.06672;0.0691103;0.0697773;0.072251;0.072253;0.0746842;0.0766554;0.0805022;0.105525;0.109129;0.111962;0.117959;0.125078;0.129891;0.143525;0.144266;0.146934;0.148241;0.156077;0.158456;0.171622;0.172771;0.177857;0.177984;…	1.41;1.9;2.77;3.69;4.78;5.39;5.76;5.79;6.02;7.4;8.16;8.23;8.51;8.62;8.71;8.75;9.01;9.02;9.2;9.42;9.67;9.87;9.98;10.21;10.7;11.02;11.15;11.47;11.52;11.7;12.48;12.61;13.34;13.4;13.95;14.12;14.59;14.87;15.04;15.58;15.76;16.05;16.09;16.16;16.95;17.5;17.53;17.69;18.88;19.21;19.39;19.44;19.65;21.13;22.53;22.94;22.96;23.25;23.36;24.74;24.83
C73_SL624	AGGCAGGTGGGTAGGTAGATAG	22	4	5	4	2	0.0709827;0.0794765;0.0930223;0.0994394;0.203363	10.29;11.85;13.54;17.82;24.28
C73_SL625	AGGCAGGTGGGTAGGTAGAG	20	4	1	4	2	0.263025	9.2
C73_SL626	caggtAGGTAGGTAGGTAGCCAG	23	4	55	4	1;2;3;4	0.0106045;0.013997;0.0146774;0.01653;0.0173256;0.0176998;0.0186931;0.0239834;0.0243119;0.0272815;0.0274245;0.0274474;0.0309827;0.0310241;0.0311178;0.0315006;0.0316551;0.03197;0.0329236;0.0341049;0.0352047;0.0353899;0.0386623;0.0396823;0.0397686;0.0403741;0.0416066;0.0425898;0.0428025;0.0433133;0.0434131;0.0448467;0.0453192;0.0453458;0.0491282;0.0492736;0.049397;0.0494709;0.0505275;0.0513222;0.053…	1.8;1.92;4.76;4.85;4.86;5.79;5.83;7.37;7.4;7.52;7.69;8.09;8.25;8.48;8.51;8.57;8.7;8.74;10.23;10.29;10.34;10.41;10.58;10.84;10.85;10.89;11.18;11.66;11.95;12.08;12.59;12.83;12.92;13.02;13.06;13.07;13.27;13.55;13.58;13.64;13.67;13.82;14.1;14.26;14.28;14.51;14.82;15.17;15.18;15.22;15.4;16.07;16.66;16.79;17;17.15;17.27;17.41;17.44;18.1;18.19;18.21;19.6;19.75;19.92;20.11;20.12;20.25;20.49;20.71;21.07;2…
C73_SL627	tagaTAGGTAGGTAGGCAGGTA	22	4	21	4	1;2;3	0.00388828;0.0275441;0.0373453;0.0413325;0.0447789;0.0611686;0.0619062;0.0666825;0.069273;0.0692877;0.0766806;0.104412;0.122826;0.131305;0.140606;0.162565;0.169037;0.267074;0.271321;0.28872;0.451419;0.532527	4.96;7.01;8.38;9.86;10.57;11.1;12.19;12.2;12.24;12.3;12.31;12.88;14.14;14.27;15.39;15.59;16.13;17;18.32;24.4;24.92;31.17
C73_SL628	AAGTTATTATTAGTTCACATCTCTACCTTAAGAAGTGTGTCTAGTGATATGATGTTTTGGTGT	63	4	1	4	3	0.0290549	17.29
C73_SL629	CCAGTCTGTCCTTTTTGCATGTAGATCGTTCTTTAGGCTTTTTGATGTGTGTAT	54	4	1	4	4	0.0209453	23.76
C73_SL630	GTTGGGGTGAGAGAGATTTGAGGTCCAGTAGTAATAATCGATTGAGTCTTTTCGGTTTGGTTGGTAA	67	4	1	4	4	0.00222232	29.05
C73_SL631	GACTTGTAGACTGATTGTTAATATATATAGGCATGTATCTTTTTCTCATATACTAGACTTTGGAGTAG	68	4	1	4	4	0.00133344	39.24
C73_SL632	tggtaGGTAGGTAGATAGGAAG	22	4	131	4	1;2;3;4	0.0102441;0.0116762;0.0119148;0.0125961;0.01774;0.0244166;0.0263788;0.0264445;0.0278198;0.0287997;0.0290601;0.0307741;0.0307764;0.0331423;0.033995;0.036356;0.0366346;0.0385332;0.0385537;0.039534;0.0395363;0.0425717;0.0427963;0.0430149;0.0453595;0.0453683;0.0455043;0.0466009;0.0466125;0.0467258;0.0468057;0.0478143;0.0479192;0.0488072;0.0495027;0.0495047;0.0509523;0.0519271;0.0526177;0.0549882;0.05…	0.64;1.05;1.19;1.53;1.61;1.79;2.36;3.11;3.22;3.26;3.95;3.96;4.3;4.49;4.56;4.73;4.74;4.89;5.04;5.7;6.52;6.6;6.61;6.62;6.75;6.86;6.93;7.02;7.21;7.44;7.9;7.95;7.98;8.01;8.04;8.05;8.2;8.27;8.28;8.29;8.37;8.44;8.54;8.59;8.83;8.85;8.96;9.21;9.49;10.2;10.46;10.56;10.57;10.62;10.7;10.88;10.9;10.91;10.92;10.99;11.19;11.24;11.48;11.61;11.86;11.87;11.94;12.25;12.38;12.49;12.5;12.61;12.72;12.79;12.91;12.97;1…
C73_SL633	GAGGGAGGGAGGGGAGGAAG	20	4	2	4	2;3	0.0942659;0.311834	5.59;15.45
C73_SL634	tgttGGTGGGTAGGTAGATAG	21	4	517	4	1;2;3;4	0.00527036;0.00680086;0.00740991;0.00818908;0.00944376;0.0131456;0.0141022;0.0141095;0.014748;0.014915;0.0149613;0.0149991;0.0150746;0.0151428;0.0151716;0.0159468;0.0160888;0.0161309;0.0162938;0.0168068;0.0170452;0.0170817;0.0186254;0.0190385;0.0194648;0.0195092;0.0195614;0.0195745;0.0201502;0.0209813;0.0216641;0.0219166;0.0222872;0.0224194;0.0237534;0.0238256;0.0240786;0.0241615;0.0243358;0.0245…	0.47;0.82;1.34;1.36;1.42;1.49;1.51;1.55;1.61;1.75;1.83;1.88;1.9;2.08;2.19;2.28;2.5;2.54;2.61;2.62;2.85;2.86;2.88;2.89;2.91;2.92;3.01;3.12;3.25;3.35;3.37;3.39;3.5;3.51;3.61;3.63;3.75;3.79;3.93;3.94;3.96;4.06;4.07;4.09;4.13;4.27;4.33;4.44;4.46;4.5;4.57;4.58;4.68;4.76;4.97;5;5.03;5.1;5.13;5.19;5.23;5.44;5.45;5.47;5.49;5.51;5.52;5.54;5.58;5.65;5.67;5.68;5.76;5.79;5.93;6.09;6.14;6.16;6.18;6.19;6.28;6.…
C73_SL635	GAGGGTTGGTGGGACGGCTTGTGTTTAATGTGTGTGTTA	39	4	1	4	3	0.0132796	23.22
C73_SL636	AATGACTGCCTGGCCTTGGCTCGTGGAGAGTTCTTGTGCTCAGGTGGGAGGTAGTAG	57	4	1	4	3	0.00549468	23.96
C73_SL637	CGGTGGGTAGGTAGATAGGTAGGTTGATAGTATTTACTCATCTCTGACATGGATTGATGGGAAGATTAG	69	4	1	4	4	0.00850764	26.41
C73_SL638	GTCAACAACAACAACAACAG	20	4	1	4	3	0.228323	11.77
C73_SL639	TGTGTGTGGAGGTAGGTAG	19	4	1	4	2	0.10119	12.25
C73_SL640	GTAGTGGTGGTGGTAGG	17	4	1	4	2	0.149318	10.71
C73_SL641	AATAGGGGGGAGGTTTTTGACTTTCCATCTAGGGGGGGCAT	41	4	2	4	4	0.00424889	33.92
C73_SL642	TCTGTTTTAGCTTTTCTTCTTGTTGTATATGAAAGAAAACAAAGGGGAGGG	51	4	1	4	2	0.0930854	17.28
C73_SL643	TTCGGATAGAAGAAGAGGTGACGAAAATTTAGGTAGCTTTAGGGGGTTAG	50	4	1	4	3	0.0905484	8.17
C73_SL644	GCAGTTGAAATGATGATCGACTCATTTGGGTTGGAA	36	4	1	4	2	0.0336357	25.55
C73_SL645	GGTGGATCGAAGGCACTTTGAAGAAGCAGTGTGTCTTATTTGAGGAGCAG	50	4	1	4	2	0.0291548	15.82
C73_SL646	CTCTCGAGTTCTAAGCGCCAAAAAAAACAAGCGCAGGTAGATAGGCTTTTTAGGCAATAGCTAG	64	4	1	4	4	0.00307934	29.16
C73_SL647	GGGTGTTTGTGTGATGTATGATATGTAAGGGAATGATAAGTATCTCG	47	4	1	4	2	0.0138777	29.39
C73_SL648	ttGGTAGGTGGGTAGGTAGGTAG	23	4	1714	4	1;2;3;4	0.00430798;0.00559843;0.00618442;0.00636116;0.00703239;0.00704368;0.00755525;0.00782714;0.008197;0.00846045;0.00866126;0.00893354;0.00897811;0.00949515;0.00973829;0.0098625;0.0101191;0.0102487;0.0103537;0.0112337;0.0115561;0.0115608;0.0118927;0.0118936;0.0121627;0.0122581;0.0125008;0.0125645;0.013574;0.0135829;0.0136084;0.0138635;0.0139449;0.0141764;0.0145445;0.0146507;0.0149469;0.014972;0.015202…	0.12;0.2;0.21;0.25;0.35;0.36;0.42;0.43;0.49;0.51;0.56;0.57;0.6;0.61;0.63;0.64;0.66;0.69;0.71;0.72;0.74;0.75;0.87;0.88;0.89;0.96;0.97;0.98;1.01;1.02;1.09;1.1;1.11;1.12;1.14;1.15;1.19;1.24;1.25;1.28;1.29;1.31;1.32;1.33;1.38;1.4;1.44;1.48;1.5;1.51;1.53;1.54;1.59;1.68;1.71;1.72;1.73;1.82;1.85;1.86;1.87;1.89;1.97;1.98;1.99;2;2.01;2.05;2.08;2.13;2.18;2.23;2.24;2.25;2.27;2.28;2.35;2.4;2.42;2.49;2.52;2.5…
C73_SL649	CGCCTTTCCTTCATCTCTGTCCCATATCCCTCCATCACAATAAATACACTTTCTTCTTTTTATGC	65	4	1	4	3	0.0215223	24.08
C73_SL650	gttttgatcgaaagtctggggGATGGGTAGGTAGGTAGATAG	42	4	49	4	1;2;3;4	0.00366463;0.0121357;0.0156265;0.0156438;0.0210798;0.021118;0.0255241;0.0272586;0.0275646;0.0275649;0.0308153;0.0366896;0.0380849;0.0388047;0.043979;0.0488098;0.0515674;0.0529641;0.0563344;0.0575815;0.0581182;0.0636811;0.0667734;0.0668503;0.0716818;0.0731333;0.0793607;0.0859093;0.100049;0.11754;0.13622;0.142724;0.145902;0.146866;0.151546;0.153191;0.206269;0.208393;0.223645;0.23026;0.233143;0.2444…	0.19;0.21;0.69;2.47;4.02;4.21;5.95;6.49;6.93;7.54;8.14;8.75;9.22;9.86;10.33;10.43;10.72;10.99;11.71;12.29;13.07;13.08;13.49;13.5;14.14;14.15;14.28;14.37;14.66;14.87;15.2;15.95;16.96;17.04;17.93;18.12;18.79;19.57;20.85;21.26;22.62;22.93;23.09;23.19;23.58;24.68;25.38;27.24;27.4;27.97;27.98
C73_SL651	ttttgactttccatctaGGGGGGGCACATTTCCAGCTTAGCCAATAAG	48	4	27	4	4	0.00381599;0.00513351;0.00579086;0.00803188;0.00803222;0.00835882;0.00838883;0.0103773;0.0123745	28.12;29.69;30.99;31.44;31.48;32.58;32.68;32.69;35.19
C73_SL652	TTGATTTGACAGCATCGTAGTGTGTTGTCAGAATGAAGCTTTGTAGTTAG	50	4	1	4	4	0.00695358	29.14
C73_SL653	TTTTGTCTTTTACCTAACCTTTACTTCCTTTCCTTCTGCTGGCTAG	46	4	1	4	1	0.38233	5.61
C73_SL654	TTGATGGTAAGAGAACACATGTTAGAGATAAACGAACAATTTATGGTTGATTGATTGATGAATG	64	4	1	4	4	0.016309	22.21
C73_SL655	GGTAGGTAGGTAGGTGGAAAAG	22	4	1	4	2	0.0211824	16.4
C73_SL656	ttAGTAGGTAGGTAGGTAGGTAGATAG	27	4	72	4	1;2;3	0.00801921;0.015183;0.0152419;0.0159675;0.0162479;0.0164213;0.0199431;0.0219117;0.0241122;0.0250479;0.0281352;0.0284754;0.031164;0.0375807;0.0381419;0.0388315;0.0407747;0.0424174;0.0429616;0.0462189;0.0474347;0.0477972;0.0478942;0.0479406;0.0506376;0.0507545;0.0520675;0.0622951;0.0681111;0.0773732;0.0843489;0.0878754;0.0899551;0.0902057;0.0910011;0.0933875;0.0946079;0.0953133;0.0976882;0.0984513;…	1.35;1.4;2.66;3.05;3.27;3.56;4.15;4.68;5.38;6.2;6.31;6.32;6.5;6.65;7.23;7.47;7.54;7.84;7.88;9.88;10.25;10.57;10.76;11.37;11.6;11.94;12.12;12.86;13.11;13.33;14.3;14.71;15.06;15.33;15.38;15.66;15.95;16.03;16.06;16.32;16.86;16.95;17.68;17.78;17.84;18.1;18.19;18.26;19.03;20.1;20.11;20.32;20.73;20.87;20.97;21;21.16;22.33;22.59;22.61;22.8;22.81;22.93;23.1;23.3;24.03;25.11;25.64;28.25;29.1
C73_SL657	TATAGATGGTAGGTAGGTAG	20	4	1	4	2	0.0728372	18.2
C73_SL658	AGGCATGTACCTTGTTGGAGAATAGGTAGGTAGATAGATAGTGGTTTATGTAG	53	4	1	4	4	0.00392905	20.13
C73_SL659	tCTACCTACCTACCTGCCTACC	22	4	7	4	1;2;3	0.0338919;0.0514898;0.0519474;0.0938749;0.115284;0.127443;0.181691	13.34;14.3;15.65;16.75;16.84;17.76;18.35
C73_SL660	AGAGGAGGTAGGGTAGGTAG	20	4	1	4	2	0.44194	6.9
C73_SL661	TTTGTTGTTCCGTGCCTTCCCGAACTCTTCGGGTAATGAGCAAAGGCTAAGTAG	54	4	1	4	2	0.0855785	10.25
C73_SL662	gtcttccttattactgatctTGCATGGGTTGATTTGCATCTTTATCGTGCAGGGGATGGGAAAG	64	4	1	4	2	0.192661;0.204831	11.74;12.99
C73_SL663	gtaGGAGGAGTCAGGAAGAAGAACGGGAGGTGGTGGACAGTCATTAGCACCCAGCTAG	58	4	1	4	4	0.0138249;0.0138417	21.93;21.94
C73_SL664	CATACTTTGCATTGTATTTATGTGTAGTGTTTTAATCG	38	4	1	4	3	0.0284019	11.66
C73_SL665	TGTTAGTTCTTTGCCAGCATTTGCTTTTGTGGTCGCATAT	40	4	1	4	2	0.173611	17.27
C73_SL666	AGGTAGGTAGGCAGGTAAGTAGGGAG	26	4	1	4	2	0.0873693	15.09
C73_SL667	CAATCTAGTGGAGGAGGAGAAGACTCATCTAGATA	35	4	1	4	4	0.167502	12.58
C73_SL668	TTTTGTAAATGTGTGTGATGGGTGACAAG	29	4	1	4	3	0.00756792	32.04
C73_SL669	CTTTCTGTATTTTTAGGGGGGTGTAA	26	4	1	4	3	0.120166	14.72
C73_SL670	cctccttcttctttctCTTCAATGTGCGTATAG	33	4	1	4	2	0.148889;0.150556	8.18;8.39
C73_SL671	TTTTTGCTTGGCTAGTCATGTCTTTCGGCGAGGGTTTTGAATAGCGATTTAGATTGTTATTGATT	65	4	1	4	4	0.0054363	21.28
C73_SL672	TGTGCTCATTGTGTCGCCTCATCCATGCGATGTGTACATAACTAAGATAGCATAGCATGGTG	62	4	1	4	4	0.00363409	35.5
C73_SL673	gaaggaggaggGGGAGGAGGAGGAGGAG	28	4	16	4	1;2;3;4	0.0138672;0.0140348;0.0267518;0.0287183;0.0603869;0.0609424;0.0645803;0.0788343;0.105262;0.140494;0.151274;0.156407;0.172427;0.17607;0.181374;0.222832;0.398707	5.53;6.48;6.64;6.68;7.65;8.34;10.56;11.05;13.28;13.37;14.23;14.8;20.12;20.91;26.49;26.79;28.4
C73_SL674	gcTGCTGCTGACATTGCTTCTCCGGCTGCTGTGGCTGTTGTCAAGGCGTAAATGGGTCAATAG	63	4	1	4	3	0.0152283;0.0450364	20.67;25.84
C73_SL675	GATGATGAGGAGGAGGAAG	19	4	1	4	2	0.229968	10.86
C73_SL676	TTCTAGGTGGTAGATATGGTAGGTAGGTAGATAGGTAGATAGGTTGGTATGATATTTTAG	60	4	1	4	3	0.0166594	23.5
C73_SL677	gtgggTGGTAGGTAGGTAGGTGG	23	4	117	4	1;2;3	0.00303375;0.00578317;0.0171506;0.0190325;0.0191386;0.0209747;0.0221497;0.0275717;0.0294682;0.030002;0.0348507;0.0390072;0.040385;0.0444658;0.0465568;0.0466419;0.0471316;0.047408;0.0479761;0.0483548;0.0483758;0.0506929;0.0531093;0.0566058;0.0574073;0.0576305;0.0585625;0.0601566;0.0620102;0.0620665;0.0622329;0.0628233;0.0652688;0.0674134;0.0679051;0.0698018;0.0701286;0.0712737;0.0722908;0.0772551;…	0.55;0.73;0.87;1.02;1.28;1.84;2.19;3.29;3.39;3.83;4.43;4.62;4.77;4.93;5.21;5.44;5.53;5.83;5.84;5.97;6.23;6.4;6.81;7.19;7.39;7.43;7.5;7.54;7.77;7.79;7.84;7.9;8.03;8.07;8.16;8.66;8.68;8.81;8.91;8.92;9.11;9.26;9.47;9.53;9.73;10.06;10.29;10.37;10.4;10.82;11.04;11.05;11.09;11.16;11.25;11.41;11.55;11.72;11.96;11.97;12.19;12.29;12.31;12.45;12.73;12.74;12.82;12.9;13.2;13.24;13.34;13.96;14.14;14.27;14.66;…
C73_SL678	AGATGTTTTTTTAATTGTGTCTATGTACTTGTGCGGCTTGTGGTGTTTGAATTAG	55	4	1	4	3	0.00614718	33.45
C73_SL679	TGGGCTACATGGCATCAGATTTATTTCCGACCTTGTAAGTCTAATAATTTAT	52	4	1	4	3	0.0105714	30.43
C73_SL680	GGCTGGGGTCAGTACACGCAACGTGAGAGAGATTCAGTTCTTTTTGTTTGA	51	4	1	4	6	0.0127905	32.32
C73_SL681	CCATGTCTTATGTTTGTTTTTTTTCGTTT	29	4	1	4	1	0.0686398	15.07
C73_SL682	aGGTTCGAAATGACCTGCTCCTACTTGTAGGTAGATAGGTAAGTAGGTAGAAATCTAG	58	4	1	4	4	0.0168679	27.73
C73_SL683	gcaagtgaaaGGGCTGCTGATGTGGTAGAGGATGTAGGTTTG	42	4	1	4	3	0.0326548;0.0570505	22.35;23.33
C73_SL684	GTGGGCGAAGAAGGAAGCAAAGCTCCCCTCTTTTGGATAG	40	4	1	4	2	0.109273	11.61
C73_SL685	TTGGAGAATAGGTAGGTAGATAGATAGTGGTTTAT	35	4	1	4	3	0.0304196	22.64
C73_SL686	AGACGGGGGACTTTCTTTGTTGTGGGGTTAAGTAG	35	4	1	4	2	0.20719	9.68
C73_SL687	cAGGTAGGTAGGTAGGTAGATAGATAGATAG	31	4	117	4	1;2;3	0.00863477;0.0130849;0.0166888;0.0206159;0.0214376;0.0214545;0.0224833;0.0225682;0.027212;0.0275971;0.0286256;0.0295218;0.0339557;0.0344313;0.0379596;0.0395049;0.0416087;0.044299;0.0445448;0.0460657;0.047702;0.048078;0.0504852;0.0508923;0.0510038;0.0512921;0.0520403;0.0534444;0.0535658;0.0587067;0.0594691;0.0597691;0.0598637;0.0603687;0.0605273;0.0640156;0.0670843;0.0682015;0.0684923;0.0728686;0.…	2.35;3.13;3.25;3.82;4.18;4.42;4.44;4.53;5.92;6.55;6.7;6.98;7.25;8.6;8.9;9.08;9.16;9.38;9.61;9.65;9.69;9.79;9.87;9.94;10.21;10.35;10.36;10.62;10.66;10.9;10.91;11.07;11.13;11.14;11.38;11.67;11.68;11.75;11.87;11.91;11.92;12.22;12.29;12.34;12.36;12.37;12.98;13.2;13.26;13.42;13.61;13.8;13.94;14.32;14.45;14.5;14.57;14.78;14.79;14.91;15.02;15.25;15.34;15.59;15.69;15.83;15.95;16.04;16.3;16.38;16.39;16.55…
C73_SL688	tgtttgggctTTGGGGGACGTTAGGTAG	28	4	1	4	2;3	0.0199486;0.0527285	15.7;24.73
C73_SL689	GATTATTGAAGGCATGGTACTATCTTTAGGTGTAAGCTCTGATGAAATATATGATCGTATCGTTCGTAG	69	4	1	4	4	0.0113661	25.76
C73_SL690	aaggttggatgtaataaattgtgtgtgtgtatatgtgtgtagtctaCTAGTCGGTAGGTAGGTACATAG	69	4	2	4	3;4	0.0126999;0.0214126;0.0256987;0.0475448	22.35;22.87;26.79;29.55
C73_SL691	catgatgatggctatggcaatccttggccttcctcatcgtcgactgcttGATGTAGATAGGTAGGTAG	68	4	9	4	1;2;3	0.0203701;0.0272095;0.0305745;0.0632613;0.0926915;0.0987809;0.126213;0.153531;0.168852	8.8;11.72;12.18;13.8;13.83;15.15;19.57;20.58;28.83
C73_SL692	GGGAGGGAGGAGGAGAAGGAG	21	4	1	4	1	0.307433	9.02
C73_SL693	ggttGTGGAAGGGGGAGTCAAGCACATCATACGTTCAGATGTTTTGTACGCTACCAG	57	4	1	4	3	0.0493293	27.46
C73_SL694	ctggtttcattggCTCCTTGCGTTTAGCTAGTTGGTCAGTCGTCCGGTCTTTGTCGTTCTTGTATCTAG	69	4	1	4	3	0.0111675;0.0118994	32.93;35.57
C73_SL695	CGTTTTGCATGTATTTGTATATGATCAGTAGAGAGGACGATTGGGAGAAGACAGGTAGATAG	62	4	1	4	3	0.0129018	24.3
C73_SL696	GGGGGAGGAGGAGGAGGAAGAG	22	4	1	4	2	0.0751863	6.86
C73_SL697	ggTAGGTAGGTAGGTAGTTAG	21	4	230	4	1;2;3	0.00748711;0.00748768;0.00850547;0.00853536;0.00853588;0.0115451;0.0115503;0.0121223;0.0125166;0.0131433;0.013144;0.0140631;0.0146643;0.0172893;0.0172894;0.0174124;0.0192883;0.0193001;0.0200388;0.020843;0.0220532;0.0245235;0.0245249;0.0250609;0.0250986;0.0251646;0.0257865;0.0264237;0.0265651;0.0279056;0.0283763;0.0283795;0.0289048;0.0291685;0.02917;0.0292152;0.0297112;0.0297123;0.0299377;0.030038…	3.22;3.37;4.36;4.66;4.81;4.83;5.09;5.17;5.24;5.43;5.83;5.9;5.97;6.23;6.24;6.47;6.58;7.14;7.33;7.51;7.62;7.9;7.92;8.07;8.36;8.51;8.55;8.57;8.61;8.67;8.72;8.88;8.92;9.03;9.07;9.15;9.25;9.26;9.27;9.28;9.29;9.32;9.56;9.74;9.87;9.89;9.95;9.98;10.07;10.16;10.44;10.56;10.58;10.6;10.71;10.76;10.78;10.81;10.87;10.93;10.95;10.96;11.01;11.16;11.17;11.19;11.2;11.23;11.24;11.27;11.29;11.34;11.52;11.53;11.55;1…
C73_SL698	agaggggGGGAGGTAGGTAGGTAGGTAG	28	4	566	4	1;2;3;4	0.00322239;0.00456623;0.00626625;0.00643569;0.00705318;0.00785761;0.00994827;0.0103199;0.0117299;0.0143579;0.014428;0.0145834;0.0149031;0.0150436;0.015555;0.0155983;0.0156037;0.0160189;0.0162777;0.0162887;0.0171608;0.0173847;0.017881;0.0182237;0.0183628;0.0213566;0.0213607;0.0222568;0.0224781;0.0227864;0.0235758;0.0241908;0.0242586;0.0244737;0.0245498;0.0247854;0.0251079;0.025949;0.0260504;0.0261…	0.17;0.33;0.38;0.52;0.79;0.81;0.87;1.02;1.03;1.08;1.27;1.32;1.47;1.49;1.52;1.53;1.54;1.55;1.6;1.81;1.97;2;2.03;2.11;2.15;2.25;2.38;2.52;2.53;2.87;2.9;3.03;3.15;3.2;3.22;3.32;3.57;3.63;3.66;3.69;3.92;3.97;3.98;4.06;4.09;4.15;4.16;4.17;4.2;4.33;4.58;4.82;4.88;4.91;4.93;4.94;4.97;5.01;5.07;5.17;5.2;5.28;5.29;5.34;5.36;5.44;5.5;5.56;5.58;5.59;5.64;5.66;5.68;5.69;5.77;5.8;5.85;5.86;5.97;6.12;6.13;6.15…
C73_SL699	gtGGGGGTGAAGAGAGGGAGTGGACTAG	28	4	1	4	2	0.0606323;0.0607887	9.61;9.65
C73_SL700	TTGTCCGCTAGCTAAGTCATCTGTGCGTATAGATTAGATAGCAG	44	4	1	4	3	0.00545206;0.0219658	24.67;33.73
C73_SL701	TTTTGTGTTTAGATCGAAGGG	21	4	1	4	2	0.0543313	17.86
C73_SL702	gggaagCCTAGGTAGGTAGATATGTAG	27	4	4	4	3;4	0.0402598;0.0402601;0.0483722;0.0689426;0.122929;0.12293	13.21;14.73;18.01;22.97
C73_SL703	TAGGTAGGTAGATATGTAG	19	4	72	4	1;2;3;4	0.0124778;0.0147235;0.0169875;0.0182056;0.0186817;0.020292;0.020894;0.0232854;0.0233021;0.0256361;0.0272134;0.0281336;0.0282476;0.0299651;0.0334201;0.0337919;0.0348293;0.0348518;0.0362905;0.0366357;0.0389198;0.0399997;0.0407031;0.0432295;0.0435882;0.0439455;0.0460486;0.0503501;0.0529979;0.0533671;0.055917;0.0581624;0.060625;0.0616314;0.0616465;0.0625402;0.0654294;0.0690407;0.0710806;0.0742629;0.0…	2.66;5.43;5.81;6.75;7.62;8.38;8.52;8.68;8.97;9;9.46;9.49;9.58;9.83;10.12;10.21;10.26;10.53;10.9;10.91;11.84;11.98;12.33;12.49;12.54;12.99;13.41;13.63;13.65;14.22;14.83;14.84;14.93;15.02;15.24;15.7;15.74;15.88;16.15;16.21;16.32;16.74;16.92;17.06;17.36;18.68;19.43;19.96;20.03;20.09;20.38;20.75;21.23;21.39;21.64;22.15;22.37;22.6;22.64;22.71;22.75;22.79;23.59;23.72;24.87;25.01;25.24;26.02;26.11;28.1;…
C73_SL704	AAGGTTTAATTTGGGGTGTCTTTGTGAGCACACACGCATCTCACGCACGCATAGAGATAGATAGATCAATAG	72	4	1	4	3	0.085252	10.86
C73_SL705	ttggggggagctgagtatcgaattgatctaatGGATGGATTGACTGATCGATAATTCTGGAATGATAG	68	4	1	4	2;3	0.00491222;0.0368042	22.89;29.27
C73_SL706	gtAGGTAGGTAGATAGGTAGGTAG	24	4	2571	4	1;2;3;4;5	0.00220391;0.00342399;0.00520313;0.00524123;0.00617556;0.00626884;0.00637932;0.00658914;0.00669248;0.00677941;0.00699885;0.00723024;0.00759356;0.00814339;0.00848665;0.00871408;0.00875734;0.0088182;0.00882391;0.0088305;0.00937301;0.00957356;0.00966616;0.00971345;0.00979813;0.00980209;0.00993983;0.0100086;0.0100248;0.0100897;0.0102104;0.0102849;0.0103178;0.010393;0.0104241;0.0104991;0.0108325;0.010…	0.15;0.21;0.35;0.41;0.43;0.45;0.58;0.62;0.64;0.66;0.68;0.71;0.74;0.76;0.77;0.81;0.82;0.83;0.86;0.87;0.91;0.92;0.93;0.95;0.96;0.97;0.99;1.03;1.05;1.07;1.08;1.09;1.1;1.12;1.2;1.21;1.26;1.27;1.28;1.3;1.31;1.32;1.33;1.34;1.36;1.37;1.38;1.39;1.42;1.44;1.45;1.47;1.49;1.5;1.51;1.52;1.54;1.65;1.67;1.68;1.7;1.72;1.75;1.77;1.79;1.8;1.81;1.82;1.83;1.87;1.88;1.9;1.92;1.93;1.97;2;2.01;2.02;2.04;2.06;2.07;2.08…
C73_SL707	TTGGGTAAGGCAGGTAGGCGCAAGTGATTGATCATTCATTGGTCCCTGTAGTCTATGACGAGGAG	65	4	1	4	3	0.0593783	28.45
C73_SL708	TAGGTAGGAAGGCAGGTAA	19	4	2	4	1;2	0.249167;0.834762	0.75;9.17
C73_SL709	tacataacaagagagggactttgtatgatTGCTTGATTTGGTTGATGGTTTGATGGAAG	59	4	1	4	4;5	0.00578784;0.0257865;0.0352616	16.64;20.44;26.41
C73_SL710	GAGGAAGGGTATTTTTTTATGGAGCTGTTGAACGGTTGTTTCTAGATAG	49	4	1	4	6	0.00440026	30.78
C73_SL711	TTTGTTTCGCCTGTGGGCAGTGTTTATGGGGGAGAGAAGGTGAAG	45	4	1	4	3	0.234704	6.5
C73_SL712	ATACTACTGTGTGGGAATGCAGTAGGAAGAAAAGAG	36	4	1	4	3	0.281535	9.78
C73_SL713	tcgtTGCTTGGTTTCAAATTTGAATTCAGAAGGAGAAG	38	4	1	4	3	0.0579858;0.0658448;0.137308	11.81;13.99;14.55
C73_SL714	CCGACTTTTGAGAGCATATGTGGGTGCATAG	31	4	1	4	3	0.0380322	24.98
C73_SL715	CCTGGTTGAAAGGGATTGGA	20	4	1	4	1	0.420749	4.39
C73_SL716	ggtaggtaggtagctagatagATAGATAGATAGATAGATAG	41	4	26	4	1;2;3	0.0120581;0.0215295;0.0296341;0.031056;0.0347812;0.0377511;0.0496041;0.0580582;0.0885606;0.0922617;0.103326;0.116039;0.116602;0.122015;0.130002;0.163585;0.163653;0.165733;0.182736;0.243067;0.247635;0.279126;0.285959;0.298185;0.31671;0.518783;0.532864	4.4;4.48;7.03;7.23;7.93;8.29;8.34;8.72;9.1;10.57;10.66;11.02;11.23;11.58;13.57;13.72;15.89;16.81;16.98;18.93;20.04;20.06;20.25;20.98;22.56;23.87;27.93
C73_SL717	gggtagagggagccaatcatctagattgtcaaaatcagtaTGGTTTTTTTCGTCCTTTCTTACATAG	67	4	1	4	3;5	0.00961825;0.0274544	21.31;26.8
C73_SL718	ATTTATTGATTGGTTGGATTTCTGAACTCAAGTATTTGGCTTTTTTGGTGGGGGTATCGAGGGGGAG	67	4	1	4	4	0.0146534	21.87
C73_SL719	aatCTAGGTAGGTAGGTAGATAG	23	4	106	4	1;2;3;4	0.00671986;0.0135734;0.0137204;0.0149402;0.0165969;0.0168216;0.0211111;0.0216213;0.0228029;0.0231153;0.0234434;0.0237658;0.0255821;0.0257332;0.0260392;0.027414;0.0280744;0.029251;0.030316;0.032905;0.0333964;0.0336265;0.0342015;0.0358171;0.0362227;0.0368194;0.0368277;0.0368511;0.037149;0.0371508;0.0388537;0.0404701;0.0426833;0.0437185;0.0444094;0.045064;0.045111;0.0452095;0.0467293;0.047295;0.0491…	2.99;3.65;3.83;4.37;4.73;5.06;5.14;5.18;5.51;5.62;6.26;6.41;7.19;7.32;8.05;8.13;8.21;8.43;8.6;8.71;8.84;9.3;9.4;9.61;9.76;10.34;10.47;10.69;10.71;10.8;10.82;10.9;10.91;11;11.02;11.06;11.23;11.27;11.31;11.68;11.8;11.87;11.9;11.93;11.99;12.19;12.28;12.46;12.6;12.64;13.1;13.25;13.27;13.44;13.49;13.58;13.8;13.95;14.08;14.2;14.31;14.39;15.12;15.16;15.43;15.46;15.59;15.66;15.76;15.97;16.06;16.52;16.54;…
C73_SL720	tagGTAGGTAGGTAGATAGA	20	4	43	4	1;2;3;4	0.00829497;0.0082965;0.0127639;0.017417;0.0193584;0.0276102;0.0412536;0.0416912;0.0426921;0.045954;0.0468987;0.0472334;0.0629018;0.0636289;0.0649235;0.0734891;0.0738623;0.0741626;0.074242;0.0752072;0.0754997;0.0782097;0.0821807;0.0824761;0.0870074;0.0870283;0.0884119;0.093002;0.0930183;0.0964118;0.0988066;0.100188;0.100217;0.102654;0.106536;0.109901;0.112998;0.115924;0.135926;0.141564;0.145903;0.…	2.45;3.94;4.46;5.57;5.7;6.19;6.21;6.99;7.35;8.01;8.6;9.28;9.35;10.04;10.71;11.23;11.87;12.65;12.99;14.55;14.57;14.65;14.71;14.99;15;15.04;15.61;15.63;15.66;15.82;15.93;16.57;16.64;17.24;17.63;18.04;18.15;18.38;18.51;18.52;18.73;19.09;19.37;19.42;20.72;20.83;22.94;24.55;24.56;24.57;25.39;25.41
C73_SL721	AGTGGTGATTGGGTATTGAGGGTAGGTAGGTGATTGGACGGGTAGATAGATAGAAAAG	58	4	1	4	2	0.0235716	21.92
C73_SL722	ACCTACCTACCTACCTATCTACCCACCTACCTACTACTACCACATCTTACGAAGGAG	57	4	1	4	3	0.0181869	34.62
C73_SL723	AGGTAGGTAGATTGGAGG	18	4	1	4	1	0.399731	4.41
C73_SL724	tgggtcgggactcgatggtcattggtatgtgattGAGGGGTAGGTAGGTAG	51	4	45	4	1;2;3;4	0.0113373;0.0226775;0.0239538;0.024248;0.0315073;0.039472;0.040077;0.0489026;0.0550001;0.0558138;0.0565296;0.0594769;0.0615685;0.0713374;0.0766802;0.0767396;0.0768781;0.0780633;0.0984828;0.101375;0.105545;0.106963;0.109757;0.110602;0.11791;0.118086;0.122348;0.130289;0.136023;0.144263;0.145357;0.153768;0.153787;0.186972;0.187382;0.195369;0.255184;0.273644;0.294106;0.301805;0.341983;0.366303;0.4229…	0.19;1.06;1.07;1.55;2.03;2.53;2.95;2.96;4.11;5.29;5.39;5.84;7.53;7.55;8.71;9.37;10.02;10.12;10.54;10.69;10.94;10.95;11.16;11.21;12.15;12.52;12.69;13.06;13.45;13.49;13.79;13.87;14.02;14.13;14.48;14.49;14.76;15.82;16.6;17.29;17.88;18;18.04;18.08;18.1;18.24;18.7;18.81;18.82;22.78;33
C73_SL725	TTGTCGTTACTCCCCCATGCACACTTTTTACCCTTGCTTTGTATTCTTAGATAG	54	4	1	4	3	0.00190424;0.00459918	23.9;27.82
C73_SL726	tataaATAGGTAGGTAGGTAGGTAGGTAG	29	4	3510	4	1;2;3;4	0.00151727;0.0041342;0.00434107;0.00510678;0.0058454;0.00585483;0.00606676;0.006079;0.00619551;0.00622218;0.00623658;0.00629696;0.00648368;0.00718235;0.00752951;0.00763881;0.0076566;0.00770302;0.00792142;0.0084466;0.00858624;0.0090788;0.00918972;0.00919427;0.00924099;0.00930456;0.00950302;0.00957225;0.00998968;0.00999845;0.0100372;0.0101003;0.0101953;0.0103226;0.010434;0.010667;0.0107068;0.010820…
09;0.506949;0.507281;0.507654;0.509;0.509857;0.510479;0.511494;0.511962;0.514254;0.514874;0.514887;0.516593;0.516715;0.516924;0.517016;0.517868;0.523179;0.523456;0.523652;0.525132;0.525738;0.525771;0.525898;0.525966;0.527137;0.527958;0.529197;0.532225;0.533577;0.533812;0.534028;0.534563;0.535451;0.535517;0.535549;0.535967;0.53992;0.541084;0.541673;0.542531;0.542805;0.544789;0.548342;0.549174;0.54…	0.24;0.27;0.3;0.38;0.39;0.44;0.46;0.48;0.5;0.51;0.52;0.53;0.56;0.57;0.61;0.63;0.67;0.69;0.71;0.74;0.75;0.76;0.79;0.8;0.82;0.86;0.87;0.88;0.89;0.9;0.93;0.94;0.95;0.97;0.98;0.99;1;1.01;1.02;1.03;1.04;1.05;1.06;1.07;1.09;1.11;1.12;1.13;1.17;1.19;1.21;1.23;1.24;1.26;1.27;1.28;1.29;1.31;1.34;1.35;1.36;1.37;1.38;1.39;1.4;1.41;1.42;1.45;1.46;1.48;1.49;1.51;1.54;1.55;1.56;1.57;1.6;1.62;1.66;1.67;1.69;1.7…
C73_SL727	tccaactcCACCACCTCACTAAGCATCAATAGGCCTAGCTATTTGGCTTAG	51	4	1	4	2	0.0377982;0.0378148	21.33
C73_SL728	TTTCGTCAAGGGCTACAAGTACTAAGTCGATGTCGCTAG	39	4	1	4	3	0.0622576	21.78
C73_SL729	gaggacagagttgataCCTGTAGGTAGGTAGGTAG	35	4	712	4	1;2;3;4	0.00308338;0.00313024;0.00372236;0.00456542;0.00495884;0.00521871;0.00531529;0.00535859;0.005492;0.00627115;0.00684355;0.00690288;0.00770858;0.0078258;0.00783353;0.00790938;0.0079407;0.00811097;0.00819797;0.00829823;0.00857277;0.00859322;0.00875889;0.00903113;0.00903247;0.00947046;0.0098729;0.0101517;0.0101782;0.0101939;0.0102373;0.0103525;0.010482;0.0109237;0.0109558;0.0110326;0.0111979;0.011483…	2.96;3.48;4.03;5.8;6.06;6.31;6.35;6.36;6.41;6.44;6.48;6.55;6.56;6.61;6.64;6.65;6.66;6.72;6.74;6.91;6.93;6.96;7.03;7.04;7.06;7.07;7.14;7.15;7.16;7.17;7.18;7.2;7.22;7.23;7.24;7.27;7.28;7.3;7.35;7.38;7.39;7.42;7.44;7.45;7.46;7.52;7.53;7.56;7.58;7.62;7.65;7.69;7.7;7.72;7.83;7.91;7.92;7.97;7.98;8.02;8.05;8.06;8.13;8.18;8.2;8.22;8.25;8.26;8.3;8.32;8.34;8.41;8.42;8.44;8.46;8.5;8.51;8.61;8.66;8.73;8.79;8…
C73_SL730	TGCCTGTGACTAAGTGTGTAGGGGAAAGAGGAAAATAGATAG	42	4	1	4	3	0.0434008	15.76
C73_SL731	agaaggaaggagaagaaagagCCTGTTGATCGAGAGAGAAGGAGGAGGAG	50	4	1	4	3	0.0471269;0.0471452	19.31
C73_SL732	TATTTAGACTGATTTTCTACCCACCCTTCTTTTTCTTCGTCCTTTATTATCTCAACTATTGACAG	65	4	1	4	2	0.00763144	30.32
C73_SL733	atGAGGGTTTGAGTATTGAAAAGATCAGAAG	31	4	1	4	1	0.203911;0.288361	6.31;7.86
C73_SL734	tgtctTATGTATTGACTTTTGAAGGCGAAGCTAG	34	4	1	4	3	0.0316529;0.0524669	21.7;23.5
C73_SL735	atgagagaagcgaggagacaaggcaatgtggtgATGGTGGTTGTATGGTAGTACATGATAGATAG	65	4	1	4	3	0.00994573;0.0400672	11.59;13.73
C73_SL736	ATTTGCTTTTGTGGTCGCATATGTAG	26	4	1	4	2	0.162021	11.86
C73_SL737	TGATTTTTTGTTTTGTAGGTAGCTGGAGAGAG	32	4	1	4	2	0.276574	13.94
C73_SL738	gatgggttGGTGGGTAGGTAGGTAGGGAG	29	4	45	4	1;2;3;4	0.0154826;0.0250363;0.0266382;0.0313338;0.038049;0.0450159;0.0453252;0.0626789;0.0639595;0.0712503;0.0750928;0.0753022;0.0764027;0.0880497;0.0969623;0.0983738;0.113672;0.116935;0.12578;0.130376;0.133859;0.142905;0.143897;0.144269;0.149437;0.150221;0.151621;0.160652;0.16139;0.164424;0.170886;0.171879;0.189935;0.191336;0.194095;0.24878;0.252464;0.257239;0.301588;0.399536;0.475033;0.517451;0.566957;…	0.37;0.39;0.49;0.87;2.31;3.91;3.95;4.3;5.12;5.19;5.61;6.32;6.66;6.67;7.46;7.99;8.18;8.69;9.82;9.89;10.48;11.15;11.18;11.31;11.35;11.49;11.54;11.6;12.03;12.19;12.27;13.27;13.41;14.17;15.27;15.69;16.17;16.39;17.89;17.9;18.4;19.14;19.67;21.14;22.72;23.16;24.15;24.85;24.92
C73_SL739	TTTTCTTCGTATTATGTCATAGATAG	26	4	1	4	2	0.0464416	21.91
C73_SL740	TGGTTTTTGGATAGTACATATAGAG	25	4	1	4	3	0.0173833	25.6
C73_SL741	gcttctTTCTCTCTCCCTTTCGCGATGATGAG	32	4	1	4	3	0.0261466;0.048519	26.32;26.37
C73_SL742	CAGTTTGTATGGATTGTGACATTAG	25	4	1	4	2	0.144535	9.55
C73_SL743	ttggtgGATGGGTAGGTAGATAG	23	4	114	4	1;2;3;4	0.0124573;0.0125789;0.016377;0.0177478;0.0178051;0.0202186;0.0208839;0.0215506;0.0232828;0.0243654;0.0260667;0.0286668;0.0296038;0.0301027;0.0301182;0.0305252;0.0313183;0.0328197;0.0330562;0.0331158;0.0340774;0.0360138;0.0370444;0.0387245;0.0393492;0.0452225;0.0456704;0.0484235;0.0486627;0.0491094;0.0497956;0.049809;0.0512494;0.0523852;0.0537232;0.0542221;0.0542243;0.0592092;0.0594933;0.0600386;0…	1.09;3.1;3.17;4.2;4.36;4.37;4.38;4.54;5.01;5.81;5.95;6.69;6.71;6.82;6.99;7.01;7.06;7.11;7.16;7.18;7.19;7.72;7.77;7.9;8.01;8.1;8.14;8.29;8.35;8.65;8.81;8.87;8.9;8.96;9.14;9.18;9.22;9.23;9.25;9.33;9.45;9.47;9.48;9.77;9.92;10.18;10.45;10.47;10.66;10.69;10.73;10.86;10.98;11.83;11.92;11.94;11.99;12.14;12.23;12.45;12.57;12.58;12.75;12.78;12.82;12.83;12.93;13.41;13.47;13.56;13.61;13.63;13.71;13.79;13.93…
C73_SL744	gtaggTGGGTAGGTAGGTAGG	21	4	93	4	1;2;3	0.0151818;0.0153309;0.0153327;0.0163328;0.0178159;0.0178574;0.0186133;0.0240811;0.0244075;0.0256665;0.0256844;0.0298074;0.0382502;0.038484;0.0410019;0.0413115;0.0430979;0.045335;0.0471247;0.0471721;0.0493768;0.0508181;0.0509583;0.0509669;0.0509914;0.0518594;0.0518654;0.0521388;0.0521408;0.0521689;0.0529482;0.055091;0.0550971;0.0562434;0.0625282;0.0627405;0.0643471;0.0663463;0.0670084;0.0670326;0.…	0.49;0.5;0.52;0.57;0.95;1.06;1.12;1.67;2.09;2.16;2.31;2.6;3.24;3.54;4.56;4.88;4.94;5.57;5.64;5.94;6.16;6.18;6.25;6.29;6.48;6.52;7.5;7.64;7.8;7.83;9.98;10.05;10.09;10.36;10.49;10.56;10.59;10.77;11.55;11.57;11.75;11.76;11.77;11.82;11.9;11.91;11.92;11.97;11.99;12.02;12.41;12.42;13.19;13.59;13.68;13.7;13.83;13.99;14.07;14.17;14.18;14.2;14.29;14.3;14.34;14.42;14.43;14.48;14.52;14.54;14.68;14.75;14.88;…
C73_SL745	acggagaaaggaagagatcatctcCCTCTGTAGGTAGATGATGATGAGGACAACAAGGAAAGAAAGGAG	69	4	1	4	3	0.0296013;0.040364	15.75;23.33
C73_SL746	gtaAGTAGATATTGAGGGAAGATGATGTGGATACTTCCTTCTTTTTGATCAAGAGCTAG	59	4	1	4	3	0.00842998;0.00854849	27.03;27.11
C73_SL747	atttactttctgtttgagaggagaggtttGTAGGTAGGTAGGTAGGTAGGTAG	53	4	10	4	1;2;3	0.0218874;0.0411286;0.0474472;0.0798892;0.0968422;0.114027;0.136503;0.165936;0.176835;0.336257;0.57245	2.57;4.67;9.97;10.82;14.27;14.79;15.48;16.73;17.82;19.04;28.59
C73_SL748	tGATGAGGAGGAGGAGGAGGAG	22	4	2	4	2;3	0.0295362;0.0295681;0.29168	15.47;15.48;17.75
C73_SL749	AGTGAGATGGTCGTGATATGTGTATGTTTGTTTGTAGTAGTACTAG	46	4	1	4	3	0.00911153	40.57
C73_SL750	tgggtaggtaGGTAGGTAGGTAGATA	26	4	379	4	1;2;3;4	0.00319535;0.00485236;0.00699319;0.00736508;0.00749749;0.00752241;0.00761;0.00768211;0.00779022;0.00804798;0.00825772;0.00887082;0.00911455;0.0094859;0.0095555;0.00971832;0.00974977;0.0101357;0.0101878;0.0103118;0.0105686;0.0111137;0.011409;0.0115437;0.0117886;0.0118839;0.012035;0.0120475;0.0125883;0.012953;0.0130162;0.0130188;0.0140702;0.0141021;0.0155577;0.0157636;0.0158437;0.0158874;0.0164754;…	0.55;1.66;1.83;2.15;2.25;2.76;2.78;3.1;3.11;3.31;3.53;4.2;4.23;4.27;4.32;4.62;4.68;4.69;4.81;4.88;4.93;4.95;5.02;5.15;5.26;5.45;5.54;5.55;5.66;5.72;5.84;5.86;5.88;5.89;5.91;5.99;6.01;6.03;6.04;6.09;6.14;6.19;6.24;6.32;6.33;6.41;6.57;6.62;6.76;6.81;6.82;6.83;6.84;6.86;6.87;6.89;6.94;7.05;7.06;7.07;7.1;7.23;7.24;7.34;7.49;7.59;7.68;7.7;7.73;7.74;7.88;7.94;7.95;7.96;7.99;8.07;8.12;8.19;8.25;8.33;8.3…
C73_SL751	TGGGTAGGTAGATAGGG	17	4	1	4	2	0.0654167	22.63
C73_SL752	GATGGGTAGGTAGATAGGG	19	4	1	4	1	0.20154	11.97
C73_SL753	gtaggtAGATAGGTAGGTAGGAAG	24	4	89	4	1;2;3;4	0.0154278;0.0155111;0.0192705;0.0229753;0.0255938;0.025812;0.0258751;0.0260257;0.0266438;0.0286758;0.0294583;0.0296068;0.0329464;0.0377819;0.039489;0.0398767;0.0406553;0.0409555;0.0458096;0.050147;0.0506381;0.0507879;0.0522203;0.052641;0.0533779;0.0540218;0.0557866;0.0560765;0.0567636;0.0571428;0.0604986;0.0610364;0.0615409;0.0615706;0.0626912;0.0627164;0.0627692;0.0689621;0.0727923;0.072974;0.07…	0.36;0.41;0.72;0.78;1.74;2.02;2.8;2.82;3.17;3.27;3.33;3.68;3.9;3.96;5.07;5.13;5.34;5.72;5.73;5.8;6.31;6.34;6.52;6.75;6.78;7.32;7.34;7.46;7.47;8.13;8.19;8.23;8.25;8.3;8.52;8.55;8.6;8.62;8.66;8.8;8.87;9.42;9.45;9.58;9.62;9.65;10;10.03;10.04;10.05;10.07;10.1;10.24;10.26;10.34;10.37;10.95;11.02;11.13;11.18;11.5;11.75;11.86;11.89;11.91;11.94;11.98;12.03;12.1;12.58;12.74;12.98;13.18;13.26;13.6;13.64;13…
C73_SL754	gTAGGTAGGTAGGTGGGTAG	20	4	773	4	1;2;3;4	0.00316067;0.003449;0.00717555;0.00717836;0.00729825;0.00770462;0.00838252;0.00860197;0.00871478;0.00889536;0.0101337;0.0105697;0.0107999;0.0108032;0.0108036;0.0112005;0.0113024;0.011548;0.0120757;0.0127021;0.0131001;0.0135586;0.0142178;0.0142546;0.0145538;0.0149181;0.0153273;0.0156043;0.0161602;0.016178;0.0163332;0.0163993;0.0168732;0.0168876;0.0169808;0.0172139;0.0176952;0.0177098;0.0178895;0.0…	0.21;0.27;0.44;0.54;0.64;0.68;0.69;0.7;0.8;0.83;0.95;0.96;1.02;1.03;1.07;1.08;1.14;1.15;1.17;1.18;1.19;1.2;1.25;1.26;1.43;1.46;1.6;1.62;1.64;1.68;1.73;1.82;1.93;1.96;1.97;2.05;2.1;2.12;2.3;2.35;2.36;2.52;2.53;2.55;2.63;2.68;2.69;2.7;2.71;2.8;2.82;2.83;2.88;2.91;2.93;3.06;3.1;3.12;3.15;3.2;3.25;3.27;3.33;3.38;3.39;3.41;3.43;3.45;3.53;3.61;3.62;3.64;3.79;3.87;3.94;4;4.02;4.03;4.06;4.15;4.22;4.23;4.…
C73_SL755	ttctgatgaaatgaatctcTTATGCTCTAGGTAGGTAGATACCTAGGTCTAGAG	54	4	1	4	2	0.0360508;0.0675845	12.51;14.88
C73_SL756	gggaggtAGGTAGGTAAGTAGGTAGGTAG	29	4	914	4	1;2;3;4	0.00357053;0.00572526;0.0058834;0.00723469;0.00751135;0.00792768;0.00857088;0.0087483;0.0101492;0.0108505;0.0110805;0.0135273;0.0136031;0.0143526;0.0149779;0.0150066;0.0151681;0.0154066;0.0154929;0.0156595;0.0163548;0.0178275;0.0180746;0.0182609;0.0194664;0.019767;0.0199271;0.0201772;0.020221;0.0203186;0.0207927;0.0209204;0.0214729;0.0217716;0.0219459;0.0223664;0.0224077;0.0225672;0.0233665;0.023…	0.32;0.34;0.39;0.47;0.5;0.52;0.54;0.57;0.63;0.69;0.7;0.84;0.85;0.86;0.92;0.94;1;1.02;1.04;1.05;1.14;1.18;1.19;1.24;1.29;1.31;1.32;1.42;1.46;1.59;1.65;1.66;1.7;1.72;1.73;1.75;1.76;1.8;1.88;1.89;1.91;1.98;1.99;2.23;2.31;2.33;2.39;2.4;2.42;2.7;2.74;2.81;2.83;2.86;2.93;2.95;3.04;3.09;3.13;3.18;3.2;3.21;3.24;3.28;3.31;3.32;3.34;3.38;3.43;3.55;3.56;3.57;3.58;3.7;3.78;3.79;3.81;3.95;3.96;3.98;3.99;4.05;…
C73_SL757	agAGAGGGGTAGGTAGGTAG	20	4	44	4	1;2;3	0.026601;0.0302004;0.050675;0.0517495;0.0518872;0.0540282;0.0547753;0.0661456;0.0661887;0.0685554;0.0713433;0.0775524;0.0822692;0.0838101;0.099603;0.0999031;0.109482;0.110205;0.110314;0.11332;0.120093;0.137427;0.14848;0.15042;0.155293;0.162091;0.173583;0.178849;0.187689;0.190176;0.200156;0.200732;0.206891;0.279296;0.28452;0.313432;0.321107;0.355625;0.399607;0.421672;0.42985;0.446511;0.52196;0.679…	0.28;0.7;2.43;3.68;3.76;4.62;4.72;4.86;6.08;6.2;6.29;8.13;8.83;8.97;9.79;10.89;11.65;11.87;12.96;13.01;13.02;13.34;13.69;13.82;13.91;14.06;14.08;14.09;14.36;14.38;14.51;14.72;14.96;15.16;15.24;15.59;16.45;16.56;16.63;16.65;16.92;17.71;19.47;20.48;22.89
C73_SL758	agggcaaaaggaaaagaggaagaaagatgAGGAGAATGACAGGTAGAGAGGGAAGCCTAG	60	4	2	4	3	0.112091;0.112712;0.134375;0.135119	14.93;14.95;15.02;15.04
C73_SL759	aCTTGTGAAGTTGAAGGGAAAGGAG	25	4	1	4	3	0.0404335	12.34
C73_SL760	tggttGGTTGGTAGGTAGGTAGGTAG	26	4	1028	4	1;2;3;4	0.00421379;0.00456891;0.00468508;0.00479639;0.00486932;0.00599158;0.00641204;0.00722554;0.00779698;0.00841509;0.00898994;0.00943481;0.00987131;0.00995642;0.0100618;0.0100779;0.0101573;0.0107098;0.0107531;0.0111019;0.0111382;0.0111569;0.0114416;0.0122798;0.0123864;0.0123889;0.0125319;0.0127236;0.0127424;0.0129382;0.0133338;0.0133986;0.0135627;0.0135722;0.0136871;0.0138383;0.013857;0.0139481;0.0140…	0.27;0.49;0.51;0.56;0.63;0.67;0.71;0.75;0.77;0.78;0.79;0.95;0.98;1.02;1.04;1.15;1.22;1.28;1.31;1.37;1.41;1.42;1.43;1.54;1.6;1.77;1.83;1.84;1.88;1.89;1.94;1.99;2.01;2.1;2.16;2.17;2.21;2.23;2.24;2.27;2.3;2.31;2.34;2.4;2.41;2.46;2.54;2.56;2.62;2.65;2.67;2.73;2.74;2.77;2.81;2.84;2.92;2.93;3;3.05;3.06;3.13;3.15;3.18;3.21;3.22;3.23;3.24;3.25;3.27;3.29;3.32;3.39;3.41;3.43;3.53;3.56;3.57;3.58;3.63;3.65;3…
C73_SL761	GTTGGTAGGTAGGTAGGTAG	20	4	237	4	1;2;3	0.0134142;0.0158591;0.0160376;0.0168386;0.0169949;0.0171951;0.0171984;0.0199599;0.0213192;0.0217443;0.0253506;0.0263258;0.0274284;0.0287865;0.0290273;0.0294251;0.0297443;0.0307297;0.0339179;0.0345576;0.0351441;0.0353188;0.0372979;0.0395545;0.0438327;0.0443502;0.0445435;0.0454458;0.0456272;0.0484419;0.0487142;0.0488997;0.049513;0.0499522;0.0504862;0.0513993;0.0520258;0.0520751;0.0521368;0.0534208;…	0.41;0.77;0.79;0.85;0.92;0.95;1.2;1.3;1.85;1.88;1.89;1.94;2.13;2.25;2.27;2.34;2.49;2.66;2.99;3.14;3.18;3.23;3.35;3.56;3.97;4.16;4.19;4.24;4.49;4.5;4.79;4.8;4.91;5.03;5.17;5.24;5.32;5.36;5.43;5.45;5.49;5.69;5.72;5.73;5.94;6.11;6.23;6.25;6.71;6.74;7.06;7.13;7.2;7.38;7.41;7.68;7.73;7.78;7.95;7.99;8.08;8.15;8.36;8.61;8.8;8.9;8.95;9.2;9.28;9.32;9.34;9.35;9.36;9.45;9.5;9.54;9.62;9.68;9.78;9.82;10.01;10…
C73_SL762	tTGGTAGGTAGGTAGGTAGGAAG	23	4	16	4	1;2;3;4	0.0361456;0.0363786;0.0441296;0.0508978;0.0558694;0.0569829;0.0574953;0.0581302;0.0648868;0.0697221;0.0733689;0.0754403;0.0803813;0.159005;0.159422;0.160915;0.162852;0.212655;0.234223;0.30427	3.64;5.7;7.02;7.1;8.4;8.51;8.77;8.97;10.53;11.37;12.66;15.01;15.07;15.57;15.77;18.17;19.48;19.95;19.98;22.18
C73_SL763	ggtagGTAGGTAGGTAGGAAGATAG	25	4	18	4	1;2;3	0.048252;0.0803846;0.0970548;0.100335;0.10631;0.106334;0.118763;0.129691;0.130258;0.152212;0.164652;0.178308;0.195163;0.2269;0.260743;0.260965;0.272533;0.370229;0.407438;0.447109;0.585175;0.70134	1.56;2.48;5.96;6.39;7.14;7.75;8.28;8.54;9.09;9.36;10.68;10.69;11.09;11.67;11.9;11.93;12.33;12.43;13.34;16.76;17.32;18.1
C73_SL764	gtTGGTTGGTAGGTAGGTAGGTAGGAAGATAG	32	4	1	4	2	0.0282112;0.0345071	17.81;19.46
C73_SL765	GTAGTAGTAGTAGTA	15	4	8474	4	1;2;3;4;5	0.00160387;0.00236618;0.0024484;0.00246466;0.00271202;0.00280941;0.00290728;0.00292516;0.00315226;0.00318025;0.00320822;0.00323336;0.00327599;0.00336807;0.00340984;0.00348677;0.00358424;0.00358801;0.00359253;0.00364251;0.00365097;0.00368166;0.00373078;0.00373746;0.00377897;0.00378392;0.00379386;0.00384451;0.00385224;0.00385507;0.00385995;0.00388198;0.00391382;0.00392685;0.00392691;0.0039305;0.003…
28683;0.0429453;0.0429478;0.0430096;0.0430298;0.0430556;0.0430578;0.0430712;0.0430797;0.0430799;0.0431081;0.0431102;0.0431118;0.0431414;0.0431802;0.0431835;0.0431952;0.0431966;0.0432127;0.0432425;0.0432485;0.0432561;0.0432689;0.0432853;0.0432876;0.0433203;0.0433259;0.0433361;0.0433489;0.0433766;0.043423;0.0434499;0.0434664;0.0434894;0.0435029;0.0435064;0.0435071;0.0435267;0.043552;0.0435521;0.043…	1.23;1.32;1.75;2.38;3.07;3.27;3.44;3.47;3.88;3.97;3.99;4.1;4.17;4.24;4.46;4.6;4.62;4.63;4.69;4.7;4.84;5.03;5.08;5.09;5.13;5.14;5.19;5.31;5.34;5.36;5.41;5.45;5.55;5.6;5.66;5.83;5.84;5.9;5.91;5.94;5.98;6.02;6.04;6.07;6.14;6.15;6.19;6.2;6.27;6.28;6.33;6.37;6.41;6.45;6.47;6.48;6.49;6.5;6.52;6.54;6.58;6.59;6.6;6.64;6.66;6.7;6.74;6.83;6.89;6.9;6.91;6.98;7.01;7.02;7.03;7.06;7.08;7.11;7.13;7.14;7.16;7.17…
C73_SL766	ggtgggttaattgattggttggtaggtatTTAGGTAGGTAGGTAGGTAG	49	4	508	4	1;2;3;4	0.00699171;0.00703696;0.00796525;0.00991263;0.010285;0.0106505;0.0115466;0.0119436;0.012323;0.0130713;0.0151708;0.0151738;0.0154012;0.0163575;0.0171673;0.0172487;0.0173827;0.0174009;0.0177829;0.0180407;0.018673;0.0188349;0.0188926;0.019192;0.0196181;0.0203853;0.0214207;0.0214397;0.0215254;0.0217656;0.0218641;0.0220832;0.0222269;0.0222284;0.0222665;0.0223757;0.0223784;0.0228983;0.0230472;0.0231494…	0.69;1.03;1.05;1.1;1.35;1.38;1.39;1.48;1.49;1.53;1.56;1.63;1.66;1.7;1.73;1.79;1.94;1.95;2.28;2.38;2.41;2.46;2.48;2.52;2.6;2.84;2.85;2.92;3.04;3.21;3.23;3.24;3.27;3.29;3.41;3.43;3.52;3.53;3.63;3.68;3.75;3.82;3.87;3.92;3.98;4.06;4.07;4.08;4.2;4.25;4.27;4.33;4.46;4.5;4.54;4.57;4.66;4.7;4.78;4.9;4.92;5.04;5.06;5.12;5.14;5.19;5.36;5.52;5.56;5.64;5.68;5.7;5.78;5.79;5.83;6;6.03;6.08;6.1;6.2;6.26;6.28;6.…
C73_SL767	aaGAGGAGAAGGAGGAGGAG	20	4	6	4	1;2;3	0.0195542;0.0195551;0.159233;0.206564;0.215373;0.23148;0.97841	0.08;4.92;10.38;11.99;12.19;21.38
C73_SL768	atcTATTTATTAGCGTCATCAGCCGCTGCAGCAGCAGGTGG	41	4	6	4	2;3	0.0700675;0.0701357;0.0701778;0.070246;0.0703356;0.070404;0.0804248;0.0807321;0.111388;0.111496;0.127852	12.54;12.93;13.01;13.02;13.4;13.41;13.85;13.87;14.72;15.19;15.2
C73_SL769	tgggggaaggaggcgttGTAGTAGGTAGGTAGATAG	36	4	33	4	1;2;3;4	0.0257677;0.0325743;0.0341483;0.0342115;0.0362665;0.0390099;0.0512737;0.0589166;0.0664841;0.0667814;0.0728741;0.0749062;0.0829171;0.0852291;0.0859193;0.0880202;0.0913044;0.0934747;0.0944214;0.0963675;0.107352;0.115326;0.122602;0.126388;0.127695;0.1327;0.146666;0.147586;0.188165;0.18893;0.202374;0.369627;0.386062;0.394116;0.467315;0.639894	2.62;3.57;5.12;5.42;9.46;9.93;10.27;10.69;10.99;11.06;11.35;11.46;11.51;12.65;12.81;12.83;12.84;13.4;13.41;14.23;14.3;14.65;15.51;15.55;16.1;16.49;17.21;18.02;19.83;20.44;21.53;21.82;22.02;24.32;24.48;26.56
C73_SL770	tagGTAGGTAGGTAGATAGAG	21	4	21	4	1;2;3	0.0206746;0.0208448;0.0208479;0.0321396;0.032192;0.0472883;0.0472884;0.052193;0.0528715;0.0577459;0.05868;0.063173;0.0639258;0.0650778;0.0655466;0.0662703;0.0743924;0.074477;0.0835631;0.0906624;0.103894;0.103998;0.107737;0.126741;0.132952;0.132969;0.140882;0.143819;0.143843;0.145188;0.1963;0.200372;0.202614;0.234026;0.257944;0.257945;0.293335;0.449896	4.95;7.11;7.18;7.4;8.89;9.4;11.01;11.39;11.86;11.87;12.38;13.99;14.06;14.38;15.27;15.81;16.35;16.37;16.54;16.94;16.95;17.14;18;21.59;22.9;23.66;23.68;24.38;24.39;26.78;27.94;28.01;30.05;30.2
C73_SL771	gcaagtaatcaataggaaaggaaggaGGGGTGCATAGTAGGGGAGGAGAAG	51	4	1	4	3	0.00882415;0.018434;0.0187073	28.37;28.54;31.4
C73_SL772	taGGTAGGTAGGCAGGTAG	19	4	1573	4	1;2;3;4	0.00299891;0.00431201;0.0043547;0.00453093;0.00511466;0.00516825;0.00576212;0.00622314;0.00724204;0.00757292;0.00834316;0.00859291;0.0092308;0.00980998;0.00989909;0.0100881;0.0115117;0.0115983;0.0116002;0.0117428;0.0118751;0.0118994;0.0119823;0.0123068;0.0126612;0.013013;0.0134538;0.0135472;0.0139779;0.0140881;0.0147402;0.0148781;0.0150684;0.0151615;0.0151946;0.0152025;0.0154941;0.0154942;0.01550…	0.44;0.62;0.9;0.95;1;1.03;1.05;1.08;1.15;1.19;1.2;1.24;1.26;1.31;1.34;1.42;1.44;1.45;1.49;1.5;1.54;1.55;1.57;1.6;1.64;1.66;1.68;1.7;1.72;1.77;1.89;1.92;1.93;1.94;2;2.02;2.04;2.06;2.07;2.13;2.17;2.2;2.21;2.24;2.25;2.28;2.29;2.39;2.43;2.47;2.5;2.53;2.55;2.58;2.62;2.66;2.68;2.69;2.7;2.72;2.73;2.74;2.78;2.88;2.93;2.94;2.96;3.01;3.03;3.04;3.07;3.1;3.11;3.13;3.17;3.2;3.33;3.36;3.38;3.41;3.42;3.43;3.44;…
C73_SL773	agGGGAGGCACATTTCCAGCTTAG	24	4	1	4	3	0.0427715;0.0427723;0.0427806	16.44
C73_SL774	ctTTCCTTTCTTTAAACAAAAGGAG	25	4	1	4	3	0.107768;0.157436	12.8;14.13
C73_SL775	ggtgAGTAGGTAGGTAGATAGATAG	25	4	50	4	1;2;3;4	0.0236438;0.0282071;0.0323077;0.0338212;0.0346443;0.0356593;0.0499676;0.0565861;0.0618684;0.0622139;0.0655821;0.0679361;0.0689264;0.0737914;0.0738812;0.0743012;0.0745101;0.0795445;0.0800004;0.082305;0.0830655;0.0835214;0.0836193;0.0839266;0.0869332;0.0901801;0.10126;0.111192;0.115878;0.119841;0.122614;0.12801;0.148836;0.152202;0.153788;0.164712;0.170107;0.170843;0.171732;0.178678;0.179021;0.19065…	1.98;2.43;4.99;5.51;6.45;6.51;6.64;7.22;7.39;7.9;7.96;8.18;8.57;9.37;9.48;10.17;10.2;10.23;10.24;10.27;10.36;10.72;10.83;11.82;11.94;12.07;12.27;12.28;12.54;12.55;13.18;13.23;14.1;14.22;14.33;14.49;14.93;15.06;15.27;15.98;18.54;18.61;18.72;18.97;19.43;19.5;19.6;19.63;20.27;20.38;20.81;21.55;23.53;30.36
C73_SL776	GGTAGGTAGGTAGGTTG	17	4	1839	4	1;2;3;4	0.00182956;0.0036594;0.00376777;0.00494646;0.0051844;0.00540225;0.00602289;0.00678085;0.00693751;0.00706602;0.00749812;0.00751402;0.00756654;0.00773156;0.00785829;0.00878994;0.00885906;0.00890311;0.00903448;0.00913404;0.00927363;0.00984802;0.00991851;0.0105869;0.0106932;0.0109293;0.0112727;0.0114438;0.0117892;0.0117992;0.0118824;0.0120321;0.0122441;0.0123917;0.0125888;0.0128299;0.0129488;0.013010…	0.24;0.34;0.39;0.53;0.57;0.58;0.63;0.71;0.78;0.82;0.83;0.84;0.86;0.89;0.9;0.96;1.02;1.05;1.06;1.08;1.15;1.21;1.32;1.47;1.5;1.56;1.63;1.65;1.69;1.78;1.82;1.84;1.85;1.88;1.91;1.96;1.98;2.15;2.16;2.18;2.19;2.2;2.31;2.32;2.37;2.39;2.43;2.49;2.5;2.54;2.58;2.6;2.64;2.65;2.72;2.73;2.75;2.8;2.84;2.85;2.9;2.91;2.93;2.94;2.95;3.01;3.05;3.08;3.12;3.16;3.21;3.23;3.3;3.44;3.45;3.5;3.51;3.56;3.59;3.61;3.63;3.6…
C73_SL777	GTAGGTAGGTAGGTGGGTAAG	21	3	3	4	1;3	0.17048;0.185108;0.26476	7.27;7.65;9.14
C73_SL778	GGTAGGTAGGTAGGTGGGTAAG	22	3	2	4	2;3	0.0707957;0.187549	10.83;11.08
C73_SL779	TCTGCTGTTTTTGTTATGTATGTTAGGAAGTGAAGGAAAGGTGAAAAGAAGAATGAAAGTGATGTGAG	68	3	1	4	2	0.0218923	17.19
C73_SL780	GGTTGGGTGTGAGGGGGCTGTTTGGGTACTGTATGGTAGGTAGGTTGGTTATTA	54	3	1	4	2	0.0395286	23.75
C73_SL781	TTGTTGGTGTGTTTTTGTGGTGTG	24	3	1	4	2	0.193868	12.86
C73_SL782	TGAGAACATAATATAGAAAGACCTTCGAGTCAGTAG	36	3	1	4	3	0.120398	6.45
C73_SL783	aggTTGGTTGGTTGGTAGGTA	21	3	6	4	2;3	0.00717162;0.0526205;0.0579495;0.0586071;0.0834122;0.11984	9.98;10.66;12.51;16.97;20.47;30.04
C73_SL784	GTAGGTAGCTAGGTAGATAGG	21	3	1	4	2	0.170179	5.54
C73_SL785	GGTTGGTTGGTTGTTTGGTTG	21	3	6	4	2;3	0.0151879;0.0466436;0.11249;0.166695;0.178404;0.451995	3.76;9.61;13.64;17.1;21.14;23.31
C73_SL786	AGCCAGGTTGGTTTGTTGGTAGGTGGGCGGATAGGTAGTTAGATTG	46	3	1	4	2	0.0193761	27.72
C73_SL787	tggacaGGGTGGAGGAAGAGGGTAA	25	3	1	4	1	0.0849517;0.0860167	11.55;11.6
C73_SL788	TTTTGAACGATTGCCTTGGCA	21	3	1	4	3	0.080458	14.44
C73_SL789	GTGGCTTTTCTCGGATATTTAATAGGGGTGATATCCTCAATTGTCGGTTAG	51	3	1	4	2	0.0116134	26.07
C73_SL790	GTAGACTCAGTTTCTTTTTCGATAGATAG	29	3	1	4	2	0.00889187	23.73
C73_SL791	GATGGGTCTTTGATGGGTCTTCGTTGGGAG	30	3	1	4	2	0.00622058	26.55
C73_SL792	taccgaaggAAATAAACATCGGTATGTTTATCTAATATTCAATCAACA	48	3	1	4	3	0.204141;0.368944	10.12;23.34
C73_SL793	TAGAGAGGAGAAAATGGTAGTAGAATAGGTAGCTTTTAGTATAGTATGGCAG	52	3	1	4	2	0.0905935	16.96
C73_SL794	TTGGGTAACAGGGAGAAGATAGATAAAGTTTTTGTTCGTGGCAGGAAG	48	3	1	4	3	0.0682942	18.11
C73_SL795	gaAGGTAGTTGAGGCGATAAAAGTGTATCA	30	3	1	4	2	0.163277;0.163591	11.49
C73_SL796	aTAGGTTTGGTCGTTGTGTGTGTCTATGTGTGTATGTGGAG	41	3	1	4	3	0.0311533;0.0317976	21.15;21.27
C73_SL797	AGGTAGGTAGGTAGGTAGATAGATAGATAGATAG	34	3	29	4	1;2;3	0.0135499;0.0153367;0.0204587;0.0219115;0.0231198;0.027768;0.0292432;0.0354421;0.0368313;0.0412475;0.046959;0.0479228;0.0556512;0.0620681;0.0701576;0.0731898;0.086174;0.097136;0.125472;0.143242;0.160087;0.225212;0.232983;0.244431;0.293719;0.393403;0.622198;0.628139;0.722083	2.25;2.7;3.31;5.36;8.79;8.86;9.17;10.27;10.39;10.59;10.61;11.95;12.93;12.99;13.04;15.12;15.83;16.48;16.89;18.24;18.97;19.06;21.22;21.45;23.1;23.64;23.83;25.72;28.07
C73_SL798	GATTGTTTAGATTATTTATAGATAGAGAGTGCTGGGTTTTTGGGAAGGTGCGTAGGAGAAATGAG	65	3	1	4	4	0.0129049	29.91
C73_SL799	GAGTGTTTGTTATTGTGGAAGAAAAAGGGGTGGGAGATAGATAGATAGGCGGAT	54	3	1	4	3	0.0255723	18.98
C73_SL800	CCAGTGTGAGAGGATCGATGTTGTATGTGGCTTACAGAGAGGG	43	3	1	4	3	0.0336775	17.73
C73_SL801	gggttcattTAGGGCTTGAAGGAAATACTTGATGAAAGGAAAGGGAAGGGAG	52	3	1	4	1;2	0.00623025;0.00906992	20.89;22.18
C73_SL802	gGTAGGTAGATAGGCAGTTAG	21	3	3	4	1;2	0.086674;0.166028;0.611059	2.34;17.29;17.91
C73_SL803	ACATGCATGTTACCATAGTTAGTGAACCTAGGGCTAG	37	3	1	4	2	0.0352675	25.44
C73_SL804	AATAACCCCTCAAATAATTTTTTCAGTCA	29	3	1	4	2	0.129541	8.13
C73_SL805	tttgggtagtgttagcatCCAGTGTGACGTAGGTGAATACTAG	43	3	1	4	3;4	0.0418309;0.0450763	21;24.23
C73_SL806	CGGGCTTAGGCTTTATATCTGCATTTATGTATCTGTTGTCTAG	43	3	1	4	3	0.096535	17.15
C73_SL807	tgcttcttacccttttcgctctactgtgtcctcttgatttTGACCAGTATTGCTAGCGTGAGCAAGGAAG	70	3	1	4	2;3	0.0329318;0.121391	14.55;18.03
C73_SL808	GCTGTTGATGGGGAAGAGGGGGATGCAAAATCTTTAGATAG	41	3	1	4	2	0.0232358	20.32
C73_SL809	TCTATCTATTAGCATCACCAACCGCAGCAGCAGCAAGCAG	40	3	1	4	3	0.00441166	26.33
C73_SL810	tGGTTTGATGTAGATAAATAATAG	24	3	1	4	2	0.141986;0.143366	13.84;13.93
C73_SL811	caattactcttcgtcatctgctttctcattcaactaGCCTGCATCAGGTAAATAG	55	3	1	4	2	0.010952;0.0301092;0.0314187	18.55;18.76;22.13
C73_SL812	TGGTGGGTAGGTAAGTAG	18	3	15	4	1;2;3	0.0081821;0.0701413;0.0785637;0.10011;0.121885;0.143624;0.196626;0.236108;0.249785;0.281337;0.33857;0.3957;0.411189;0.588524;0.711765	2.75;3.88;7.75;8.28;8.53;8.73;9.23;9.71;9.72;11.53;12.82;16.89;18.42;22.26;31.72
C73_SL813	AATTAGTTGTTAGAACAGTACCTTTCTCGTTGAAAGACGAAGGTAGTATAG	51	3	1	4	2	0.0270307	16.45
C73_SL814	GCAGGTAGGTAGGTAGGTAG	20	3	463	4	1;2;3	0.00458983;0.00559451;0.00598096;0.006505;0.00674276;0.00931143;0.010063;0.0110796;0.0114981;0.0119012;0.0133282;0.0138449;0.014087;0.0145017;0.0149297;0.0158299;0.0169293;0.0170957;0.017879;0.018099;0.0191476;0.0193428;0.0196717;0.0198432;0.0199983;0.0212125;0.0214295;0.022367;0.0231621;0.0233273;0.0236087;0.0238733;0.0242179;0.0248515;0.0251154;0.0259644;0.0263041;0.0263113;0.0264825;0.0266483;…	0.64;0.71;0.79;0.92;1.03;1.18;1.29;1.64;1.71;1.78;1.8;1.82;1.89;2.32;2.36;2.38;2.6;2.81;2.84;2.88;3.05;3.09;3.17;3.31;3.41;3.45;3.51;3.6;3.86;3.89;3.91;3.96;4.12;4.17;4.18;4.32;4.36;4.44;4.55;4.68;4.71;4.72;4.83;4.87;4.9;4.95;4.98;5;5.06;5.19;5.21;5.38;5.44;5.45;5.48;5.49;5.63;5.65;5.71;5.74;5.79;6.04;6.24;6.37;6.4;6.46;6.49;6.63;6.65;6.71;6.72;6.73;6.75;6.77;6.8;6.82;6.86;7.12;7.16;7.18;7.21;7.3…
C73_SL815	cGTATGCTTGTTTCTTTGAGACCGCTGTTGAAG	33	3	1	4	4	0.12382;0.125022	10.61;10.86
C73_SL816	TGTGGTACGACCCTTCTCTCGCCAG	25	3	1	4	1	0.0889867	16.09
C73_SL817	acccgtggttgatgtataggtaggagtagagaagagatattgcGGTTGGTTGGTTGGTTGGTTG	64	3	467	4	1;2;3;4	0.00242485;0.0045944;0.00464583;0.00470349;0.00479467;0.00632691;0.00669204;0.00688441;0.00709398;0.00725865;0.00820267;0.00840257;0.00845565;0.00877126;0.00895861;0.0090014;0.00910352;0.00999258;0.010342;0.0107218;0.011713;0.0117701;0.0118857;0.0121488;0.014052;0.0141653;0.0142908;0.0148405;0.01501;0.0153275;0.0153595;0.0153875;0.0154103;0.0156608;0.0159831;0.0160457;0.0160925;0.0168358;0.016874…	1.96;2.04;2.36;2.39;2.43;3.3;3.48;3.92;4.07;4.08;4.29;4.31;4.35;4.39;4.44;4.47;4.55;4.89;4.93;4.94;4.95;4.98;5.01;5.08;5.15;5.33;5.51;5.6;5.61;5.88;5.93;6.07;6.2;6.21;6.44;6.68;6.76;6.94;6.99;7.19;7.24;7.28;7.3;8.2;8.35;8.39;8.51;8.7;8.75;8.77;9.03;9.07;9.09;9.18;9.19;9.53;9.73;9.74;9.76;9.8;9.82;9.87;9.91;9.94;10.15;10.19;10.25;10.37;10.39;10.5;10.57;10.63;10.82;10.85;10.89;10.92;10.94;11.02;11.…
C73_SL818	TACGTACCCCTCCATCCTCAGAATGAGGAGCAAAAAGGCAG	41	3	1	4	3	0.0569082;0.0737217	12.29;15.39
C73_SL819	TGGGTAGGATAATACTTGATTGTAGCATCCGCTGCTCCAGCTCT	44	2	1	4	3	0.0645802	22.4
C73_SL820	AGGGTGCTTTTGCACACTATGTTGAAGACAGAAGGAACAAGCAAGAAATGCTAG	54	2	1	4	4	0.012617	18.95
C73_SL821	AATTCTCATATAAGAGAAGGGGGCGCACAGATGGATTGAGTTACATGGTGTTAAGATAG	59	2	1	4	4	0.0105835	24.09
C73_SL822	GTGTCAGTGCCCGGGCTG	18	2	1	4	3	0.023201	22.28
C73_SL823	ATCTCATTTTGGAAGTTGAAGGGGTCCCTGCATTTGTATGTATAAGATAGGGGATAG	57	2	1	4	2	0.02983	21.32
C73_SL824	tttaatttagctAGGGGGAGAGGGTTTAGATATAG	35	2	1	4	3	0.058561;0.0752116	14.62;19.34
C73_SL825	CTCGTAATTTGGCGGCCGAGCATCTATATCGTTAGAGAAGGATGGGGTCGGGGGTCATCT	60	2	1	4	5	0.00958711	30.89
C73_SL826	TCTAGAAAGAGGATGGTGTAGGTTG	25	2	1	4	3	0.122318	17.2
C73_SL827	GCCGTACAACATTAGATAGTGTAGGTAGTAGTAGGGTAGCAATAG	45	2	2	4	4	0.00229819	39.59
C73_SL828	CTTGGAAGGAGACTACGTGCCTCTCGATCCACTG	34	2	1	4	3	0.209031	11.96
C73_SL829	atcTAGGTAGGTAGGTAGGTAGGTAGATAG	30	2	1445	4	1;2;3;4	0.00221751;0.00365971;0.00422019;0.00584409;0.00598765;0.00641595;0.00662642;0.00691613;0.00749781;0.00827622;0.00849024;0.00855276;0.00893886;0.00912827;0.00965145;0.00995965;0.0103461;0.0107283;0.0110906;0.0111675;0.0112817;0.0116042;0.0121692;0.0126874;0.0128582;0.0132048;0.0132496;0.0132869;0.0134508;0.0134556;0.013636;0.0137218;0.0138154;0.0139823;0.0142978;0.0144611;0.014844;0.0150211;0.015…	0.65;0.66;0.79;0.8;0.83;0.88;0.9;0.93;0.96;1.04;1.05;1.06;1.07;1.14;1.17;1.19;1.2;1.27;1.32;1.35;1.37;1.38;1.4;1.55;1.56;1.61;1.63;1.66;1.72;1.73;1.85;1.91;1.95;1.99;2.07;2.09;2.22;2.24;2.27;2.36;2.47;2.51;2.63;2.68;2.69;2.7;2.76;2.77;2.78;2.8;2.82;2.83;2.86;2.88;2.89;2.91;2.92;2.98;2.99;3;3.02;3.08;3.13;3.2;3.21;3.27;3.32;3.36;3.38;3.44;3.52;3.53;3.54;3.55;3.57;3.58;3.59;3.63;3.65;3.7;3.71;3.72;…
C73_SL830	ttGCCTTACCTTATTGATATCATAAAAGCTTTCTCGGCATCTCACTG	47	2	9	4	2;3	0.0176102;0.0176685;0.037407;0.0375308;0.0395678;0.0451984;0.0453481;0.0486673;0.0488285;0.0645891;0.064803;0.0985177;0.0988439;0.13158;0.132016;0.146263;0.146747	6.54;6.56;6.73;6.75;7.44;7.45;10.76;10.77;11.02;11.04;11.21;11.23;11.83;11.85;14.56;14.58;24.92
C73_SL831	CTCGAAGAACACCTGATTATTTCCTATAGGAGGGGCTGGGTGG	43	2	1	4	2	0.0973052	16.16
C73_SL832	ttgtggTTAGAAGTTTTGTCAGGGTCGTTGACGATTGGTGCTGAAGGGACGCTTAGTGGAG	61	2	1	4	4	0.0498692	26.88
C73_SL833	tgtgcacgtctatgcgtctatttTGGGCATTACATAAAGAAGGTACACCTGC	52	2	1	4	2;3	0.00363854;0.0172631	20.74;32.05
C73_SL834	aatagccgagggatggaaaaggGAACCTGTGCTGATTCCCTTATAAG	47	2	1	4	3	0.0163747;0.153578	10.22;27.48
C73_SL835	TGCTTATGACAACTATCCCAAATAACACTACTAATCACCAAGTAAAAACAGTTCTTCTTCATAGAGG	67	16	1	3	4	0.0782183	10.52
C73_SL836	TTGATAGGTAGATAGATAG	19	14	9	3	1;2;3	0.0278585;0.0303194;0.0414587;0.0472676;0.0692737;0.109945;0.115613;0.136368;0.787111	0.69;7.45;11.44;11.85;12.21;12.29;20.61;20.89;24.52
C73_SL837	taggcAGGTAGGTAGGTAGAC	21	14	14	3	2;3;4	0.0447697;0.0500411;0.0633239;0.0651575;0.0651791;0.0671306;0.102803;0.105491;0.125055;0.135157;0.141097;0.213571;0.289231;0.347611;0.442235	3.83;4.6;5.97;6.95;8.27;9.77;11.2;11.71;12.99;13.05;16.23;16.66;17.37;20.02
C73_SL838	cCAACAGCAACAACAACAGCAGCAG	25	14	1	3	2	0.14408;0.144282	10.17
C73_SL839	ATCCATCTATTAACATCATCAGCCGCAGCAGCAGGAG	37	12	1	3	3	0.0167402	17.52
C73_SL840	gtAGGTAGATAGGTAGATGT	20	11	4	3	2;3	0.0135641;0.0313432;0.0314606;0.059468;0.081329	15.38;15.41;18.25;22.18;23.7
C73_SL841	AGGTAGATAGGTAGATGTAG	20	11	1	3	1	0.379328	4.07
C73_SL842	TAGATAGGTAGTTAGGCAG	19	9	1	3	1	0.227254	4.85
C73_SL843	ACCAGCAGCAGCAGCAGCAGGAGGAGGGAGGGCAACAGGAGGAG	44	9	1	3	3	0.0949102	10.16
C73_SL844	catctTTTTCAGATAATCTACCAATGCATCGAACAAAAAGAGTTTGTACAAATAG	55	8	1	3	2	0.0238866;0.0366508	17.93;19.58
C73_SL845	CCCTACTAGACTACTCTCCAATCATTCTATAG	32	7	1	3	4	0.0446911	25.52
C73_SL846	gtTAGGTAGGTAGGAGGTAG	20	7	116	3	1;2;3;4	0.00964662;0.00979496;0.0109008;0.0146903;0.0210074;0.0220214;0.0232394;0.0240875;0.0254447;0.0270476;0.0290937;0.0306511;0.0356354;0.0358125;0.0376898;0.0382523;0.0383782;0.0388049;0.0388274;0.0396663;0.0418232;0.0485084;0.0492047;0.0492772;0.052815;0.0544722;0.0548409;0.056024;0.0566806;0.0569117;0.058557;0.0598504;0.0633051;0.0635232;0.0656229;0.0658414;0.0663702;0.0664088;0.0670234;0.0684201;…	0.46;0.95;1.33;1.64;2.12;2.38;2.8;3.14;3.19;3.36;3.63;3.67;3.8;4.82;5.03;5.24;5.52;5.55;5.64;5.95;5.99;6;6.05;6.11;6.27;6.41;6.51;6.8;6.91;7.09;7.17;7.26;7.34;7.5;8.4;8.41;8.68;9.13;9.3;9.64;9.75;9.97;10.48;10.83;11.13;11.29;11.5;11.54;11.77;11.83;12.31;12.35;12.75;12.88;13.1;13.26;13.33;13.61;13.66;13.78;13.87;13.99;14.09;14.19;14.26;14.37;14.98;15.08;15.1;15.23;15.34;15.81;16.11;16.17;16.25;16.…
C73_SL847	GCAGGTGGGTAGGTCGATAGGTAGATAGGTAGATGTAGAGAG	42	7	1	3	3	0.0190182	22.41
C73_SL848	GATAGGTAGATAGGTAGATGT	21	7	1	3	2	0.0566462	18.91
C73_SL849	tgacaagatttaGGACATTGCGGAGGAGCCAGCAGCAG	38	6	3	3	3	0.0201342;0.0334263;0.0343423;0.0422213	11.06;11.59;17.89;25.37
C73_SL850	TGGTGGATGACATGCAGCAGAAGAGTTCGCTGATTTGCACCTGGTATTTCCACATTCGAAGGAGCTGTAG	70	6	1	3	4	0.0236987	22.18
C73_SL851	ggagaagaactttttgcccctcGGTAGGTAGGAAGATAGATAG	43	6	8	3	1;2;3	0.0202442;0.0711572;0.101847;0.107935;0.123371;0.177214;0.295191;0.805098	1.25;6.95;9.26;12.79;16.49;20.47;23.62;24.57
C73_SL852	agAGGGGTACTAGGAGGGGAGTAATTGGAAGATGTGGAGCTATCTACTTTTTTTTAG	57	6	1	3	5	0.00550718;0.00552886	28.08;28.1
C73_SL853	gggGGAGGAGGAGGAGGAA	19	6	36	3	1;2;3;4	0.0260219;0.0366852;0.0416123;0.0451957;0.0472224;0.0499433;0.0504981;0.0550785;0.061573;0.068482;0.072681;0.0789471;0.0790913;0.0797437;0.0874211;0.0892451;0.0892553;0.0892929;0.094238;0.102552;0.110545;0.119883;0.122394;0.12655;0.132178;0.149358;0.154106;0.167307;0.199408;0.224533;0.229611;0.244152;0.253291;0.294852;0.417328;0.450487;0.557665;0.978858	0.08;2.54;3.68;4.45;7.99;8.13;9.09;9.42;9.88;9.9;10.05;10.23;10.38;10.4;10.46;10.56;11.63;12.18;14.79;15.41;15.69;16.58;17.81;17.82;18.02;18.31;18.37;18.46;18.47;19.57;22.69;23.38;24.12;25.37;25.82;30.61
C73_SL854	TCTTGCTGTTACTGTAATATCTGGTGTGTATTGAGAAG	38	5	1	3	3	0.0941902	13.2
C73_SL855	GAACTACCATGGTAGGGTAGGTTGGTTGGCAGGTAT	36	5	1	3	2	0.0125673	20.35
C73_SL856	AAAAGGAGGTGGGAAAG	17	5	1	3	3	0.107876	17.94
C73_SL857	TGTGAAGGGGTAGGTAG	17	5	3	3	1;2	0.0462891;0.132795;0.444813	3.8;13.86;15.99
C73_SL858	TCTCCTCCTACCTACCTATTAAGAAAAGAAGACTTAAAG	39	5	1	3	3	0.0969989	17.2
C73_SL859	AAGGGGGTAAAATATGAAAAGGCTCACCTATTTATAAGGTAGGTGAAGACATAG	54	5	1	3	3	0.0315119	14.18
C73_SL860	atgtaggtAGGTAGATAGATAGGTGG	26	5	89	3	1;2;3;4	0.00586859;0.00876482;0.00940898;0.00951328;0.00962449;0.00969577;0.0152695;0.016819;0.018038;0.01831;0.0230338;0.0286612;0.0289561;0.0324257;0.0325338;0.0347078;0.0350257;0.0379239;0.0396174;0.039865;0.0400458;0.0402964;0.0418358;0.0421051;0.0429228;0.045106;0.0456953;0.0459398;0.0463059;0.0463992;0.0466835;0.0494204;0.0495701;0.0496251;0.0501063;0.0501985;0.0510646;0.0525496;0.05375;0.0543947;0…	0.77;0.8;1.06;1.86;2.34;2.43;2.59;2.82;2.87;2.95;2.98;3.03;4.3;4.35;4.39;4.41;5.71;6.18;6.21;6.33;6.47;6.74;6.99;7.12;8;8.08;8.28;8.35;8.48;8.59;8.62;8.73;8.92;8.93;9.59;10.02;10.05;10.22;10.33;10.36;10.6;10.68;10.7;10.72;10.89;10.91;11.02;11.23;11.26;11.35;11.43;11.57;11.7;11.72;11.75;11.79;11.82;12;12.02;12.22;12.55;12.6;12.61;12.8;12.98;13.22;13.39;13.66;13.77;13.8;13.92;14.41;14.46;14.53;14.5…
C73_SL861	AAGAGAGGAAGAGGAAAG	18	5	1	3	2	0.0908789	15.82
C73_SL862	tgggtggGTGGGTAGGTAGGTAGGTAGGTAGATAG	35	5	48	3	1;2;3	0.0129891;0.0257552;0.0278752;0.0280791;0.0292731;0.0299254;0.0303208;0.0341097;0.0444469;0.05189;0.0633358;0.0637133;0.066512;0.0665283;0.0736726;0.0759618;0.0830876;0.0934956;0.10388;0.108917;0.116214;0.122161;0.130674;0.133269;0.134421;0.134792;0.137924;0.157076;0.157214;0.160171;0.169354;0.173746;0.205964;0.207544;0.212662;0.218025;0.268404;0.270838;0.329511;0.341383;0.345696;0.533764;0.56659…	0.43;0.95;1.21;1.27;1.62;4.11;5.25;5.86;6.18;6.7;6.76;7.1;7.28;9.19;9.81;10.07;10.08;10.26;11.04;11.09;11.54;11.75;12.12;12.67;13.51;13.52;13.82;14.11;14.24;14.72;14.77;15.46;15.73;16.43;16.45;16.46;16.74;16.96;17.17;17.25;18.46;19.4;20.98;22.26;22.33;23.77;24.3;28.97
C73_SL863	gtGAAGGAAGGAAGGAAGGAAG	22	5	38	3	1;2;3	0.0358439;0.0371701;0.0399088;0.041853;0.0419806;0.0498571;0.0519623;0.0583581;0.0630774;0.0724548;0.0878552;0.0993439;0.112868;0.135078;0.139377;0.14322;0.150437;0.15046;0.151007;0.152841;0.15359;0.15569;0.158098;0.162644;0.180366;0.230233;0.253665;0.253683;0.32722;0.343329;0.344657;0.42621;0.434087;0.473198;0.543772;0.556404;0.599616;0.599672;0.716803;0.719943;0.845666	1;1.22;2.23;2.31;2.86;3.52;3.98;4.18;4.7;4.8;5;5.59;6.5;6.97;7.05;7.77;9.05;9.29;9.7;10.29;11.4;11.8;12.24;12.28;12.35;13.32;14.3;14.48;15.47;15.85;16.17;17.43;18.49;19.45;23.25;24.64;24.7;24.84
C73_SL864	ccaGGTAGGTAGGTAGGTCAG	21	4	7	3	1;2;3	0.0392581;0.0490945;0.0535311;0.06679;0.0715768;0.0719625;0.097713;0.416236;0.44372	4.41;4.54;6.24;12.67;13.47;15.79;18.5;26.99;27.02
C73_SL865	AGGTGGGTAGGTAGGTAGAGAA	22	4	1	3	2	0.0806261	11.91
C73_SL866	acGGTAGGTAGGTAGGTGGGTA	22	4	62	3	1;2;3;4;5	0.013742;0.0182013;0.0306534;0.031028;0.0350557;0.0365084;0.0380568;0.0401912;0.0411086;0.041875;0.0431373;0.0496991;0.05559;0.0567597;0.0575286;0.0654721;0.0704047;0.0722197;0.0743968;0.0803841;0.0823263;0.0870051;0.0902149;0.0919604;0.0938965;0.0954144;0.0956916;0.101831;0.110531;0.111081;0.118398;0.122885;0.131439;0.137041;0.139619;0.139955;0.16111;0.161653;0.165961;0.166427;0.174753;0.175495;…	2.84;2.88;3.63;3.78;4;5.29;5.31;5.94;6.82;7.11;7.12;7.38;8.27;8.52;8.56;8.59;9.17;9.19;9.25;9.47;9.63;10.01;10.13;10.36;10.68;10.69;10.99;11.11;11.29;11.44;11.81;11.82;12.1;12.32;13.01;13.55;13.65;13.75;13.88;14.24;14.39;14.6;14.64;15.34;15.61;15.69;16.01;16.02;16.45;16.9;17.58;18.35;18.73;19.57;19.73;19.87;20.02;22.74;22.84;25.54;26.56
C73_SL867	gGTAGGTAGGTAGCTAAGTAG	21	4	16	3	1;2;3	0.0120167;0.013447;0.0139743;0.0276034;0.029565;0.0405366;0.0603017;0.0607136;0.061494;0.0747201;0.074834;0.0894534;0.0946412;0.0947722;0.133299;0.160692	6.94;10.53;10.9;13.12;13.71;14.11;15.31;15.75;15.88;18.49;18.95;21.37;21.61;22.53;28.76;29.75
C73_SL868	ATGTACGACTAACACTACAGCCCCCCTACTACTTTTCTTCTTT	43	4	1	3	1	0.221696	8.38
C73_SL869	atctatctattaacatCATCAGCCGCAGCGGCAGCAGGTGGGTAGGTCGGTAGGTAGATAGGTAGATAGAGAGAG	75	4	1	3	3;4	0.0165318;0.0510994	21.67;22.99
C73_SL870	GGCTCTGGTGAGGATGCCCAAGATAAAGCATCTGATGCATGGGATTCTGCTAAGGGAACGGCAAAG	66	4	1	3	6	0.00365066	39.61
C73_SL871	ctctcgttctctgctTCTTTCTCTCTCCCTTTCGCGATGATGAGGTGGTAGTGGTGGTGGTAGAG	65	4	1	3	4	0.0054278;0.00782406	30.45;32.04
C73_SL872	TTAGGGCAATGAATTAATTTTTTTTCATCAGATCACTGAAGTGTATCTATATGTCTTTGAGGGAG	65	4	1	3	4	0.00518005	42.98
C73_SL873	TGCTTGTTGCTGCTGTT	17	4	2	3	2;3	0.00244842;0.0331033	27.73;29.58
C73_SL874	ACTCCCATCTCTTCTTCTCCTTCTCCTCCTCTATACCTTCTTTCATTG	48	4	1	3	1	0.48219	6.67
C73_SL875	GTAGGTAGGTTTAGGTAG	18	4	5	3	1;2;3	0.0911501;0.115575;0.165076;0.174376;0.417518	4.36;5.64;13.67;16.43;18.7
C73_SL876	TATCTCTCTGGTTTTTTACGTAATTGTGATGTGATTATAGGAGACCAAGCATCTTCTATCATTAG	65	4	1	3	3	0.0230647	21.24
C73_SL877	ACCGCCGCCCTATGACCTATCTCACACCACACACACATTTCTTAAGTGGTTTTCTGTTTG	60	4	1	3	3	0.0709166	13.09
C73_SL878	GTGGTGGATAAGTATGTACCAGCGAAATTCTGGTGAAGTAG	41	4	1	3	4	0.0172697	27.71
C73_SL879	aggtAGGTAGGTAGGTAGAGAG	22	4	227	3	1;2;3;4	0.00314072;0.00412202;0.00633037;0.00696427;0.00920949;0.00928981;0.00929431;0.0115881;0.0116479;0.0119311;0.0119892;0.0121988;0.0125206;0.0129508;0.0130171;0.0143866;0.0162395;0.0162904;0.0165812;0.016982;0.0170538;0.0171686;0.0172679;0.0173922;0.017841;0.0181356;0.0196551;0.0196629;0.0197738;0.0199572;0.0201016;0.0204457;0.0211844;0.0213182;0.0220471;0.0221911;0.0231754;0.0241034;0.0243037;0.02…	0.27;0.29;0.53;0.55;0.95;0.97;0.99;1.15;1.17;1.27;1.28;1.29;1.3;1.55;1.6;1.64;1.66;1.96;1.99;2.12;2.19;2.21;2.29;2.31;2.33;2.56;2.59;3.04;3.12;3.25;3.28;3.29;3.32;3.71;3.74;3.88;3.92;3.96;4;4.04;4.13;4.18;4.19;4.2;4.21;4.48;4.53;4.57;4.72;4.75;5.21;5.23;5.24;5.25;5.26;5.57;5.58;5.66;5.7;5.73;5.9;5.93;6.03;6.08;6.2;6.25;6.26;6.32;6.33;6.67;6.7;6.72;6.76;6.91;6.94;7.2;7.22;7.32;7.36;7.42;7.61;7.64;…
C73_SL880	TACGTAGATAGCTTCATTTTGGCTTGTGTATTTTATATGAT	41	4	1	3	3	0.0126353	28.6
C73_SL881	TAGGTATATTAATGGTTCTGAAGAATTGATGTTTTGTCTG	40	4	1	3	4	0.027285	22.54
C73_SL882	TAGGTGGGTTGGTAGGTTGGATAG	24	4	1	3	2	0.0741237	20.28
C73_SL883	agggggcgcaatgaaagtaagaaagaaagACTGGCACTATATAAGGAG	48	4	1	3	3	0.485084;0.515838	4.07;4.46
C73_SL884	aggtAGGTAGGTAGATAGACAG	22	4	32	3	1;2;3;4	0.0184141;0.0186003;0.0198914;0.0200329;0.0200722;0.023207;0.0252252;0.0286678;0.0310517;0.0374129;0.038347;0.0435592;0.0465576;0.0550499;0.0603808;0.0608289;0.0682914;0.0958043;0.0978524;0.105638;0.111635;0.113984;0.121623;0.125417;0.128384;0.129515;0.129687;0.133513;0.143357;0.154414;0.19243;0.24002;0.245749;0.278201;0.280761;0.29883;0.300591;0.306248;0.373055;0.392465	6.38;7.32;7.53;7.59;7.72;8.09;8.62;9.23;9.25;9.5;10.09;10.58;10.76;11.05;11.07;12.21;12.24;12.9;13.18;13.3;15.74;15.99;16.1;16.21;17.06;17.51;18.48;18.52;20.54;20.99;21.78;21.99;22.75;24.54;24.59;27.4;27.41
C73_SL885	TGTGGCGTTTTGTGTCGTGTAGAATAGTCAGATAGATTA	39	4	1	3	2	0.051481	16.6
C73_SL886	TTGTCTTAGGTCCGTCTGTGGACGTTTACGAGTGATGAAATGTTCTGTATGTTTCTCTTATGTG	64	4	1	3	4	0.0132609	15.59
C73_SL887	GTTTTGGCAAAGAGGCAGCGCTTGAGTGGCCGTCGGGAAGGTTTGTGTTGTTTTGAG	57	4	1	3	2	0.0167676	29.54
C73_SL888	GAGGGGAAGGAAAGGATTAGTTTGAATCAAGACAAGGGATAAAGAAGAGA	50	4	1	3	3	0.0454543	12.9
C73_SL889	agcTAGGTAGGTAAGTTGGTAG	22	4	5	3	2;3	0.0238509;0.0512505;0.0624186;0.121946;0.203115	13.06;13.08;16.28;16.59;23.36
C73_SL890	TGTAGGTAGATAGGGCAG	18	4	1	3	2	0.0373728	23.36
C73_SL891	GTATGTATGTGTGTAAGTAT	20	4	1	3	2	0.0276562	26.49
C73_SL892	GGGTGCAGGAGGTGTCGGGGGAGAGGCTAGTGGTGGAGCTGGTGGTAGAGGAATTGAGGAGATGAA	66	4	1	3	4	0.00749979	21.54
C73_SL893	tTGGTGGGAAGGCTGCATGTATTTTTCACGGTCGTGTCTTCGGGTAGGAAGGAG	54	4	1	3	4	0.00628935;0.00695058	19.78;20.74
C73_SL894	cctgctgctgctcccgaaCCTGCCAAGAAGGGTGGTAT	38	4	2	3	2;3	0.0257271;0.0443877;0.062601	18.31;21.09;25.89
C73_SL895	tgGATAGGTGGGTAGATAG	19	4	67	3	1;2;3;4	0.00415778;0.0114261;0.0172349;0.0215946;0.0288678;0.0296485;0.0302331;0.0327935;0.0329926;0.0332425;0.0336734;0.0336762;0.0368117;0.0378714;0.0385772;0.038669;0.0390146;0.0395963;0.0412889;0.0414243;0.0414926;0.0485951;0.0528112;0.0604607;0.0689562;0.0691863;0.0691919;0.0697237;0.0698748;0.07234;0.0777773;0.0778085;0.0805996;0.0899632;0.0960575;0.103585;0.108711;0.11081;0.110817;0.114513;0.12508…	0.28;0.91;1.08;3.81;3.86;4.77;5.94;5.96;6.03;6.7;6.82;7.23;7.93;8.41;8.48;8.52;9.12;9.34;9.37;9.44;10.09;10.25;11.21;11.23;11.29;11.5;11.59;11.61;12.01;12.12;12.27;12.53;12.6;12.77;12.95;13.63;13.67;13.97;14.05;14.08;14.18;14.99;15.01;15.16;15.21;17.04;17.99;18.61;18.83;19.05;19.18;19.28;19.74;19.86;19.92;20.16;20.65;21.01;21.34;22.03;23.4;23.71;24.38;24.55;24.6;24.92;25.65;25.66;25.93;26.87;28.63
C73_SL896	ATGTGTGTTTTTTGAGTAAGAAG	23	4	1	3	1	0.0921758	8.64
C73_SL897	TGGTTTTGATGGTGGTG	17	4	1	3	2	0.236035	8.62
C73_SL898	TGGGGGTTCTAGTAGCATCAAATAATTTCCAAATGTAATCAAATGAATGCATGATTCGGTCA	62	4	1	3	4	0.00646099	19.87
C73_SL899	TGGGAGGGCAATTGAATCTGACGTTCTCCGAGAAAATTATTTCTTGGAGAAGCG	54	4	1	3	2	0.0300739	13.1
C73_SL900	GGTCCATGGCTGTATGACAAGATGAGTTACTGAATGTGTATGATTAG	47	4	1	3	3	0.00974324	29.75
C73_SL901	AGGTAGGTAGGTAGCGGGAG	20	4	1	3	2	0.0522409	8.62
C73_SL902	cccaaaagaagaagaaaaaggagaagaaaagaAAAGGAGGGGCCGTTCATGCGTAG	56	4	1	3	2	0.210512;0.218815	11.21;11.36
C73_SL903	TTGTGTTGTGATCAAGTTG	19	4	1	3	2	0.170723	9.73
C73_SL904	TGGACGGGTAGATAGATAG	19	4	1	3	1	0.312288	4.53
C73_SL905	GGGGGGTAGATAGATAG	17	4	5	3	1;2;3	0.0801624;0.10532;0.139979;0.146653;0.290447	5.19;10.48;10.7;13.42;13.97
C73_SL906	cgtgaaggagcagtcaccaaccgcagcagcagcaggcaGGTAGGTAGGTAAGTAGGTGG	59	4	53	3	1;2;3;4	0.00321852;0.00760675;0.0188424;0.0275001;0.0335066;0.0385809;0.0408081;0.0440282;0.0442217;0.0487822;0.0606244;0.0607728;0.0642017;0.0659898;0.067756;0.0686677;0.0724675;0.0729623;0.0730167;0.0744476;0.0789607;0.0866514;0.0886282;0.0905146;0.0923457;0.0924469;0.0932636;0.0961203;0.102483;0.104348;0.109522;0.111815;0.11446;0.120911;0.122129;0.12783;0.134302;0.138925;0.149354;0.155154;0.171572;0.1…	1.11;1.8;3.46;4.89;5.01;5.03;5.17;5.18;6;7.45;7.72;7.75;7.87;8.33;8.69;9.1;9.54;9.6;9.81;10.71;10.74;10.91;11.09;11.2;11.63;11.72;11.85;11.92;12.02;12.67;12.86;12.96;13.13;13.27;13.91;14.46;14.53;14.57;15.17;16.43;16.93;17.22;17.9;18.2;18.33;18.35;19.38;20.19;20.6;20.61;21.53;21.86;22.13;22.15;22.69;22.72;27.75
C73_SL907	TGGGTGATCACTTTGAGAACGAAGATACAGAG	32	4	5	3	4	0.00541556;0.00867976;0.00967047;0.0582459	13.88;30.13;30.92;32.12
C73_SL908	ATGATGAACTCCACTTAAGCTTTGTG	26	4	1	3	2	0.0297731	17.73
C73_SL909	TATGTGGGAGAAAGGAGAAGGGC	23	4	1	3	3	0.0945916	15.05
C73_SL910	CTGGTGGGTAGGTAA	15	4	4	3	1;2;3	0.0940393;0.209098;0.263747;0.365557	4.95;10.14;11.53;15.54
C73_SL911	gcaTAGATAGGTAGATAGGTAG	22	4	676	3	1;2;3;4	0.00732165;0.00833047;0.010649;0.0110057;0.0113157;0.0114073;0.0116057;0.0116136;0.0120114;0.0122105;0.0122194;0.0122557;0.0122823;0.0126298;0.0128814;0.0144465;0.0150717;0.0153646;0.0156306;0.016357;0.0169307;0.0170611;0.0170855;0.0177911;0.0177973;0.0187702;0.018791;0.0188198;0.0188285;0.0188447;0.0192818;0.0201233;0.0203253;0.0214731;0.0215158;0.0218129;0.0219133;0.0220549;0.0221356;0.0222219;…	0.38;0.86;0.94;1.01;1.02;1.06;1.11;1.17;1.18;1.21;1.4;1.54;1.59;1.74;1.76;1.79;1.83;1.86;1.89;1.9;1.93;1.95;1.99;2.09;2.12;2.32;2.4;2.62;2.63;2.69;2.71;3;3.08;3.32;3.43;3.47;3.53;3.55;3.58;3.59;3.6;3.62;3.63;3.68;3.97;4.01;4.05;4.12;4.31;4.32;4.33;4.47;4.5;4.55;4.56;4.58;4.6;4.61;4.65;4.69;4.78;4.97;4.98;5.01;5.13;5.18;5.2;5.26;5.3;5.37;5.38;5.4;5.56;5.6;5.62;5.63;5.78;5.85;5.87;5.89;5.91;5.92;6.…
C73_SL912	GTTGGTGGGAAGGGGAAGGTAAATAAAACATGTAGAAAAGGATCGAAAGCTAG	53	4	1	3	1	0.0607555	12.1
C73_SL913	CATGAGGGGAGGAATGAATGCTATGCTGATTGGCATTAAAAGAGTACTAATAG	53	4	1	3	3	0.0667517	12.49
C73_SL914	ATCAGTCCTAGCTATCTACCTACCAGCATTCATGTCTAAGAGAGAAGGAG	50	4	1	3	2	0.0309557	24.24
C73_SL915	TACGCAATCTCTCTATTACCCTTCCTCCTTTAGATCTACTTA	42	4	1	3	2	0.139397	7.67
C73_SL916	ATGCTGCTTTGTTGAGTGTAGGTTCAGTAGGAGGGGAAGAAACAAG	46	4	1	3	1	0.124023	7.83
C73_SL917	aggTAGGTAGGTAGATACATAG	22	4	40	3	1;2;3	0.00290435;0.0104833;0.0109232;0.0205026;0.0208774;0.0221581;0.0222553;0.0236603;0.0239193;0.0249001;0.0252169;0.0259778;0.0276062;0.0276404;0.0287294;0.0289774;0.0306092;0.0331043;0.0335368;0.0365346;0.036603;0.0415248;0.0430022;0.0431074;0.0445047;0.0464441;0.0465252;0.0469219;0.0483017;0.0490734;0.0491796;0.0507393;0.0515564;0.0518178;0.0523118;0.0538612;0.054045;0.0568477;0.0568478;0.0575407;…	3.89;3.9;6.98;7;7.47;7.56;7.58;7.72;8.22;8.25;8.26;8.51;8.6;8.63;8.75;8.76;8.94;8.98;9.67;11.26;11.34;11.41;11.44;11.58;11.62;12.48;12.53;12.59;12.7;12.81;12.93;13.42;14.05;14.22;14.39;14.4;14.41;14.64;14.82;15.88;15.97;16.12;16.26;16.27;16.35;16.39;16.77;18.16;18.17;18.35;18.89;18.9;18.97;20.18;20.2;20.79;20.85;21.18;21.2;22.77;22.92;23.02;23.35;24.05;24.66;24.77;25.29;25.35;26.28;26.34;29.5;29.…
C73_SL918	agttcttttctcttttCTGGTCCAAGGTAGATATGTTATCATCATGACAGATAG	54	4	1	3	2;3	0.00619649;0.0187456	22.08;27.81
C73_SL919	GCATGAAGAAGTTCCGTTCTTGGGGGAAGGAGGCGTT	37	4	1	3	2	0.0211368	18.32
C73_SL920	TTTTCTCCTCTTCTTTTCCCTTCCAGCCTCGACCTAG	37	4	1	3	2	0.0176196	16.7
C73_SL921	GGGGGGGGCACATTTCCAGCTTAGCCAGTAAG	32	4	12	3	3	0.00563242;0.00648967;0.00673025;0.00793917;0.00866409;0.00953034	34.38;34.77;36.23;36.31;37.65;38.61
C73_SL922	ATCACGGGGCATCAGCAAGTCCAGCTAGAG	30	4	1	3	3	0.0396849	24.09
C73_SL923	taGTAGATAGATAGATAGATAGATAG	26	4	75	3	1;2;3	0.00833446;0.0128749;0.0190236;0.0215519;0.0220414;0.0222902;0.023474;0.0241746;0.0301349;0.0307944;0.0314294;0.033776;0.0396911;0.0442442;0.0472447;0.0475342;0.0496675;0.049938;0.0557248;0.0597927;0.0611465;0.0639481;0.0647781;0.0656549;0.0683916;0.0744377;0.0835418;0.088619;0.090011;0.0918383;0.0943562;0.0950207;0.0983881;0.0996634;0.100235;0.101424;0.110876;0.111286;0.117164;0.121239;0.126122;…	2.76;3.15;3.31;3.49;4.09;4.19;4.35;5.38;5.65;6.04;6.65;6.67;7.87;8.43;8.71;9.92;10.14;10.46;10.58;10.69;10.72;10.89;11.28;11.29;11.36;11.43;11.49;11.63;11.81;11.83;12.07;12.26;12.47;13.17;13.4;13.66;13.7;14.12;15.12;15.3;15.58;15.91;16.05;16.12;16.71;17.45;17.5;17.92;17.94;18.04;18.11;18.31;18.47;18.57;18.71;18.74;19.43;19.62;19.91;20.1;20.31;20.42;20.81;21.14;21.67;21.75;22.77;25.09;25.16;25.67;…
C73_SL924	tagtagcAGTAGTAGTAGTAGTAG	24	4	16	3	2;3	0.0111242;0.0255913;0.0282558;0.0307823;0.0321639;0.0391468;0.0682578;0.0699632;0.0767471;0.0895555;0.0988358;0.10271;0.107094;0.151674;0.296919;0.474357;0.517481	4.71;8.31;11.94;13.27;14.04;16.33;18.68;20.53;20.86;21.55;22.49;27.4;27.97;28.23;29.59;31.41;38.59
C73_SL925	cgtacagatactatctATGTTTACAAAATGGAGATGAG	38	4	1	3	2;3	0.0177894;0.0220332	28.23;30.87
C73_SL926	gtaggTGGGTAGATAGGTAGGTAG	24	4	386	3	1;2;3;4	0.00523995;0.00669036;0.00677444;0.00678746;0.0070659;0.00728151;0.00754315;0.00775933;0.00782733;0.00784595;0.00787712;0.00789518;0.00853315;0.00910292;0.00938242;0.0100428;0.0100508;0.0100758;0.0101223;0.01103;0.0115388;0.0121923;0.012319;0.0123886;0.0136996;0.0137765;0.013845;0.0142537;0.0144683;0.0144947;0.0146067;0.0146164;0.0146629;0.0147644;0.0147666;0.0147735;0.0148726;0.0148968;0.0149656…	0.36;0.4;1.03;1.06;1.12;1.24;1.27;1.29;1.32;1.33;1.35;1.38;1.5;1.54;1.55;1.58;1.68;1.7;1.71;1.78;1.79;1.85;1.99;2.02;2.18;2.26;2.28;2.29;2.31;2.36;2.39;2.46;2.68;2.71;3.04;3.07;3.14;3.17;3.22;3.24;3.25;3.26;3.31;3.34;3.35;3.39;3.75;3.76;3.79;4.01;4.04;4.09;4.12;4.14;4.23;4.25;4.26;4.27;4.31;4.33;4.64;4.67;4.81;4.91;4.94;4.96;4.99;5.01;5.03;5.3;5.31;5.33;5.34;5.35;5.37;5.38;5.39;5.42;5.44;5.46;5.5…
C73_SL927	GTTACACAAAGAGCATAAACTGCTTTTCCGTCCGTTCAGTGGTGGAGATTTCATCT	56	4	1	3	4	0.00160504	23.69
C73_SL928	atctatctatttattagcgtcatcagccgcagcagcagcAGGTGGGTAGGCAGGTAG	57	4	116	3	1;2;3;4	0.011792;0.0134997;0.0137632;0.0165532;0.0173854;0.0205698;0.0241688;0.0250363;0.0258139;0.0285943;0.0318408;0.0327826;0.0329275;0.0338226;0.034207;0.0348681;0.0367394;0.0394586;0.039872;0.0418415;0.0436309;0.0439129;0.0439921;0.0442889;0.0503479;0.0514412;0.0547104;0.0548444;0.0560572;0.0562386;0.0564709;0.0569392;0.0590151;0.0590548;0.0590664;0.0590694;0.0590905;0.0600442;0.0602983;0.0608828;0.…	1.33;1.51;2.34;2.7;2.75;3.19;3.52;3.9;5.07;5.12;5.24;5.58;5.63;5.7;5.74;5.82;5.88;5.89;6.04;6.08;6.17;6.22;6.34;6.4;6.52;6.62;6.84;7.16;7.19;7.22;7.83;7.85;8.04;8.08;8.21;8.45;8.46;8.49;8.53;8.65;9.09;9.42;10.03;10.23;10.31;10.33;10.44;10.56;10.68;10.83;10.93;10.99;11.07;11.16;11.2;11.22;11.3;11.31;11.46;11.66;11.7;11.99;12.12;12.15;12.18;12.37;12.75;12.89;13.01;13.04;13.17;13.34;13.41;13.55;13.6…
C73_SL929	GGTTGGTTGGTCCTTTATATATATGTTTGATAGAAG	36	4	1	3	3	0.00525439	23.54
C73_SL930	AGGAAATTACTGCATTGCTTTTTTTGTTCCTAGCCAG	37	4	1	3	2	0.167076	18.3
C73_SL931	ttgtggtGGGATGGAGAGAGGTAG	24	4	3	3	1;4	0.00886881;0.130998;0.137243;0.584068	1.84;13.07;13.36;18.87
C73_SL932	tcCTTGTCTTCAGAAAGTAG	20	4	1	3	1	0.285563;0.298265	8.73;9.3
C73_SL933	gaagtaatcatttgTTTCAAATTAGTTGTTAGAACAGTACCTTTCTCGTTGAAAGACGAAG	61	4	1	3	4	0.00352387	24.52
C73_SL934	TATGTAGGTAGATAGAAAG	19	4	3	3	1;2	0.0833039;0.0889544;0.102598	12.95;16.13;17.81
C73_SL935	tgttggtCTTGTGGTAGGTAGGTAG	25	4	7	3	1;2	0.029366;0.0299848;0.0403575;0.0632078;0.0716968;0.251878;0.361391;0.555476	3.77;6.74;9.7;12.67;13.06;15.16;25.13;25.22
C73_SL936	tttggTGTTTTGAATGGTGAAAGTGATGATTGATTAG	37	4	1	3	1	0.0272895	15.49
C73_SL937	GGGGCGAGATCAGGAGGAAGATTGTAGGGCAG	32	4	1	3	3	0.0868811	20.6
C73_SL938	agGAGGAAGAGGAGGAGGAG	20	4	8	3	1;2;3	0.0269045;0.0269047;0.0269094;0.0396327;0.0535251;0.073801;0.0738175;0.11909;0.119132;0.119142;0.274825;0.549867;0.549868;0.744375;0.744389	1.34;1.59;6.65;6.66;11;14.34;20.23;22.16;23.27;23.28
C73_SL939	CTTTCAAGATGAGGGGAAAGGTTCAAAAG	29	4	1	3	3	0.0859425	13.66
C73_SL940	cttctcctaatcagaaccctcctaatatctAAAGAGGAAGAGATCAGGATAG	52	4	1	3	1;2	0.0200458;0.081897	11.32;17.37
C73_SL941	ATCAGCAGCAGCAGCAGCAG	20	4	1	3	4	0.0421539	16
C73_SL942	tagataggtagatAGGTAGATAGGTAGATAGGTAG	35	4	132	3	1;2;3	0.0125659;0.014236;0.0155057;0.016831;0.0175647;0.0181526;0.018679;0.0211282;0.0279659;0.0314963;0.0342584;0.035693;0.0359973;0.0370473;0.0379814;0.0398296;0.0399095;0.0410139;0.0419188;0.0440528;0.0445221;0.0446472;0.0449415;0.0453215;0.0453858;0.0464152;0.0465242;0.0466227;0.04703;0.0475228;0.0483271;0.058319;0.0603861;0.0605204;0.0606551;0.0640234;0.0657408;0.0695894;0.0724789;0.0733585;0.0740…	1.06;1.11;1.21;1.87;1.93;1.97;1.99;2.08;2.81;3.1;3.56;3.68;4.17;4.19;4.58;4.67;4.71;5.01;5.16;5.32;5.77;5.88;6.02;6.06;6.34;6.4;6.72;6.79;6.87;6.9;6.92;6.94;6.95;7.2;7.43;7.45;7.53;7.9;7.93;8.02;8.36;8.59;8.61;8.63;8.85;8.92;9.21;9.51;9.75;9.78;9.88;9.91;9.97;10.05;10.08;10.22;10.28;10.36;10.4;10.43;10.52;10.61;10.71;10.78;11;11.07;11.17;11.18;11.26;11.27;12.1;12.11;12.15;12.22;12.23;12.28;12.34;…
C73_SL943	TGCTGCTACTATAGGCCCTATCACAAAAGTCTAAGGGGTGTGC	43	3	1	3	4	0.0128619	24.34
C73_SL944	TTTTGTTTTCATTGCATTAGTTGTGCCATGAGGATGGAAGGTAGTGTTTGTGTACGTGTGTGTTTGT	67	3	1	3	3	0.0113843	19.29
C73_SL945	TTCGAAAGAGAGAGTGCGACAAGGCAAGGATGGGGTGGATGGGTGGGGC	49	3	1	3	3	0.0199953	15.4
C73_SL946	gTGATTGATTGATTGATT	18	3	17	3	1;2;3	0.00600961;0.00761172;0.0116437;0.032439;0.048703;0.0508456;0.0537793;0.0547697;0.0626016;0.0668228;0.0810313;0.0825931;0.0882022;0.0907204;0.0981417;0.114044;0.339865	12.15;12.99;13.01;13.35;13.5;14.02;15.94;17.57;20.61;23.8;24.95;26.76;26.89;26.99;28.25;28.65;33.17
C73_SL947	TGATTGATTGATTGATTGATAG	22	3	1	3	1	0.085884	13.43
C73_SL948	gTAGGTAGATAGGTAGATAAG	21	3	3	3	1;2;3	0.0559057;0.556017;0.557338;0.651554	2.12;2.13;3.79;16.36
C73_SL949	tGTTGGTGGGTAGGTA	16	3	8	3	1;2;3;4	0.0395555;0.0402286;0.0518542;0.105547;0.10882;0.222338;0.41028;0.473703	6.25;8.27;9.25;13.5;15.39;16.93;18.09;27.74
C73_SL950	GGGTCAGCAGTACATGTGTGATCGTAACGGTGAGGGAG	38	3	1	3	3	0.0206655	21.28
C73_SL951	CTGTTGTTTCCCGAAAGTGGGTTGTTGTTTT	31	3	56	3	2;3;4	0.00661721;0.00841527;0.00876762;0.00980813;0.0112657;0.0129271;0.0142025;0.0150411;0.0153587;0.0167096;0.0176059;0.0182325;0.0186029;0.0248535;0.0265796;0.0276539;0.0279757;0.0282269;0.0288771;0.0290696;0.0291742;0.0293719;0.0299255;0.0306954;0.0308577;0.0310986;0.0331467;0.0363627;0.0392331;0.0420967;0.0423725;0.0459367;0.0497577;0.0552554;0.0606574;0.0736405;0.0879524;0.104622	7.73;8.38;8.82;9.91;11.64;12.12;13.05;13.28;13.36;14.36;14.98;15.29;15.52;15.57;15.95;16.38;16.85;17.64;18.28;18.7;18.87;19.49;20.27;20.32;20.57;20.94;21.06;21.28;21.67;21.97;22.05;22.12;22.36;22.72;23.5;24.87;25.9;27.33
C73_SL952	tCTACCTACCTACCTACC	18	3	397	3	1;2;3;4;5	0.00393454;0.00672934;0.00834921;0.00846538;0.0112428;0.0114928;0.0125596;0.0129637;0.0135086;0.0135248;0.0140671;0.0140778;0.0141114;0.0147547;0.015676;0.015731;0.0159663;0.0160138;0.016621;0.0177657;0.0178262;0.0178438;0.0188029;0.0217312;0.0223178;0.0233457;0.0253467;0.0256989;0.0267626;0.026779;0.0276097;0.0281294;0.0283884;0.0287032;0.0288996;0.0289576;0.0293627;0.030029;0.0301031;0.0301225;…	0.13;0.27;0.38;0.41;0.48;0.49;1.06;1.25;1.29;1.3;1.57;1.59;1.6;1.73;1.88;2.04;2.21;2.54;2.57;2.59;2.87;2.91;2.93;3.13;3.17;3.18;3.24;3.25;3.28;3.29;3.35;3.36;3.37;3.4;3.7;3.75;3.82;3.9;3.94;4.2;4.3;4.34;4.42;4.44;4.71;4.74;4.79;4.83;4.94;5.01;5.19;5.22;5.3;5.33;5.61;5.68;5.71;5.81;5.86;6;6.18;6.21;6.24;6.25;6.35;6.45;6.48;6.49;6.51;6.6;6.64;6.65;6.66;6.73;6.92;6.98;7.11;7.18;7.33;7.42;7.45;7.57;7…
C73_SL953	cttctACCTACCTACCTACC	20	3	476	3	1;2;3;4;5	0.00475872;0.00683351;0.00839946;0.00844058;0.00848055;0.00861433;0.0113167;0.0114078;0.0114175;0.0124654;0.0137027;0.0141112;0.0141174;0.0141261;0.0143053;0.014801;0.0151267;0.0154352;0.0158428;0.0159818;0.0160324;0.0160406;0.0172625;0.0172732;0.0173076;0.017786;0.0178438;0.0178652;0.0180359;0.0200523;0.0214351;0.022343;0.0223646;0.0239048;0.0239315;0.0240588;0.0253467;0.0257319;0.0268248;0.0273…	0.13;0.27;0.38;0.41;0.47;0.48;0.95;1.12;1.28;1.29;1.44;1.49;1.59;1.64;1.73;1.79;2.03;2.1;2.43;2.48;2.57;2.59;2.8;2.81;2.83;2.85;2.9;2.91;2.93;3.13;3.16;3.17;3.24;3.25;3.28;3.29;3.33;3.36;3.39;3.5;3.62;3.67;3.7;3.81;3.82;3.87;3.89;4.2;4.29;4.34;4.37;4.4;4.43;4.67;4.71;4.74;4.76;4.79;4.82;4.93;4.99;5.08;5.19;5.22;5.29;5.5;5.51;5.55;5.6;5.61;5.66;5.69;5.81;5.84;5.85;6;6.07;6.1;6.12;6.27;6.34;6.39;6.…
C73_SL954	aaccAGCAAAAGAAGAATCATAACAAAAATAATAGTGTAGGGAGGGAGTGGTGTATTGATAG	62	3	1	3	2	0.296777;0.29708	8.68
C73_SL955	AATTATTTGTTCACTGTGTTTTCTATGTTGGTCTT	35	3	1	3	3	0.00885205	26.21
C73_SL956	CTTGGTTGTGTATGGATTGTTGGGTTTGCAT	31	3	1	3	2	0.0351883	19.72
C73_SL957	TAGGTAGGTAGATAGATAGGTAGATGGATAG	31	3	1	3	2	0.380171	7.52
C73_SL958	attgttgaTAGTGTTCCTGCTGCTGGGTTAGGTAGAAGAGGAGGTTGGAAAG	52	3	1	3	3	0.05403	15.03
C73_SL959	GGTGGTTGCTGCTATTGTCCCTTGGAACTATCCCCTGTTGATGG	44	3	1	3	3	0.027171	16.95
C73_SL960	ttcaGCCGCTGGCGTGATGAGGAGGACAG	29	3	2	3	3	0.0606036;0.07652	11.76;22.67
C73_SL961	GTAGATGTTATTGAGTG	17	3	1	3	1	0.0933928	15.22
C73_SL962	TGATACTAGGAACGTAGGTAGGTAGATAGCTGAACATGTATACATGGTATATATGTATGTGGGG	64	3	1	3	3	0.0301311	20.81
C73_SL963	TAGGTAGATTGGTAGGTCG	19	3	1	3	4	0.0194669	22.06
C73_SL964	GCCCTATATACGTATGTATGTCTGTATCTATGGGAACATAGGGTCAAAAAAGGAGGGTAGTT	62	3	1	3	4	0.0813563	14.94
C73_SL965	agatAGATAGATAGATAGATGGATGGATAG	30	3	2	3	1	0.00726052;0.00740107;0.22898;0.239223	13.23;13.58;23.03;23.16
C73_SL966	GGTTGTTTTGTTAGTGTG	18	3	1	3	1	0.176842	13.53
C73_SL967	GGGTAGGTAGATAGAAAATAGGCTAACAATTCGCTCACACATCAGGATGATGGGGA	56	3	1	3	2	0.017173	20.62
C73_SL968	ATGTGCAGTGGGAAGGGGCGGAGGAG	26	3	1	3	1	0.0896056	9.8
C73_SL969	cgggtatgtATTTGATTGCCCAGGAGAAGCTAGCCAGCAGCTTGCTGGCTTAG	53	3	1	3	3;4	0.0138811;0.0142145	23.24;23.85
C73_SL970	ggtagGCAGGTAGGTAGGTAGATAGATAG	29	3	17	3	1;2;3	0.0141799;0.0229437;0.0229533;0.0525895;0.0541207;0.0645061;0.0655519;0.0700623;0.0739727;0.074088;0.082286;0.0875633;0.0883655;0.119119;0.229359;0.229895;0.263079;0.324992;0.341842;0.342192;0.344299;0.413762;0.579267;0.579287;0.587965	2.43;3.18;3.34;4.63;4.65;5.39;5.42;9.05;9.44;12.94;13.24;13.62;14.3;14.65;17.1;17.8;18.36;18.76;18.79;23.43;26.38;28.17;28.18
C73_SL971	TTGGTGGGTGGATCAGTAGGGAGGTAGGGAAGGAAGGAAGGAGAGAGGGAGGGAGGCGGAG	61	3	1	3	1	0.220643	7.94
C73_SL972	TTTTGGTTTGACGTCGTTAGACAGGCTTCAAAATCAAAAGAAGGGGTTTGTAT	53	3	1	3	3	0.0154526	16.2
C73_SL973	tttaaatgtctgatgatgttgggtttggtgGTAGGTACGTGGGCAGGTAG	50	3	2	3	2;3	0.01201;0.0560584;0.123459	22.65;25.98;27.04
C73_SL974	GTTTGGGATAAAGGGGGAAAGTCTTGTGTATGAAAATAAGTAA	43	3	1	3	2	0.0147239	20.79
C73_SL975	aCCTGTAGGTAGGTTGGTAG	20	3	6	3	2;4	0.0344641;0.0437271;0.0539155;0.0884032;0.123947;0.201619	6.8;12.5;13.32;15.51;19.22;19.86
C73_SL976	GGAGGAGGAGAAGAAGAAGAAG	22	3	1	3	2	0.241556	4.46
C73_SL977	TCGCCTATGACGGTTGGGTAGATGGGAAGGGGGATGTTGGGCTCTTTCTCCTTTCCTTACTATCTCCAGAG	71	3	77	3	4;5;6	0.0032478;0.00340913;0.00360043;0.00376836;0.00377329;0.00383426;0.00553554;0.00558977;0.00629029;0.00629628;0.00761914;0.00764927;0.00836577;0.00837283;0.0109591;0.010979;0.0111732;0.011182;0.0115721;0.011581;0.0122182;0.0124291;0.0172891;0.0178425;0.0180682;0.0182473;0.0200174;0.020116;0.020714;0.0207325;0.0227922;0.0230084;0.0272774;0.0273951;0.0278605;0.0279578;0.0296603;0.0297588;0.0522886;0…	18.28;20.54;20.55;21.08;21.56;21.7;23.59;23.94;24.68;24.69;27.46;28.12;28.46;29.4;29.42;29.54;29.56;30.5;30.75;31.16;31.32;31.78;31.79;32.25;32.32;32.39;32.78;32.81;33.04;33.1;33.59;33.61;33.9;33.91;34.03;34.24;34.36;34.52;34.53;34.61;35.17;35.36;36.71;36.74
C73_SL978	taGTAGGTAGGTAGGTAGGTAGATAGATAG	30	3	349	3	1;2;3;4	0.0044403;0.00613493;0.00775554;0.00781156;0.00814675;0.0102808;0.0111731;0.0123996;0.0129764;0.0135506;0.0136245;0.0139391;0.0152862;0.0156274;0.0170616;0.0171493;0.0178158;0.0192168;0.0205757;0.02081;0.0211571;0.0213009;0.0217354;0.0218973;0.0226107;0.0226484;0.0226669;0.0228028;0.0230733;0.0231073;0.0239194;0.024583;0.0259448;0.0261152;0.0269689;0.0270727;0.0271528;0.0275732;0.0278616;0.028259…	0.67;0.76;1.17;1.71;1.72;1.91;2.09;2.14;2.33;2.59;2.68;2.73;2.85;3.07;3.14;3.19;3.23;3.39;3.42;3.44;3.47;3.49;3.69;3.87;3.88;3.99;4.02;4.21;4.32;4.37;4.78;4.92;4.93;5.05;5.2;5.51;5.58;5.59;5.89;6.01;6.27;6.31;6.5;6.65;6.77;6.78;6.82;6.84;6.88;6.93;6.99;7.02;7.16;7.33;7.34;7.35;7.53;7.69;7.75;7.78;7.88;7.89;8.07;8.19;8.24;8.26;8.38;8.4;8.44;8.46;8.47;8.49;8.62;8.64;8.85;9.04;9.19;9.29;9.35;9.49;9.…
C73_SL979	gTCGGTGGGTGGGTAGGTAG	20	3	10	3	1;2	0.0141927;0.0223293;0.0420356;0.0558454;0.0725379;0.11051;0.144779;0.256164;0.268032;0.397501	4.67;7.51;10.27;11.8;12.71;14.65;17.49;18.53;20.65;21.11
C73_SL980	TTTTGTGGGTGTGGGTTG	18	3	1	3	2	0.0283829	20.77
C73_SL981	ggTAGGTAGATGGATTGATAG	21	3	1	3	1	0.385835	5.62
C73_SL982	CGGGGTGAGGTAAGAAGGAGCTGGAGAGCAGGAATTGATGCTGGTCTGAAAG	52	3	1	3	4	0.0173687	22.82
C73_SL983	GGATTACTTAAGAACCTACCATCTGATTAAATAAAGAGGTGTGTGGGTAA	50	3	1	3	3	0.011545	20.29
C73_SL984	CGCCACCACAAGAAGGAGAGAATGGAAGAAATGTGCATAGT	41	3	1	3	2	0.0245839	15.67
C73_SL985	TTTTGAGACGATAGGATGAGACTTGAAGAGAT	32	3	1	3	1	0.378436	9.64
C73_SL986	gtaggtaggTAGATGGGTAGATAGATAG	28	3	9	3	1;2;3	0.02365;0.0236815;0.0244558;0.0270165;0.0563816;0.0611745;0.141325;0.152429;0.300299;0.313242	7.21;8.9;9.42;10.4;16.54;16.76;18.42;19.82;21.31;22.12
C73_SL987	GAAGGTGTTAGATGTGCTTGACTTGTAGTAGAGAAGGAAAGGGGGTGGAAGGAGAGGTAGGTAC	64	3	1	3	3	0.0142163	22.82
C73_SL988	gTTGGTAGGTAGGTAGATAGATAG	24	3	18	3	1;2;3;4	0.0388199;0.0401711;0.0411796;0.044512;0.0466326;0.052623;0.0602447;0.0607777;0.0627263;0.085944;0.0860793;0.111649;0.141378;0.142124;0.145328;0.160276;0.192095;0.236;0.296248;0.372714;0.555986;0.562847	2.81;2.9;4.73;7.27;7.73;9.93;11.69;12.82;13.42;13.84;13.87;14.63;16.64;17.23;17.25;17.52;20.82;21.09;21.38;21.45;22.83;32.96
C73_SL989	TGGTGGGTTTCATTGCATCATATTGCTTTGCTTTGAAAGGGGTGGGAATAGCAGTGGGG	59	3	1	3	4	0.0586832	21.08
C73_SL990	TGTAGGTAGGTAGGTAGATAGG	22	3	5	3	1;2	0.0423559;0.0729238;0.126472;0.183081;0.197323	4.09;10.19;13.5;13.77;14.71
C73_SL991	GTAGGTAGGTAGGTAGATAGACAG	24	3	26	3	1;2;3	0.00387531;0.0140004;0.024683;0.0306238;0.03707;0.046995;0.0496329;0.0571719;0.0829724;0.0838188;0.0851078;0.0881962;0.0956231;0.112688;0.114263;0.118915;0.131077;0.140423;0.162555;0.168319;0.22153;0.281004;0.29153;0.368777;0.502135	3.98;4.9;7.15;7.16;8.78;9.01;9.02;10.84;11.82;11.92;11.93;11.98;13.03;13.07;13.34;14.32;17.49;18.41;19.27;19.32;19.77;20.24;20.67;25.42;28.19
C73_SL992	ATCTGTTTTTATGGGTCGTTTGAATAACAGAGAGGAGGGAGTAGGAAAA	49	3	1	3	3	0.152835	14.74
C73_SL993	ACTTGATTCATCATAAATAACCCCTCAAATAATTTTTTCAGTCAGTAGG	49	3	1	3	2	0.114719	8.69
C73_SL994	AATATGCATGTTTTTGGGGTAGGCTCGGCACACAC	35	3	1	3	3	0.0137591	23.77
C73_SL995	caaggggaaggagtgaaAGTGAATGCACCACTGCACTCAAATTTTTGCGTATTA	54	3	1	3	4	0.0546736	24.27
C73_SL996	atGTGTTGTAGGTGTTTGGATGTAG	25	3	1	3	2	0.0709736;0.0721273	16.27;16.55
C73_SL997	taggtaGATAGGGTAGGTAGGTA	23	3	4	3	1;2	0.0429655;0.0840197;0.0888514;0.200693;0.51806	3.31;13.24;13.29;18.91;19.26
C73_SL998	ccacctAGCTACCTAGCTACCTAC	24	3	9	3	1;2;3;4	0.0157171;0.0419666;0.09512;0.108221;0.135179;0.163732;0.177593;0.280846;0.587236	6.14;7.6;8.42;9.55;9.63;10.17;11.54;16.17;16.56
C73_SL999	TGGGGGTAATTCTCTGTGAAAATAAAAGATATTACAGAAAGTGGGGCCTAGAGAAG	56	3	1	3	4	0.00621137	29.02
C73_SL1000	TGGGTTTTTGTGATATTTGTGATAGAGTAGGGGAAAGGAGGTGGGAGGAGG	51	3	1	3	2	0.0225076	19.13
C73_SL1001	AGGAGATGATGGGAGGTAGAAGAGAGGGTTATTGATCCCTTTGAG	45	3	1	3	4	0.086109	9.47
C73_SL1002	GTGGGGAGGTTGGTTT	16	3	1	3	2	0.0120302	26.37
C73_SL1003	TTCGTAAAAATGAGATGGTGTGATGTATGCGTAATG	36	3	1	3	3	0.00598419	24.38
C73_SL1004	gggtTGGTAGGTAGGTAGGTTGGTGGGTAA	30	3	1	3	1	0.100044	10.16
C73_SL1005	gtgtGTTTTGGTGTGTATCTTTGTGAAGGAG	31	3	1	3	2	0.16162;0.161817	11.43
C73_SL1006	gGGGGGGGCACATTTCCAGCTTAGCCAGTAAGGTAGGGTGCTTCATGCCGTACAACATTAGATAGTGTAG	70	3	304	3	4;5;6	0.000491336;0.000658766;0.000662273;0.000669273;0.000711332;0.000730527;0.000855221;0.000879366;0.000936607;0.00104255;0.00106125;0.00114273;0.00114952;0.00116212;0.00119776;0.00128892;0.00136394;0.00140055;0.00144512;0.00153819;0.00156963;0.00166775;0.00170418;0.00175203;0.00175263;0.00182235;0.00185187;0.00186046;0.00187775;0.0018796;0.00188511;0.00194187;0.00195785;0.00201381;0.00212288;0.0022…	21.12;23.5;24.03;24.87;26.08;29.19;29.5;30.05;30.68;31.2;31.5;31.8;32.12;32.16;32.5;33.04;33.5;33.56;33.67;33.75;33.85;33.95;34.16;34.82;35.02;35.85;36.27;36.75;36.86;37.35;37.48;37.8;38.21;38.23;38.61;38.81;38.91;39.15;39.35;39.45;39.57;39.88;40.26;40.81;40.85;40.96;41.01;41.15;41.4;41.44;41.61;41.67;41.78;41.88;41.92;41.96;42.03;42.12;42.2;42.24;42.28;42.42;42.51;42.62;42.76;43.02;43.04;44.05;4…
C73_SL1007	GGCGGAGGTGGAGTTGTCCAGAGGAAGGTCGATTTTGAAGGATGCGACCAGGAGGAGATAGGTTG	65	3	1	3	2	0.0769809	18.52
C73_SL1008	GGTAGGTAGGTGGGTAGG	18	3	7	3	1;2;3	0.0387172;0.051985;0.0762196;0.204741;0.237821;0.244648;0.605068	3.67;5.17;8.65;9.33;12.17;24.84;25.62
C73_SL1009	gGTAGGTAGGTGGGTAGGAAG	21	3	15	3	1;2;3	0.0188086;0.0292534;0.0444894;0.0626837;0.0779244;0.0812176;0.0866878;0.0928777;0.108836;0.150298;0.150834;0.228221;0.39326;0.435791;0.624411	1.11;5.28;7.57;10.21;10.42;10.55;12.2;14.88;14.96;15.13;15.47;16.45;19.06;20.07;28.01
C73_SL1010	GGGTAGGTAGGTGGGTAGG	19	3	2	3	1	0.29563;0.891652	0.58;5.8
C73_SL1011	GTTATGTGTGTGTATGTGTAGTGGTTTGGTAGGGGAAGGAAGACAGCATCAGACTCCTTGGCCTAG	66	3	1	3	3	0.00655764	26.79
C73_SL1012	CTTCTGCTACTGCTGTTG	18	3	1	3	2	0.170982	12.66
C73_SL1013	TTGTGTGATCTTGTTTACATACATGCTGTGAGTGCATAACAGTTTGTGTAAGTAG	55	3	1	3	4	0.0336981	16.37
C73_SL1014	GTAGGTAGGCAGGTAACTAG	20	3	1	3	2	0.00820786	21.23
C73_SL1015	GGTTGATCAAGGACAAATGAAGAAGGAACAAGAAGAAACCCAAGTTTGTAGGTAG	55	3	1	3	2	0.0037784	26.88
C73_SL1016	GTCTGCTATGAAAGTGCTGGTCATGCCGAAGGAAAGGGGTTCAAGTTGTCGAG	53	3	1	3	1	0.16211	11.69
C73_SL1017	GTGATGATGATGATGCTCATGATGGTGGAGGGTGTAGGGAG	41	3	1	3	2	0.0455326	19.76
C73_SL1018	GTCCTTCCTGGTGTTGCCGCCCTCAATGAAGCCTAAGAG	39	3	1	3	2	0.196266	10.14
C73_SL1019	tcAGCCGCAGCAGCAGCA	18	3	5	3	1;2;3	0.0532222;0.0665736;0.0809829;0.115551;0.229363	11.99;14.45;14.72;18.73;18.83
C73_SL1020	AGGGAGCGAGGGAGGGA	17	3	1	3	1	0.311348	6.91
C73_SL1021	CCTTTTTGGTAGATCTGAGTATTTAAGTATAG	32	3	1	3	3	0.00292184	31.86
C73_SL1022	tgGTAGGTAGGTTAGTTGGTTG	22	3	7	3	1;2;3	0.00685147;0.0151392;0.0515533;0.0932425;0.112212;0.207333;0.215331	14.08;14.61;14.93;20.78;21.5;23.24;26.13
C73_SL1023	TGTGTATGTGAGTGCTAGAAGGAGGTAGGTAGACATACATGGATCTCTTGGTGTAAGATGGATGTAGGTAGATAG	75	3	1	3	4	0.00553349	32.79
C73_SL1024	gtttgtgtatatatatgtagtgtatCCGGGAACAAAAGGAAAAAGGCAGGGATGTTGTATACGTTATTAG	70	3	1	3	4	0.0254408	23.99
C73_SL1025	cAGGTAGGTAGGTAGGTAGGA	21	3	22	3	1;2;3	0.0146744;0.0202126;0.0275974;0.0303841;0.0314164;0.0441089;0.0498532;0.0503739;0.0722762;0.0767772;0.0810131;0.0970466;0.106463;0.116235;0.140793;0.145653;0.147409;0.201622;0.263662;0.28197;0.282571;0.47475	4.73;4.85;8.28;8.51;9.91;10.38;10.39;11.76;11.81;12.05;12.92;13.41;16.14;16.91;18.52;19.54;20.76;21.39;22.04;22.76;24.67;25.41
C73_SL1026	AGGTAGGTAGGTAGGTAGGAAAG	23	3	3	3	2;3	0.0400392;0.0783756;0.223985	9.39;17.37;22.18
C73_SL1027	TGGGGAGGGGAAAGGATGTGAAAGGAAGAAGCTTTGGATGTTATCTTTTTGCACATCATAATGATAG	67	3	1	3	5	0.0134745	29.3
C73_SL1028	tAGTTAGGTAGGTAGGTAGGGAG	23	3	7	3	1;2;3;4	0.0131068;0.025254;0.0556179;0.0777192;0.242659;0.32034;0.357333	8.27;8.29;8.37;15.28;17.19;21.76;28.36
C73_SL1029	tgcgtgtgtcgatgACTGCGTGGGTGGATGGTATAGATGACTGAAAGTGCATGGACG	57	3	1	3	4	0.00776212;0.0213743	23.73;25.89
C73_SL1030	taggTAGGTAGGCAGGTAAGTAGATAG	27	3	2	3	2	0.00603251;0.0468723;0.0474855	16.82;16.9;21.4
C73_SL1031	ctATCTACCTACCTACCT	18	3	172	3	1;2;3;4	0.0133754;0.0147241;0.0171013;0.0171053;0.0183781;0.0196255;0.0196827;0.0220226;0.0223762;0.0224138;0.0226354;0.0226492;0.0229342;0.0231601;0.0248689;0.027653;0.0276873;0.0286237;0.0287655;0.0301419;0.0304076;0.0304548;0.030908;0.0309426;0.0332926;0.033344;0.0344135;0.0353431;0.0353937;0.0361042;0.0370777;0.0371287;0.0373628;0.038616;0.0387067;0.04006;0.042827;0.0431753;0.0431757;0.0462978;0.0463…	0.27;0.29;0.3;0.32;0.33;1.32;1.49;1.5;1.56;1.57;1.81;2.32;2.33;2.47;2.48;2.58;3.57;3.66;3.67;4.01;4.02;4.27;4.28;4.29;4.3;4.32;4.58;4.72;4.77;4.88;4.89;4.92;5.3;5.35;5.38;5.48;5.58;5.59;5.66;5.67;6.15;6.16;6.31;6.36;6.4;6.41;6.49;6.69;6.71;6.83;6.94;7;7.01;7.05;7.06;7.13;7.29;7.3;7.31;7.42;7.44;7.46;7.52;7.53;7.66;7.67;7.88;7.93;8.07;8.09;8.12;8.13;8.15;8.18;8.19;8.24;8.28;8.29;8.32;8.33;8.39;8.4…
C73_SL1032	TGTTGCCGGCCTCTGACCTTTTTCTTCCGACAAAACACAAAGAAAAA	47	3	1	3	2	0.168278	10.69
C73_SL1033	atgttgaattcttgcaggacgtgaaggcattTGTTGGTGGCAAGTAGAG	49	3	1	3	1;2	0.0190464;0.0352842	15.76;16.09
C73_SL1034	ATAAGAATAAGGGGGAGAACCCAAAAGCTGTGAGACACGGACAGGGAGAG	50	3	1	3	2	0.171668	12.71
C73_SL1035	gATGGGGTAGGTAGGTA	17	3	5	3	1;2	0.0729295;0.0864504;0.178659;0.19366;0.44346	7.62;10.08;12.68;13.27;17.95
C73_SL1036	TTTTTGGACTTTGGTAGTGAGAGATAGAAT	30	3	1	3	4	0.00866023	21.21
C73_SL1037	TAAGTCGAGAGGAAAGGGAAGCGAGGTATAG	31	3	1	3	3	0.0927998	16.67
C73_SL1038	TGGTGGGTGGGGAGGGACTAG	21	3	1	3	1	0.0287887	13.65
C73_SL1039	GGTAGGTATATAGGTAGGGAG	21	3	4	3	2;3	0.0106351;0.0483277;0.0727088;0.124342	10.87;17.05;17.31;21.22
C73_SL1040	TTACTTAGTTAGGTGGTTGGCGAGTTGTGTGTTATACATGTATTATAAATTAGATGATTTACAGTA	66	3	1	3	3	0.0362103	24.76
C73_SL1041	GGACACGGGTCTTATGGGGAG	21	3	1	3	4	0.0376085	19.56
C73_SL1042	CTTGTACACACTATCCACACATATAGCATAGGCAGGATAATACAGACAGATCGGATATAGAATGATAG	68	3	1	3	4	0.0543815	16.85
C73_SL1043	TGTGAAAAAACGTGTAGAGCGAGGAGATAAGCTGCCAGTAGTGGAAATGGTGGAGGAGAAGCAAG	65	3	1	3	3	0.0562172	18.53
C73_SL1044	TCACACGTACGTAAGATTGAAGAAGATAAATAACCACATGTATAACCAGAATGTCTGCATG	61	3	1	3	3	0.00827736	24.11
C73_SL1045	TGTGGGGGGAGCTGTGTGTATCTAAGAAGGACATGAGACCAAGCCAGCATATTTACCTTCT	61	3	1	3	4	0.00179015	37.87
C73_SL1046	GTATGTGGTTAACGATGTGAAGTAAAGAACTGAAGTAAGAACCCTATACAGATAGGTAGGTAG	63	3	1	3	3	0.0166451	31.21
C73_SL1047	TGCAAGGGCGAAGTGTGTATGGGGGAAGGGTGTGATGGAAGGAGGGGTTCAATTCTAG	58	3	1	3	3	0.0133615	18.01
C73_SL1048	gagacaGGATGGGCCGATGAAGAGGAGGCTAAGGAGGAAGCACCTTTGTGCAGAAAGAAG	60	3	1	3	4	0.0521444;0.0523368	14.48;14.5
C73_SL1049	GCAAATGTTATGAAGAAGGGAGGGGAAGAAAATGGGTTTGTAATGTG	47	3	1	3	2	0.149072	8.76
C73_SL1050	aCTGTTGTTTCCCGAAAGTGG	21	3	77	3	2;3	0.00213793;0.00945753;0.0107251;0.0140198;0.0157031;0.0176823;0.0187311;0.0188137;0.0206651;0.02153;0.0215802;0.0234229;0.0251576;0.0251699;0.0255213;0.0258451;0.0290765;0.0312162;0.031956;0.0319982;0.0322276;0.0334888;0.0337847;0.0337996;0.0338929;0.0351341;0.0368164;0.0370371;0.04276;0.0439597;0.0462969;0.0466601;0.0468754;0.0479613;0.0516257;0.0521686;0.0538322;0.0560099;0.0585005;0.059802;0.0…	3.13;6.2;6.9;7.4;7.53;8.19;8.41;8.47;9.12;10.44;10.59;10.72;10.78;10.88;10.95;10.98;11.09;11.11;11.22;11.52;11.61;11.65;13.12;13.51;13.6;13.79;14;14.14;14.53;14.88;14.99;15.21;15.34;15.94;16.15;16.19;16.22;16.86;16.88;16.9;17.15;17.26;17.28;17.31;17.65;17.8;18.56;18.69;19.23;19.81;19.84;20.72;20.81;20.94;20.99;21.81;21.86;22.07;22.43;22.45;22.62;24.22
C73_SL1051	AGGCGATGGCGAGACAACGGGTGATGCAA	29	3	1	3	3	0.0543437	17.71
C73_SL1052	GTGTTTTCTTTCGAAAGAGAGAGTGCGACAAGGCAAGGATGGG	43	3	1	3	3	0.11327	9.2
C73_SL1053	GGAGGAGGAGGAGGAAGAG	19	3	4	3	2	0.0293912;0.14704;0.14717;0.421203	4.11;8.12;12.1;26.11
C73_SL1054	GTTTGTGTACGTGTGTGTTTGTGTGAGGGGGAAGGAATAGAATG	44	3	1	3	2	0.0210352	21.46
C73_SL1055	GCATGAAGAAGTTCCGTTCTTGGGGGAAGGAGGCGTTGTA	40	3	1	3	2	0.0193931	18.9
C73_SL1056	ATGAGGTTGAAGATGAGGTGTGAATCGAAGGGAAGGAG	38	3	1	3	2	0.0320692	22.04
C73_SL1057	GCCTGAGCTTGTGCTTGATTTGCCTCTTGGTCAAG	35	3	1	3	4	0.0895421	17.58
C73_SL1058	AGGTGGCAGGTAGATACATATGCCGGTGAGTAG	33	3	1	3	2	0.0256361	25.85
C73_SL1059	CCTCCTCTTCTTCCCTTGTTCTCGTG	26	3	1	3	1	0.0209292	21.8
C73_SL1060	GAGGGAGGTGAGGAA	15	3	1	3	1	0.0447257	16.28
C73_SL1061	gGGTGGGTAGGTAGAGAAAG	20	3	3	3	2;3	0.00612453;0.026473;0.0391819	17.74;18.7;20.84
C73_SL1062	TTATAATTTAGTCAGGTTGATAGATAG	27	3	1	3	2	0.0330841	13.36
C73_SL1063	GAGGGAGGGAGGTTAGGTAG	20	3	2	3	2	0.10133;0.256804	7.46;9.87
C73_SL1064	AGGTACATAATTTAGATTGATATCTCTTATGTTTCAATGTGAAGTGAGATGAGGCTTTAATAGTAATTG	69	3	1	3	4	0.022878	19.64
C73_SL1065	ATGTGGACCAAGATGATGTACAATATATGGCAGCTCTGAAGAAGATAGCAGCAAGGGAGGAGAAGAAG	68	3	1	3	2	0.045466	13.05
C73_SL1066	ccattttatttctatttgtaatgtaaaaggggacattagatcttcttgatcaAGTAAGGTAGGTAGATAG	70	3	13	3	1;2;3;4	0.00178311;0.00876538;0.0210703;0.0325124;0.0424047;0.0539057;0.0662353;0.0789732;0.144625;0.157088;0.264945;0.409262;0.463372;0.678003	1.25;3.77;4.77;9.71;10.76;12.57;14.97;15.18;16;16.47;20.35;28.7;29.24;46.66
C73_SL1067	TTAGGTAGGTACGTAGGTAGGTTAGTTGCACGAATAATAGTACTATTTGGAAGCTCCCTGGGGGCTAG	68	3	1	3	2	0.0109437	19.35
C73_SL1068	CTTGGCCCTGCGGTAGGTAGGTAGGTAGGTAGGTAGGGGTAGTTGGGTAGGTAAGTAGATAT	62	3	1	3	3	0.00393255	40.75
C73_SL1069	GTAGTAGGTAGATAGATGG	19	3	1	3	1	0.56811	3.48
C73_SL1070	tAGGGGGAAAGGAGAACGAGATAGAGAGGAGATAGATAGACACAAGGAAATAAGACGAACATCTAG	66	3	1	3	3	0.262181;0.262273	6.83
C73_SL1071	cttttGTCTGCTTTCTGTTCTAATTATTTCCTATATACGAGGAAGGAAAAGGAGGGAGGGAGATAG	66	3	1	3	3	0.0412667;0.0413024	19.36;19.37
C73_SL1072	cgtttctACTATTTGTTTGTTTAGTACTTACTATCACCATTGCTACTGCTGCTGTTACACTGAGGAGGAG	70	3	1	3	4	0.0191748	19.5
C73_SL1073	ACTAGGACCCTCTGCTAGATAGGTAGGAGAAATTTTGGCTATATGAATTCTCATTGATCAA	61	3	1	3	3	0.0112517	25.68
C73_SL1074	TACATGCTTCGCAGTCCTATGGAAGGGCTAGAGGGGAAAAGACCAAGTTGTCGTAGCGGTAG	62	3	1	3	4	0.01035	16.29
C73_SL1075	ctgttacacaaagaGCATAAACTGCTTTTCCGTCCGTTCAGTGGTGGAGATTTCATCTGTAG	62	3	1	3	4	0.0010219	25.36
C73_SL1076	TAGATGTCGATCTGTGGGTGATTAGCATGAAAAAAGACGAGAGGGTTGCTTAAGTAATAG	60	3	1	3	3	0.0039817	37.84
C73_SL1077	TGGATTGAAAGATATTGGCAAACAGTTGCAAGCTGATACATAAAGGTTGATTAG	54	3	1	3	3	0.0803579	13.95
C73_SL1078	AGGGTGCTTCATGCCGTACAACATTAGATAGTGTAGGTAGTAGTAGG	47	3	844	3	3;4;5	0.00124007;0.00157871;0.00163972;0.00198959;0.0020623;0.00212421;0.00213676;0.00222001;0.00233431;0.00252566;0.00253103;0.00258856;0.00266312;0.00275584;0.00284505;0.00293437;0.00295777;0.0029718;0.00297694;0.00315915;0.00319786;0.00320835;0.00322642;0.00323594;0.00324913;0.00330774;0.00337517;0.00339292;0.00345864;0.00349057;0.00349096;0.00366014;0.00368245;0.00371008;0.00381075;0.00385165;0.003…	15.39;16.01;17.11;17.85;18.52;19.77;20.07;20.27;21.77;22.09;22.85;22.98;23.12;23.26;23.67;24.15;24.21;24.41;24.78;25.25;25.34;25.55;25.7;26;26.22;26.28;26.38;26.51;26.61;26.65;26.85;26.94;27.16;27.65;27.79;27.91;27.99;28.32;28.35;28.37;28.63;28.85;29.09;29.22;29.54;29.58;29.64;29.7;29.87;29.98;30.07;30.47;30.56;30.57;30.8;30.85;31.03;31.14;31.26;31.3;31.31;31.36;31.45;31.47;31.84;31.86;31.95;32.3…
C73_SL1079	TTAGATAGGTAGGTAGG	17	3	1	3	2	0.0637944	8.85
C73_SL1080	CTGTCTTCGGTATCGGTGGTGATGCTGCTTCCAGTCCATTCACT	44	3	1	3	3	0.0559894	21.86
C73_SL1081	tgTAGGTAGATAGGTAGATAGGTAGATAG	29	3	35	3	1;2;3	0.0267934;0.0337048;0.0395267;0.0490885;0.0526579;0.0653692;0.076893;0.077677;0.0789433;0.0800553;0.0831922;0.086085;0.104539;0.105426;0.105611;0.107122;0.108671;0.10917;0.118922;0.126086;0.127429;0.13284;0.148579;0.169661;0.17055;0.172766;0.190782;0.198898;0.199637;0.214247;0.2592;0.260796;0.274431;0.342469;0.371136;0.422467;0.671709	3.1;4.22;4.54;5.27;6.83;7.85;8.57;8.67;8.74;8.82;9.59;10.13;11.62;11.65;12.25;12.58;12.82;13.26;13.34;14.51;14.71;14.96;15.07;15.19;15.7;15.75;16.24;16.92;16.95;17.77;18.39;19.35;19.43;20.41;21.17;23.06;23.67
C73_SL1082	TGTTTGTGAATTTATACATAGTATCTTGAATGAGAAAGA	39	3	1	3	2	0.0957962	13.43
C73_SL1083	CGTCCCCAACCTTGCGCCCCTGTGTGTATGTTTTGTGGAAG	41	3	1	3	4	0.0312331	21.82
C73_SL1084	GGTGGCCAAGCAATTGAAACACTACAGTGCTGATGGCAAG	40	3	1	3	2	0.0914072	11.23
C73_SL1085	GTGGTGTATCTGTGTTAGAGAAGAATATAGACAAGTAG	38	3	1	3	3	0.0838464	9.43
C73_SL1086	ATGTTTAGATTTTATGCTTAGAGAGATGTTTTGTGAG	37	3	1	3	2	0.122933	14.69
C73_SL1087	TTTTGTCAACCGATCTCCCTCCGAGGCGGGTAGGTAG	37	3	1	3	1	0.330742	9.05
C73_SL1088	taGGTAGGTAGGTAGGTAGGGAGGAG	26	3	7	3	1;2	0.0581097;0.0595515;0.0975817;0.113655;0.123113;0.135423;0.507202	6.56;8.07;11.2;13.34;14.8;18.73;19.92
C73_SL1089	gagGGAGGGTAGGTAGATGG	20	3	4	3	1;2;3	0.0178771;0.0797593;0.0828043;0.200182	10.61;11.18;11.49;14.45
C73_SL1090	GTTTCGTTTTTGTTTTCCTCTATGTTAG	28	3	1	3	3	0.0160042	16.02
C73_SL1091	GTTTGCTGCCAAGCCTAGCCGAGGGCTAG	29	3	1	3	4	0.156725	11.42
C73_SL1092	GATTGAACGAGAGAAAGCTAGGCGAG	26	3	1	3	2	0.144744	11.89
C73_SL1093	AATTGATCATCCGGGCCGAGTAG	23	3	1	3	4	0.0303986	19.15
C73_SL1094	ggTGGGTGGGTAGGTAGATAG	21	3	97	3	1;2;3	0.0188065;0.0198105;0.0220386;0.0220626;0.0236202;0.0236553;0.0237273;0.0239185;0.0239188;0.0239604;0.0243733;0.0244218;0.0287702;0.0288962;0.0306697;0.030815;0.0393689;0.0420891;0.0424567;0.0425048;0.0458694;0.047329;0.0473752;0.0474882;0.0483664;0.0499409;0.0501662;0.0512164;0.0513061;0.0525385;0.0526212;0.0552496;0.057426;0.0575074;0.058935;0.060408;0.0605366;0.066712;0.0687884;0.0689109;0.069…	1.54;1.56;2.3;2.52;2.53;3.37;3.41;3.42;3.43;3.54;3.67;3.68;4.12;4.62;4.78;4.79;5.1;5.15;5.24;6.04;6.65;6.77;7.07;7.08;7.13;7.25;7.62;7.63;7.68;7.69;7.71;7.8;7.81;8.27;8.28;8.47;8.51;8.61;8.66;8.82;8.84;8.96;9.05;9.32;9.36;9.39;9.45;9.47;9.48;9.67;9.7;10.04;10.05;10.17;10.19;10.26;10.45;10.53;10.54;10.59;10.87;10.97;11.03;11.08;11.11;11.21;11.24;11.49;11.63;11.64;11.71;11.72;11.76;11.79;11.95;12.2…
C73_SL1095	aTGGTTGTTGTATGGCATGAAG	22	3	1	3	3	0.0432703	18.6
C73_SL1096	TGGTTGGTTGATTTGTTG	18	3	2	3	1;3	0.0798676;0.114248	9.56;18.33
C73_SL1097	gcagaagagaggtctttgaaaaggagagaAAAAGAGACTTTCTTTCCCTTCACCAGCAGAATACATACATAG	72	3	1	3	4;5	0.00500132;0.00743191	21.32;22.54
C73_SL1098	GTCTGTAAGGGACGGGGGTAGGTAGGTAGATGGGTTTTGTTTTCATTATAGAGCTTTTTTTGAGATGCGAG	71	3	1	3	4	0.0112396	29.85
C73_SL1099	TTCTGGGACCCAGTGGCAGACAGTTGCCTGGATGGGAGACGAGTGACAACAAGAAATATCAGTAAATTTAG	71	3	1	3	3	0.0265906	16.61
C73_SL1100	GGGTAGGTAGGTAGATAAG	19	3	4	3	1;2;3	0.0203859;0.0394367;0.148059;0.149409	5.88;12.18;19.39;20.26
C73_SL1101	gAGGTAGATAGATAGGTAGATAG	23	3	104	3	1;2;3	0.00772481;0.00796437;0.0143722;0.0163236;0.0172551;0.017892;0.0187463;0.0190764;0.0271072;0.0321843;0.0332616;0.0349087;0.0434358;0.0444054;0.0447598;0.0452045;0.0452996;0.0485182;0.0485914;0.0499461;0.0522429;0.0539713;0.0599174;0.0635555;0.0699285;0.0702939;0.0712418;0.0745002;0.0780447;0.0822587;0.0824383;0.0836374;0.0837038;0.0842186;0.0861269;0.08697;0.0877639;0.0879714;0.0903424;0.0950424;…	1.47;3.73;3.99;4.1;4.4;4.43;5.01;5.52;5.75;5.79;6.17;6.22;6.35;6.72;6.73;6.85;6.91;7.15;7.26;7.32;7.45;7.52;7.59;7.81;8.11;8.28;9.09;9.31;9.38;9.74;9.8;9.84;10.23;10.47;10.75;10.96;11.24;11.42;11.5;11.54;11.55;11.57;11.76;12.01;12.05;12.11;12.13;12.25;12.29;12.38;12.43;12.49;12.77;13.12;13.56;13.62;13.75;13.86;14.02;14.41;14.62;14.75;14.78;14.86;14.94;15.68;15.81;16.12;16.22;16.47;16.52;16.7;16.7…
C73_SL1102	GGCTTACTGTGCATATACACCTCG	24	3	1	3	4	0.0162013	29.62
C73_SL1103	ctacgtctccgaaagttttcctcctcctcaaatAGGGGGGAGGTTTTTGACTTTCCATCTA	61	3	4	3	3;4	0.00901498;0.011555;0.0133368;0.015217;0.0170098	18.93;21.76;23.71;25.74;34.23
C73_SL1104	ttGATAGGTAGGTAGCGTAG	20	3	361	3	1;2;3;4	0.0067486;0.0106829;0.0114002;0.0120677;0.0127192;0.0137068;0.014025;0.0151515;0.015181;0.0157421;0.0161261;0.0161704;0.0170226;0.0173895;0.0187188;0.0197325;0.0204207;0.0213879;0.0226391;0.0229298;0.0229903;0.0230693;0.0233385;0.0234503;0.0237453;0.0241653;0.0244885;0.0248559;0.0252739;0.0253264;0.025647;0.0263381;0.0263738;0.0274064;0.0276812;0.0281726;0.0286952;0.0288372;0.0289336;0.0308728;0.…	0.26;0.77;1.16;1.25;1.29;1.3;1.4;1.5;1.53;1.57;1.61;1.63;1.76;1.9;1.93;1.99;2.13;2.49;2.56;2.58;2.63;2.66;2.67;2.92;3.02;3.09;3.18;3.38;3.45;3.57;3.58;3.69;3.83;4.08;4.19;4.33;4.65;4.84;4.9;4.96;5.03;5.05;5.08;5.19;5.21;5.25;5.39;5.42;5.43;5.48;5.58;5.7;5.71;5.76;5.83;5.92;6.03;6.06;6.3;6.32;6.46;6.73;6.75;6.76;6.85;7.02;7.03;7.25;7.29;7.34;7.46;7.51;7.53;7.55;7.58;7.65;7.67;7.92;7.98;8.01;8.08;8…
C73_SL1105	actgtagtctCTTGATAACTGCGGATGAGATCAGGGAACAGAAACATGTCAAAACAATGGAAGGAG	66	3	1	3	2	0.00857138;0.0202247	17.45;27.7
C73_SL1106	agatgggttttgttttcattatagagctttttttgagatgcgAGGTAGATAGATAGGTAATAG	63	3	3	3	2;3;4	0.00346377;0.00878326;0.0337571;0.0489458	17.44;21.89;24.89;26.12
C73_SL1107	ggtagacatacatggatctcttggtgtaagatggATGTAGGTAGATAGGTAGGTAC	56	3	3	3	2;3;4	0.0211411;0.0372403;0.140204	15.37;21.25;22.76
C73_SL1108	GTAGGTAGATAGGTAGGTAC	20	3	63	3	1;2;3;4	0.00689105;0.0128419;0.0148954;0.0178124;0.0194019;0.0197081;0.0222317;0.0261215;0.0262694;0.0279731;0.0338811;0.0341755;0.0347254;0.0353291;0.0357845;0.0376556;0.0386462;0.0412995;0.0427804;0.0443391;0.044928;0.0453366;0.0487968;0.0531472;0.0534909;0.0582184;0.0623033;0.0630952;0.0646005;0.0668176;0.0673891;0.0690606;0.0741749;0.0749131;0.0781737;0.0848835;0.112578;0.122552;0.123294;0.129155;0.1…	3.14;3.91;3.98;4.49;6.19;7.09;7.14;7.95;8.83;8.89;9.01;9.42;10.28;10.66;11.28;11.43;11.51;11.57;11.8;12.01;12.18;12.26;12.28;12.52;12.53;12.66;13.11;13.83;14.09;14.64;15.08;15.13;15.75;15.85;15.88;16.78;17.56;17.58;17.8;17.97;18.03;18.51;18.53;18.58;18.59;18.94;19.03;19.1;19.18;19.33;20.35;20.45;21.35;21.62;21.76;21.77;22.37;22.44;22.94;24.14;25.32;27.61;28.4
C73_SL1109	gGTAGGTAGGTAGATAGAGAG	21	3	21	3	1;2;3	0.0215804;0.0474157;0.0511018;0.0569896;0.0631446;0.0855777;0.0855812;0.0922252;0.101426;0.105953;0.127126;0.140411;0.160854;0.160886;0.203604;0.241828;0.246856;0.387405;0.432872;0.444074;0.471921;0.504356;0.54789	1.27;2.75;4.33;4.51;4.62;5.01;6.13;6.18;7.89;8.13;10.42;11.25;12.28;12.47;13.11;14.25;14.84;15.1;17.07;17.24;17.86
C73_SL1110	aggtagaTAGGTAGGTAGGTAAGTA	25	3	27	3	1;2;3	0.0104892;0.0148426;0.0152493;0.0159999;0.0180897;0.022307;0.0227001;0.029641;0.0356417;0.0466116;0.0482153;0.0485385;0.0495737;0.0653024;0.0664652;0.0706786;0.0759814;0.103481;0.111051;0.112175;0.113757;0.131485;0.133255;0.142207;0.14267;0.159573;0.169388;0.183219;0.291224;0.30624;0.378146;0.599921	2.9;5.91;7.75;8.27;8.66;9.95;10.1;10.47;10.66;10.67;11.64;11.87;11.95;12.8;13.97;14.21;16.06;16.09;16.65;18.18;18.48;18.55;19.8;20.54;20.7;21.26;22.38;22.4;25.9;25.98;26.76;26.92
C73_SL1111	TCCTGCTTACTTTTCAATGCATCCAGTGGTGATTGGGTATTGAGGGTAGGTAG	53	3	1	3	3	0.166569	8.04
C73_SL1112	AGGTGGCTGGGTGGGTAGGTGAGTAGGTAGGTAGGTAGGTAGGTAGGCAG	50	3	1	3	1	0.0190992	17.26
C73_SL1113	GTATGTAGAAGTAGTGGCCAGTCATCTCAAAGGAGGTTGGACGATTGAAGAGAAG	55	3	1	3	2	0.0214032	20.56
C73_SL1114	gtttgcttagactggttatatagaTAGGTAGGTAGGTAGGTAGTCAG	47	3	15	3	1;2;3;4	0.0145353;0.0151135;0.0190958;0.0374391;0.0441665;0.072023;0.0738027;0.0797851;0.082662;0.11857;0.127605;0.183177;0.254954;0.266895;0.343449;0.559497;0.649516	1.45;5.75;9.74;10.72;11.09;13.41;15.7;16.95;17.29;18.63;19.81;21.04;22.06;22.97;23.26;23.98;31.03
C73_SL1115	GGTAGGTAGGTAGGTAGTCAG	21	3	7	3	2;3	0.0129102;0.0506322;0.122032;0.194178;0.221004;0.245627;0.296596	3.15;9.08;12.23;12.61;13.22;14.99;22.25
C73_SL1116	AGGTAGGTAGGTAGTCAG	18	3	9	3	1;2;3	0.00959006;0.0449881;0.0609929;0.071675;0.124572;0.175513;0.211255;0.49318;0.814464	1.16;4.8;10.16;16.09;17.66;18.38;19.28;20.37;23.65
C73_SL1117	gTAGGTAGGTAGGTAGTCAG	20	3	12	3	1;2;3	0.0288739;0.0391594;0.0622448;0.0855386;0.0944825;0.0995717;0.132614;0.145139;0.182567;0.182669;0.28461;0.691729	2.49;8.77;9.24;9.36;11.59;14.34;15.92;17.22;18.23;20.07;21.89;25.41
C73_SL1118	GATGATGAGTCTGATTGCAGAGCAGATTGTGGCTGAG	37	3	1	3	3	0.00468788	36.25
C73_SL1119	GCAGGGGAACGGGATGAGTGGGGAGAAATGGTTGGTAG	38	3	2	3	1	0.213774;0.252751	11.7;13.58
C73_SL1120	CTTCGTTTCTAGTGTGTGCATGATTGGGTATGTATTG	37	3	1	3	3	0.0288874	18.44
C73_SL1121	TTGACGGTCATGATGACATCGAGCCTGGGTAAATAGG	37	3	1	3	4	0.015377	19.37
C73_SL1122	aGGTAGGTAGGTAGGTAAGGAG	22	3	75	3	1;2;3;4	0.0141956;0.014196;0.0206969;0.0206993;0.0251893;0.0253239;0.0276919;0.0288915;0.0317577;0.0329739;0.0417055;0.0433062;0.0442305;0.0455963;0.0472667;0.0472999;0.0513075;0.0643068;0.0645879;0.0649848;0.0650944;0.0677637;0.0713883;0.0759114;0.0818656;0.084643;0.0910869;0.0940099;0.100709;0.100928;0.103269;0.103275;0.104591;0.104612;0.105174;0.105186;0.108409;0.111988;0.113323;0.116245;0.122322;0.13…	0.66;0.67;0.87;1.28;2.08;2.17;2.81;2.88;3.56;3.59;3.65;4.79;5.31;5.62;5.89;6.21;6.72;7.16;7.43;7.75;8;8.21;8.62;8.72;8.89;8.95;9.19;9.34;10.03;11.41;11.52;11.96;12.08;12.2;12.43;12.58;12.61;12.63;12.64;13.06;13.11;13.28;13.47;14.26;14.31;14.93;15.24;15.35;15.55;15.92;16.18;16.34;16.96;17.01;17.46;17.5;17.52;17.92;18.04;18.12;18.4;18.49;18.87;19.04;19.38;20.03;20.1;20.96;21.46;21.54;21.58;21.63;21…
C73_SL1123	gcacgtctatgcgtctatTTTGGGCATTACATAAAGAAGGTACACCTGCGTAG	53	3	1	3	3;4	0.0034482;0.0156529	20.72;28.04
C73_SL1124	gagggaggtagatAGGTGAGTAGGTAGGTAG	31	3	517	3	1;2;3;4	0.00585883;0.00819627;0.00833082;0.00910054;0.00914429;0.0103967;0.0116046;0.0130947;0.0137418;0.0139399;0.0143364;0.0144786;0.0171926;0.0186535;0.0190461;0.0191171;0.0191251;0.0191926;0.0191949;0.020568;0.0206564;0.0223496;0.0229811;0.0232478;0.0233479;0.0234409;0.023958;0.0251017;0.0265562;0.0269701;0.0271155;0.0273851;0.0280394;0.0288934;0.0290141;0.0291148;0.0296913;0.0300806;0.030148;0.03034…	0.24;0.28;0.35;0.61;0.67;0.74;0.83;0.88;0.93;0.94;0.97;1.01;1.06;1.09;1.1;1.14;1.22;1.24;1.38;1.41;1.54;1.56;1.6;1.63;1.74;1.75;1.89;2.05;2.1;2.2;2.27;2.3;2.42;2.69;2.72;2.76;2.8;3.13;3.23;3.46;3.67;3.71;3.78;3.82;3.9;3.94;4.02;4.06;4.07;4.08;4.1;4.23;4.25;4.3;4.35;4.36;4.41;4.42;4.43;4.44;4.48;4.49;4.52;4.58;4.6;4.64;4.73;4.75;4.76;4.77;4.78;5.05;5.08;5.1;5.15;5.16;5.17;5.18;5.21;5.22;5.25;5.42;…
C73_SL1125	TGCGTGTTTGTTTAAAAAGAACGGAGAAG	29	3	1	3	2	0.171623	8.06
C73_SL1126	GGTAGATAGGTAATTGGATGG	21	3	1	3	2	0.0330919	19.78
C73_SL1127	cttaGGGCTATATGAGCTTGTGTACGATTAG	31	3	1	3	2;3	0.0455237;0.0733937	13.44;13.45
C73_SL1128	aTGGTAGGTAGATAGA	16	3	6	3	2;3	0.0812893;0.0823057;0.105661;0.143896;0.177957;0.205436;0.255074	4.25;5.82;7.45;7.92;9.2;9.27;23.3
C73_SL1129	gcaggtgGGTAGGTAAGTAGGTGGGTAG	28	3	44	3	1;2;3	0.00707839;0.00758556;0.00848053;0.00887119;0.0107161;0.01078;0.0142312;0.015692;0.0195969;0.0210343;0.0287666;0.0290129;0.0317564;0.0336364;0.0469355;0.048162;0.0532425;0.0659942;0.0670916;0.0759428;0.0885236;0.111431;0.163585;0.18243;0.188368;0.20659;0.2146;0.215097;0.293406;0.342848;0.376451;0.377842;0.613719;0.731656;0.750228;0.781613	1.49;1.81;1.84;2.31;4.77;6.23;7.23;7.88;10.04;11.42;13.21;13.22;13.79;14.18;14.28;14.37;14.85;14.92;15.06;15.68;15.88;16.1;16.59;18.11;18.5;19.35;19.41;19.64;20.2;20.49;22.32;22.38;24.24;24.29;27.59;30.95
C73_SL1130	TCTGAAGGAGGATGA	15	3	1	3	2	0.046827	17.35
C73_SL1131	CACTAGGTAGCTAGGGGTAGCTAGATAG	28	3	1	3	2	0.071208	15.83
C73_SL1132	CTGCTTGCTTGTGTATATACGTAT	24	3	1	3	1	0.22492	22.64
C73_SL1133	tgggtTGGTGGGTAGGTAGGTAG	23	3	291	3	1;2;3;4	0.00407961;0.00409547;0.00768895;0.0086512;0.00884407;0.0090358;0.00973977;0.0115005;0.0115715;0.0119557;0.0120623;0.0122413;0.0130778;0.0139922;0.0143825;0.0155808;0.0157009;0.0180177;0.0181518;0.0181567;0.0183152;0.019623;0.0205501;0.0206467;0.0220966;0.0238469;0.0245151;0.0246888;0.024835;0.0257696;0.0262391;0.0262977;0.0262991;0.0264445;0.027402;0.0274722;0.0275186;0.0275963;0.0280239;0.02811…	0.93;0.94;1.01;1.02;1.08;1.15;1.23;1.28;1.32;1.36;1.4;1.43;1.5;1.52;1.54;1.58;1.78;1.86;1.99;2.07;2.57;2.65;2.71;2.81;2.89;2.92;2.99;3;3.12;3.15;3.28;3.3;3.31;3.35;3.38;3.39;3.45;3.49;3.5;3.53;3.79;3.8;3.83;3.85;3.87;3.88;3.93;3.97;4.39;4.45;4.5;4.62;4.99;5.02;5.07;5.1;5.13;5.25;5.33;5.38;5.65;5.67;5.69;5.71;5.72;5.74;5.82;5.96;6.03;6.05;6.12;6.18;6.23;6.34;6.39;6.42;6.47;6.49;6.61;6.69;6.7;6.71;…
C73_SL1134	TGGTGTTGGTTCGGACTCTTCTGATAG	27	3	1	3	2	0.0421334	25.09
C73_SL1135	ctgctgctgaTGTCCCTCTCGGAGAGCTCTTAG	33	3	2	3	3;4	0.013876;0.0199086;0.0739555;0.166087	18.31;23.61;23.91;29.64
C73_SL1136	gGGGCGGGGAGACGGGAGGCTAG	23	3	1	3	2	0.04989;0.0518485	10.61;10.69
C73_SL1137	GGGTAGGTAGGTAGACGGAG	20	3	1	3	2	0.0598171	10.16
C73_SL1138	GTGTGTATGTGGAGGTAG	18	3	1	3	3	0.0223093	19.58
C73_SL1139	ctGTGTTTGCATGTAGATAG	20	3	1	3	3	0.0327959;0.0354102	14.5;15.46
C73_SL1140	GATAGGGAGGGTTGGAG	17	3	1	3	1	0.112259	14.63
C73_SL1141	GTGGGTGGGTAGGTAA	16	3	82	3	1;2;3;4	0.00769955;0.00955028;0.0129036;0.0134045;0.0135366;0.0154251;0.0182734;0.0189273;0.0191175;0.0205792;0.0222871;0.0239033;0.0312159;0.0318364;0.034471;0.0356046;0.0372638;0.0378606;0.0380569;0.0416901;0.043682;0.0473301;0.0482467;0.0488395;0.0490426;0.0492103;0.0514804;0.0534553;0.0568294;0.0616632;0.0618058;0.0700111;0.0713851;0.0739155;0.0773071;0.077459;0.0806919;0.0856265;0.0873006;0.0883022;…	0.8;2.85;2.92;3.44;3.73;4.37;4.44;4.9;5.78;6.17;7.42;7.66;8.13;8.25;8.27;8.66;8.68;8.78;8.88;9.38;9.41;9.46;9.72;10.04;10.07;10.2;10.35;10.53;11.01;11.62;11.84;11.85;11.89;12.37;12.49;12.52;12.78;12.94;13.05;13.27;13.28;13.42;13.47;13.95;13.99;14.05;14.07;14.31;15.06;15.09;15.63;15.66;15.8;15.99;16.25;16.42;16.67;16.7;16.94;16.98;17.56;17.86;18.22;18.31;18.94;19.26;19.29;19.5;19.51;20.9;20.91;21.…
C73_SL1142	TTCTGTGTGGGGTAAAGAAGAAGCGGATGATTTGGCATAGTGATGATGATGGTGACCCGTTCTGTAGAG	69	3	1	3	4	0.00401333	33.66
C73_SL1143	GTTGGATTGATAGAAGTAGGTAGGTAGGCAGGGAAGATATTGGCTGGGGAATCTTTTAGCAGAT	64	3	1	3	3	0.0745955	15.41
C73_SL1144	gCAGGTAAGTAGGTAGGAAG	20	3	4	3	2;3	0.0329894;0.0344659;0.107435;0.145243	7.67;14.41;18.6;18.76
C73_SL1145	tgtgtgcagggcagtgaaggaggaggaagacacgggaggggaagggAGGGTAGGTAGGTAGGTAG	65	3	1146	3	1;2;3;4	0.00434979;0.00490057;0.0057657;0.00589062;0.00666077;0.00666089;0.0069201;0.00819176;0.00900678;0.00937394;0.0104765;0.0105312;0.0109587;0.0119827;0.0139817;0.0144869;0.0155997;0.0159621;0.0163448;0.0164175;0.0167165;0.0171921;0.0172168;0.0172215;0.0172618;0.0173169;0.0178346;0.0179645;0.0181754;0.0184326;0.0190165;0.0194327;0.0197639;0.0197851;0.0200349;0.0204036;0.0204308;0.0208217;0.0211723;0…	0.27;0.28;0.36;0.41;0.44;0.46;0.47;0.51;0.53;0.56;0.57;0.58;0.6;0.61;0.62;0.67;0.68;0.69;0.73;0.74;0.75;0.77;0.78;0.82;0.83;0.86;0.87;0.88;0.91;0.92;0.94;0.96;0.97;1.03;1.04;1.05;1.07;1.08;1.1;1.11;1.13;1.21;1.24;1.26;1.28;1.29;1.3;1.33;1.34;1.36;1.38;1.4;1.41;1.46;1.57;1.58;1.59;1.6;1.61;1.77;1.85;1.88;1.94;1.95;1.99;2;2.03;2.1;2.12;2.13;2.19;2.21;2.34;2.35;2.38;2.41;2.44;2.46;2.49;2.51;2.54;2.5…
C73_SL1146	AGTACTGTTACAAGTATAAATAAGTTTCATTGGGTGGGTGAATGGGTGAGGGGCCAGATCAGATAG	66	3	1	3	5	0.0334131	20.64
C73_SL1147	gggctactaGTGGTACTTTACGGAGAAGAATGATGGTGATCAGAAGAGGAAGAAGAGAGAGATGGAG	67	3	1	3	2	0.0686607;0.0838966	10.62;12.83
C73_SL1148	cgttgtacaaataaacccAACAATACAGACAGTTAGATAG	40	3	1	3	2	0.0150471;0.0471195	17.47;22.01
C73_SL1149	TAGACTGGTAGGTAGGTAG	19	3	1	3	1	0.0195846	21.73
C73_SL1150	ATGGGAGGTGTTGATTAAAGGCAAGCAAAGCGAAGCGGAGGAGGGAGTCTTTATCATATCTAGATAG	67	3	1	3	3	0.00745058	16.63
C73_SL1151	agggggggcatttttccagcttAGCCAGTAAGGTAGGGTGCCGTGCAACATTAGATAGT	59	3	1	3	4	0.0183569;0.0725179	14.98;28.21
C73_SL1152	GGGTAGGTAGATAGGTCG	18	3	18	3	1;2;3;4	0.0226848;0.0262817;0.0270697;0.0289442;0.031713;0.0594097;0.0636492;0.080171;0.0986007;0.110037;0.112255;0.120182;0.258455;0.294287;0.419282;0.461757;0.467437;0.615642	2;2.88;3.76;8.93;10.68;10.93;12.23;12.69;13.11;13.54;13.99;14.19;14.31;15.44;16.8;19.08;25.09;26.69
C73_SL1153	TCGGGTAGGTAGATAGGTCG	20	3	1	3	1	0.142763	12.21
C73_SL1154	atGTAGATAGGGAGGTAGGTAG	22	3	64	3	1;2;3	0.0160199;0.0187911;0.019345;0.0341251;0.0374982;0.0399784;0.0444626;0.0488144;0.0499661;0.0540513;0.0578533;0.065289;0.0659082;0.067249;0.0791015;0.0811005;0.0837015;0.0858184;0.0894161;0.0904128;0.09503;0.0994414;0.100904;0.106996;0.112919;0.120063;0.120478;0.127044;0.130871;0.138466;0.143035;0.152188;0.154199;0.162275;0.169798;0.174798;0.175405;0.180156;0.181237;0.195983;0.19726;0.204274;0.207…	2.28;2.97;3.31;4.47;4.74;4.81;5.07;5.48;5.61;5.94;5.96;5.99;6.16;6.47;6.58;6.66;7.23;8.22;8.88;9.33;10.11;10.46;10.63;10.66;10.75;10.76;11.37;11.54;11.59;11.91;12.47;12.59;12.77;13;13.04;13.18;13.44;13.56;13.58;13.77;13.79;13.88;14.26;14.68;15.59;15.62;15.79;17.45;17.51;18.09;18.12;18.45;19.02;20.22;20.53;20.6;21.11;21.2;21.27;22.86;23.88;25.05;25.7
C73_SL1155	GTAGGTAGGCAGGTAAGTTG	20	3	1	3	2	0.10302	17.84
C73_SL1156	GCGTTTGTTGGAGAGACCAATACACTTACTTACGTACGTACTATATAAATGAAAAG	56	3	1	3	3	0.00529435	23.45
C73_SL1157	aaagaggagaactaggaaagtcttTGTGAAGACGATTACGTGTGATTTTGAGTAGAG	57	3	1	3	1	0.0311618;0.0490849	17.56;23.7
C73_SL1158	agcAGGTAGGTAGGTAGGTTGGTTG	25	3	470	3	1;2;3;4	0.0032656;0.00395589;0.00665983;0.00667696;0.00680221;0.00713016;0.00716431;0.00743611;0.00750625;0.00752256;0.00758112;0.00796061;0.008651;0.00873845;0.00883586;0.0089272;0.00913343;0.0102436;0.0104333;0.0105285;0.0108243;0.010993;0.0111222;0.0113587;0.0113662;0.0116941;0.0116989;0.0121457;0.0124111;0.0124661;0.0126407;0.0128585;0.012915;0.0130622;0.0134018;0.01356;0.013717;0.0137763;0.0139101;0…	3.6;3.81;3.88;3.9;3.91;3.93;4.08;4.67;4.79;4.91;4.98;5.07;5.19;5.23;5.24;5.26;5.29;5.33;5.71;5.78;5.85;5.88;6.32;6.36;6.37;6.38;6.51;6.65;6.67;6.82;6.89;6.96;7;7.02;7.2;7.22;7.23;7.4;7.44;7.49;7.5;7.51;7.65;7.75;7.93;8.03;8.27;8.35;8.74;8.75;8.91;9.04;9.07;9.08;9.09;9.12;9.15;9.27;9.28;9.37;9.45;9.46;9.47;9.62;9.64;9.78;9.82;9.84;9.91;9.97;9.98;10.11;10.18;10.24;10.27;10.31;10.35;10.49;10.5;10.52…
C73_SL1159	atgtaaATGGGTAGGTAGGTAGGTAG	26	3	362	3	1;2;3;4	0.00973843;0.0102934;0.0103587;0.0111586;0.0112285;0.0114064;0.0122671;0.01227;0.0129217;0.0131889;0.0148921;0.0150548;0.015744;0.0157847;0.0158944;0.0163601;0.017583;0.0177387;0.018037;0.018446;0.0187181;0.0199092;0.022131;0.0231418;0.0238204;0.02389;0.0246694;0.0247495;0.0253883;0.0261095;0.0269627;0.0271279;0.0274185;0.0274703;0.0286365;0.0288263;0.0289061;0.0291071;0.0296955;0.0300634;0.03130…	0.25;0.72;0.85;1.03;1.15;1.26;1.31;1.33;1.35;1.42;1.48;1.52;1.76;1.77;1.84;2.01;2.09;2.19;2.23;2.25;2.3;2.35;2.65;3.02;3.3;3.49;3.57;3.68;3.74;3.93;4.08;4.18;4.23;4.25;4.34;4.37;4.44;4.54;4.56;4.72;4.83;4.86;4.94;5.05;5.13;5.29;5.44;5.71;5.77;5.78;5.81;6.06;6.1;6.28;6.29;6.42;6.58;6.71;6.75;6.76;6.86;6.92;6.96;7.01;7.03;7.04;7.06;7.09;7.13;7.18;7.22;7.24;7.25;7.34;7.35;7.48;7.49;7.52;7.55;7.62;7.…
C73_SL1160	TTGGAGGAGGAGGAGATG	18	3	1	3	3	0.0154051	17.64
C73_SL1161	tgatgtatgaagatagttaTTTTCATCCTCGTGTGAAGGAGGGGGCTAAATAAG	54	3	1	3	1;2	0.178054;0.186481	6.42;7.69
C73_SL1162	GACAACAACAAGGAGAACAAGACGCGGCGGCATTAGGCAAGCTAGCGACAATAG	54	3	1	3	3	0.0183119	20.38
C73_SL1163	AGCAGGTGGGTAGGCAC	17	3	1	3	3	0.128772	8.56
C73_SL1164	aggtagtgtgcgtctttttgatggaaTGTTAGTTGAGTGAGTGAATGAGTGATTAG	56	3	1	3	2;3	0.0257705;0.071173	13.64;16.41
C73_SL1165	GAGCCATGGCGGAGTTGGTTGAGTTGGATGTGGAAACATATGCAGCTAAG	50	3	1	3	4	0.0115199	18.54
C73_SL1166	tatTTGTAGAATGTAACTCAATTATCATCATTCATATGTATGTATAGCAG	50	3	1	3	4	0.0249657;0.0255595	35.97;36.3
C73_SL1167	tgtctatgtacttgtgcggcttGTGGTGTTTGAATTAGGTGGTGTTGGGAG	51	3	1	3	3;4	0.00518011;0.0146467	22.28;30.7
C73_SL1168	CCACAACACATCTGCTCTTCTGTCCTCCTCCTCTCGCCTAG	41	3	1	3	2	0.264435	9.92
C73_SL1169	GGAGGAGGAGGAGGAGAAG	19	3	8	3	1;2;3	0.0238381;0.0436638;0.125565;0.125763;0.204772;0.239712;0.298695;0.308232	7.12;7.79;8.52;11.43;12.25;13.1;15.1;22.92
C73_SL1170	agaggcgatagatagggcaaGGTAGGTAGCTAGGTAGCTAG	41	3	331	3	1;2;3;4	0.00592606;0.00630569;0.00745981;0.00901248;0.00921862;0.0110638;0.0116823;0.0122149;0.0128892;0.0129256;0.0132004;0.0132064;0.0145742;0.0146234;0.0152341;0.0154133;0.0155451;0.015583;0.0163551;0.0164102;0.0164507;0.0164982;0.0166673;0.0169899;0.0172779;0.0179839;0.0181571;0.0182639;0.0184513;0.0191402;0.0193244;0.0193484;0.0206572;0.0208482;0.0209389;0.0211179;0.0213734;0.021957;0.0219731;0.0220…	2.53;2.93;3.14;3.27;3.72;4.32;4.71;5.21;5.48;5.5;5.59;5.86;5.93;6.08;6.16;6.42;6.45;6.77;6.79;6.89;7.04;7.3;7.33;7.4;7.47;7.5;7.57;7.73;7.85;7.86;7.93;8.08;8.14;8.22;8.23;8.26;8.42;8.45;8.54;8.64;8.8;8.95;8.97;9.07;9.12;9.21;9.27;9.29;9.42;9.47;9.5;9.55;9.61;9.68;9.71;9.72;9.78;9.99;10.01;10.13;10.14;10.17;10.22;10.36;10.37;10.59;10.61;10.72;10.81;11.02;11.08;11.24;11.32;11.39;11.52;11.53;11.59;1…
C73_SL1171	catcatatgaatgcatccTTACTGTTTTTTCCGATTGGTTGATGGGTATATACATATAGAAGAG	64	3	1	3	2	0.0819437;0.13732	10.6;15.98
C73_SL1172	ttggtgggtctCTGTGTTCTCTTTGGCGTCGGTCTTCGTCGTTCTTGTATCTAG	54	3	1	3	3	0.00782923;0.0119245	31.37;34.1
C73_SL1173	TGGATGGGTTCATTGTTGAGTATGGATGTACCAAGAG	37	3	1	3	1	0.60666	7.57
C73_SL1174	CCTTGGCTCGTGGAGAGTTCTTGTGCTCAGGTGGGAG	37	3	1	3	3	0.00297607	25.56
C73_SL1175	atgccgtacaacattagaTAGTGTAGGTAGTAGTAG	36	3	2	3	3;4	0.0106289;0.0198533;0.0379487	23.59;25.38;26.63
C73_SL1176	GATGATGTGATGCTAGCTAGTAGGGCAAGAAGCAG	35	3	1	3	2	0.0208053	24.52
C73_SL1177	atttgggatagttgtcataagcaagcaaagaGGAGGATATGTATGGAAAGGAGAGAAGAAATATGATAG	69	3	1	3	2;3	0.0162704;0.11621	8.42;16.84
C73_SL1178	AAATGTGTTTTCTGGTGTTGGATTTTGCTAGGCTAG	36	3	1	3	3	0.0188219	21.43
C73_SL1179	GGAGGAGGAAGAAGAGGAGGAGGAAG	26	3	1	3	1	0.304666;0.307666	5.14;5.19
C73_SL1180	TTGGTAGGTAGGTAGGTAGATAG	23	3	73	3	1;2;3;4	0.0108487;0.0140766;0.0143015;0.0145424;0.0172273;0.0204523;0.0224588;0.0281478;0.0397955;0.0458428;0.0472634;0.0487487;0.0509355;0.0517874;0.0520106;0.0530225;0.0551322;0.0578988;0.0602139;0.060843;0.0659353;0.0665456;0.0689633;0.073768;0.07651;0.0839851;0.0864571;0.092873;0.0935627;0.0936059;0.0937865;0.0939379;0.094654;0.0955933;0.104286;0.112956;0.113958;0.114006;0.11629;0.127254;0.133589;0.1…	1.22;1.26;2.15;4.27;4.37;4.91;5.41;5.98;6.59;6.63;6.88;7;7.13;7.31;7.32;7.42;7.56;7.82;7.9;8.57;8.76;9.25;9.38;9.48;9.88;9.9;9.96;10.18;10.92;11.58;11.69;11.72;11.8;12.23;12.66;12.88;12.93;14.14;14.59;14.64;14.83;14.92;15.32;15.37;15.8;15.93;16.24;16.29;16.41;16.47;16.76;16.86;16.9;17.66;17.79;17.82;18.28;19;19.14;19.87;20.82;20.97;20.99;21.09;21.16;21.22;21.67;21.84;21.96;22.45;22.54;26.43
C73_SL1181	gAGGCGGGTAGGTAGGTAG	19	3	82	3	1;2;3	0.00894869;0.0153409;0.0180931;0.0257781;0.0261327;0.0301294;0.0328839;0.0345991;0.0347259;0.0366744;0.0373584;0.0443323;0.0450141;0.0470008;0.0511513;0.0600881;0.0615188;0.0635646;0.065115;0.072436;0.0730252;0.0745261;0.0762746;0.0775174;0.0796314;0.0825396;0.0830006;0.0839376;0.0889179;0.0898435;0.0908971;0.0965959;0.0966739;0.101061;0.101808;0.101845;0.101961;0.10253;0.103923;0.107751;0.113459…	1.1;1.37;1.4;3.41;3.44;4.02;4.47;4.78;5.01;5.52;5.84;5.92;6;6.02;6.51;6.52;6.77;6.94;7.1;7.16;7.81;7.98;8.04;8.06;8.2;8.55;8.64;9.19;10.1;10.69;11.11;11.4;11.46;11.5;11.66;11.72;11.79;12.21;12.23;12.37;12.43;12.72;12.77;13.33;13.54;13.63;13.76;13.78;14.14;14.17;14.45;14.62;14.71;14.82;14.93;15.11;15.17;15.34;15.64;15.99;16;16.26;16.3;16.55;16.75;16.91;17.15;17.44;17.52;18.4;18.41;18.44;19.32;20.2…
C73_SL1182	ggTAGGTAGGTAGGTAGGTAA	21	3	2722	3	1;2;3;4	0.00312014;0.00411765;0.00413136;0.00472397;0.00472507;0.00490509;0.00493183;0.00512374;0.00554112;0.00611514;0.00612272;0.00626079;0.00626821;0.00647201;0.00655366;0.00681604;0.00682398;0.0068605;0.00686616;0.00732646;0.00734752;0.00759949;0.00782009;0.00783973;0.00831639;0.00835398;0.00837363;0.00839104;0.00841975;0.00871418;0.00881883;0.0088321;0.00902609;0.00903972;0.00918059;0.00929681;0.009…
.188508;0.188533;0.188574;0.188588;0.188807;0.188907;0.188908;0.188961;0.189001;0.189046;0.189064;0.18915;0.18947;0.189529;0.189556;0.189595;0.189694;0.189772;0.189857;0.189863;0.190059;0.190194;0.190199;0.19046;0.190505;0.190553;0.19059;0.190608;0.190631;0.190929;0.191013;0.191073;0.191116;0.191195;0.19185;0.191883;0.191894;0.191912;0.191934;0.191997;0.192347;0.192486;0.192585;0.192798;0.1928;0.…	0.14;0.17;0.2;0.23;0.26;0.28;0.31;0.38;0.39;0.4;0.45;0.48;0.49;0.5;0.51;0.52;0.53;0.58;0.59;0.62;0.66;0.67;0.68;0.7;0.71;0.72;0.73;0.74;0.75;0.77;0.79;0.82;0.83;0.84;0.86;0.87;0.89;0.9;0.96;0.97;0.98;1.02;1.05;1.06;1.08;1.1;1.12;1.18;1.21;1.22;1.24;1.25;1.26;1.27;1.29;1.31;1.32;1.33;1.35;1.37;1.42;1.43;1.45;1.46;1.48;1.5;1.51;1.52;1.53;1.55;1.57;1.58;1.59;1.6;1.61;1.62;1.65;1.69;1.7;1.72;1.73;1.7…
C73_SL1183	CCCTGGGGTGTCAGATGAGG	20	3	22	3	2;3;4	0.0231276;0.0247415;0.0320997;0.0327721;0.0364805;0.0368658;0.0397289;0.0401626;0.0515182;0.0593882;0.0830233;0.0920703;0.103606;0.106996;0.113714;0.119411;0.120326;0.132008;0.14935	10.63;14.01;16.12;16.15;16.17;16.27;18.79;19.13;19.72;20.06;20.2;20.43;20.64;21.72;22.89;23.28;23.5;29.51
C73_SL1184	ggggggTGTAAGTAGGTGGATAG	23	3	4	3	1;2	0.0755197;0.105453;0.144599;0.32312	6.88;13.23;13.38;17.39
C73_SL1185	aGGTTGGTAGGTAGGTAGGTAGGAAG	26	3	5	3	1;2	0.0440439;0.142946;0.160955;0.174559;0.47997;0.480179	4.58;4.59;10.6;11.94;15.78;15.79
C73_SL1186	TGATAGTAGTATGTTCTAAAGGAGGGAG	28	3	1	3	3	0.224161	7.78
C73_SL1187	gggTAGGTGGGTAGATAGGTAG	22	3	288	3	1;2;3;4;5	0.00329331;0.00553137;0.00678702;0.0107821;0.012122;0.0123018;0.0124661;0.013163;0.0167275;0.0177081;0.0179677;0.0186382;0.0189206;0.0189742;0.0193265;0.0199079;0.0203496;0.0204109;0.0221796;0.0232134;0.0235869;0.0244402;0.0245294;0.0247739;0.0268763;0.0276022;0.0277253;0.0282573;0.0288689;0.0293352;0.0304385;0.0310746;0.0323462;0.0332294;0.0357393;0.0361498;0.0363838;0.0364337;0.0366749;0.037761…	0.36;1.08;1.38;1.7;1.75;1.84;1.97;2.06;2.25;2.62;2.77;2.84;2.89;3.24;3.28;4.12;4.22;4.33;4.36;4.54;4.92;5.22;5.33;5.41;5.44;5.54;5.57;5.78;5.94;6.04;6.13;6.25;6.31;6.4;6.48;6.58;6.71;6.77;6.78;6.81;6.88;6.94;7.1;7.12;7.18;7.22;7.25;7.29;7.3;7.53;7.56;7.63;7.77;7.78;7.9;8.01;8.03;8.15;8.16;8.35;8.48;8.51;8.52;8.53;8.6;8.61;8.79;8.81;8.91;8.92;8.93;8.94;8.99;9.01;9.19;9.35;9.41;9.42;9.49;9.52;9.57;…
C73_SL1188	gtgGGTGGGTTGGTTGGTTG	20	3	63	3	1;2;3	0.0062578;0.00769907;0.0112204;0.0115838;0.0116552;0.0118858;0.0121327;0.0133705;0.0150759;0.0254461;0.0312001;0.0344043;0.0355115;0.0361147;0.0364437;0.0379842;0.0395007;0.0410452;0.0413169;0.044219;0.0467777;0.0480903;0.0572709;0.0573405;0.0587585;0.0613062;0.0650432;0.0655699;0.0661455;0.0677304;0.0724839;0.0727664;0.0805743;0.0811337;0.0867496;0.0874977;0.0957959;0.0959213;0.105426;0.106756;0…	2.94;3.06;3.93;5.62;6.52;6.8;7.67;9.12;9.54;10.24;10.66;10.93;10.96;11.05;11.17;11.66;11.7;13.05;13.53;13.68;13.94;14.25;14.86;14.87;14.95;15.08;15.13;15.8;15.93;16.51;16.6;16.65;16.67;16.73;16.94;16.95;17.02;17.08;17.14;17.15;17.53;17.87;18.17;18.6;18.71;18.89;19.11;19.15;19.28;20.01;20.04;20.41;20.88;22.1;22.4;22.46;22.49;23.32;23.33;23.48;23.96;24.29;25.09;25.37;26.34;27.08;27.12;28.11;29.42;2…
C73_SL1189	gttgttgttagtgtagataGATAGCTTTGCTTCCCTCTTTTCTTCCACTTCTATATTGCGTCTTATAG	68	3	1	3	2;3	0.00686628;0.0117371	28.52;36.9
C73_SL1190	agaacaagggcatgtagagccttgctttctagatcaGGCTGGGAGAAAGAGGAGAAAGTGAAGGAG	66	3	1	3	2;3;4	0.0136086;0.0543819;0.137944	11.65;20.08;25.49
C73_SL1191	TCTCGTCTTATCTACCTATGTACCTATCGCTCTATGTATCCACTAAAACATAAAGTAG	58	3	1	3	2	0.137978	14.38
C73_SL1192	tttGTTAGGTAGGTAGGTAGGTAG	24	3	671	3	1;2;3;4	0.0082408;0.00973608;0.010108;0.0104111;0.01046;0.0113788;0.0114464;0.011923;0.0121972;0.0124701;0.0132373;0.0133702;0.0139121;0.0140302;0.0148789;0.0153316;0.0153435;0.015362;0.0159921;0.0166671;0.0167106;0.0167728;0.0168257;0.0175633;0.0180075;0.0180641;0.018433;0.0184444;0.0184608;0.0186452;0.018826;0.018987;0.0192102;0.019591;0.019614;0.0198949;0.0200511;0.0205218;0.020909;0.0209852;0.0211398…	0.67;0.69;0.89;0.93;0.98;1.03;1.04;1.08;1.11;1.17;1.19;1.23;1.24;1.3;1.33;1.45;1.46;1.53;1.59;1.62;1.63;1.73;1.77;1.94;2.26;2.38;2.61;2.67;2.8;2.84;2.85;2.89;3.05;3.17;3.24;3.26;3.41;3.54;3.64;3.67;3.68;3.72;3.75;3.76;3.77;3.81;3.82;3.93;4.09;4.23;4.3;4.31;4.46;4.5;4.56;4.66;4.67;4.78;4.88;4.96;4.97;5;5.02;5.03;5.07;5.08;5.15;5.16;5.28;5.34;5.37;5.38;5.4;5.47;5.48;5.64;5.67;5.7;5.71;5.73;5.78;5.8…
C73_SL1193	catgtgcTCTAGTCCACCCATCATCTTCAGAAGGGGGATAAATACTAATGATAG	54	3	1	3	2	0.0359131	21.47
C73_SL1194	cacaTTTCCAGCTTAGCCAGTAAGGTAGG	29	3	109	3	2;3;4	0.00474108;0.00675018;0.00717239;0.00905379;0.00960635;0.0101207;0.0106173;0.0107224;0.0109938;0.011029;0.0110298;0.0116663;0.0117184;0.0127547;0.0127795;0.0131558;0.0142955;0.0152234;0.0152692;0.015409;0.015991;0.0165985;0.017756;0.0183577;0.0187378;0.0187749;0.0192323;0.0202542;0.021028;0.0216648;0.0216754;0.021901;0.0219253;0.0220925;0.022346;0.0224116;0.0229221;0.0233065;0.0233807;0.0246008;0…	9.76;12.21;12.43;13.02;13.11;13.21;13.96;14.52;14.65;15.16;15.67;15.72;15.87;15.91;16.01;16.14;16.15;16.49;17.23;17.39;19.27;19.33;19.36;19.71;19.72;19.76;19.99;20.77;20.85;20.99;21.03;21.04;21.08;21.09;21.21;21.22;21.7;21.88;21.9;21.91;22.09;22.1;22.24;22.35;22.39;22.52;22.72;22.83;22.86;23.46;23.75;23.98;24.1;24.21;24.37;24.58;24.82;25.08;25.38;25.56;27.68;34.1;35.03
C73_SL1195	AGGTAGGTAGGTAGGTAGGTAGGTAGGTAG	30	3	2	3	1	0.108093;0.262851	4;10.56
C73_SL1196	gtggcagtaagtaaGCGACCAACTGAGAAGGGGGAAAGGGACAGGGTAC	49	3	1	3	4	0.0383723	15.01
C73_SL1197	aggAGGAGGAGAAGGAGGAGGAG	23	3	5	3	1;3	0.0134111;0.134818;0.263767;0.426538;0.64146	2.86;3.86;9.93;22.3;24.75
C73_SL1198	aGAAGGAGAAGGAGAAGGAGAAG	23	3	1	3	2	0.237128	10.67
C73_SL1199	gtacactcacctagctaggctaagcaGCTCTAGGTAGGTAGATAG	45	3	4	3	1;2;3	0.01009;0.0161013;0.0433291;0.063065;0.207756;0.511726	2.53;9.46;10.67;18.25;20.56;20.74
C73_SL1200	cgcgtATAGGTTTTTGGAAATAGATTTATCAATGTGAGAGTTCGCTTTGCTTGTAG	56	3	1	3	4;5	0.00844088;0.0201744	27.39;31.39
C73_SL1201	tagatAGGTAGGTAGGCAGGTAAGTAA	27	3	4	3	1;2;3	0.0372038;0.0441241;0.105235;0.106913;0.11227	9.47;9.57;11.99;14.68;19.4
C73_SL1202	CTCATGCAACCACGCAAACAAAGAATAACAGACAAAGACGACAAACAG	48	3	1	3	2	0.0428733	15.1
C73_SL1203	tttgtgagtaatagtaGGAGTAGGACACCATTCATGATTATATATAG	47	3	1	3	3	0.0307221;0.061202	21.33;26.25
C73_SL1204	AGCCGTAGGGGGAGTTCATTCAGGGTCAGTTGCTTTCGATTTGGAG	46	3	1	3	4	0.00231356;0.00232531	32.15;32.17
C73_SL1205	gttctttcgtttgataggtgataGGGGGGGTTTAACTTTTAGGATAAGGAGCAAAGCAAAATCAATAG	68	3	1	3	3;4	0.0179442;0.128022	17.64;25.9
C73_SL1206	aGGGGACTATACACAATAAAATGAACCGGAAAAAGAATGATAG	43	3	1	3	3	0.00466573;0.00508106	22.88;23.15
C73_SL1207	taggtGGGTAGGTAGGTAGAT	21	3	5	3	1;2;3;4	0.0159563;0.0248952;0.027984;0.0785537;0.0983878;0.109227	12.03;12.06;13.21;16.62;18.36;20.49
C73_SL1208	aggtaggtaGGTAGATAGATAGGTAG	26	3	1329	3	1;2;3;4	0.00415419;0.00520043;0.00630536;0.00755372;0.00774952;0.00857157;0.00916516;0.00950219;0.00969715;0.00976169;0.0099183;0.00992013;0.0101194;0.0102967;0.0103144;0.0103882;0.0106115;0.0107452;0.0108646;0.010949;0.0110063;0.0110174;0.0110261;0.0112825;0.0114247;0.0115287;0.0119063;0.0119089;0.0120633;0.0123356;0.0125577;0.0126341;0.0127698;0.0127756;0.0128168;0.0130581;0.0132225;0.0133235;0.013404;…	0.25;0.4;0.44;0.5;0.51;0.56;0.64;0.67;0.72;0.73;0.77;0.87;0.9;0.95;0.96;1.03;1.06;1.08;1.09;1.14;1.19;1.21;1.26;1.27;1.31;1.35;1.36;1.38;1.43;1.45;1.46;1.49;1.52;1.56;1.57;1.61;1.62;1.63;1.64;1.66;1.78;1.84;1.85;1.86;1.89;1.93;1.99;2.01;2.02;2.04;2.05;2.08;2.1;2.12;2.17;2.18;2.22;2.24;2.26;2.27;2.3;2.33;2.35;2.39;2.46;2.48;2.55;2.56;2.58;2.65;2.69;2.71;2.72;2.76;2.78;2.8;2.83;2.86;2.9;2.92;2.99;3…
C73_SL1209	tgtctTGTTTGTACTATTAGTAGAGGGGGTCTAGAAGCAGTAGCTAG	47	3	1	3	3;4	0.00760352;0.011427	38.99;40.43
C73_SL1210	CATGCTTGTGGCGAAGGGCTGCACTTGACCTTGAATCAACAG	42	3	1	3	4	0.00609303	22.43
C73_SL1211	GCATATGTAGGTAGATAG	18	3	1	3	2	0.143317	18.38
C73_SL1212	aggTAGGTAGGTAGGTAGACAG	22	3	254	3	1;2;3;4	0.00709731;0.0115459;0.0121595;0.0138511;0.0145389;0.0152486;0.0161605;0.0161625;0.0172545;0.017306;0.0173842;0.0173898;0.017793;0.0191233;0.0191771;0.0203506;0.020579;0.0212623;0.0227793;0.0231883;0.0245624;0.025702;0.025928;0.0260736;0.0269282;0.0273627;0.0276704;0.0286462;0.029153;0.0291628;0.0292519;0.0294832;0.0296735;0.0339391;0.0340308;0.034464;0.0349736;0.0352011;0.0352668;0.0354551;0.036…	1.13;1.44;1.48;1.86;2.14;2.4;2.62;2.73;2.75;2.83;2.93;2.95;3.08;3.1;3.22;3.24;3.39;3.51;3.57;3.58;3.71;3.84;3.87;3.9;3.97;4.09;4.22;4.24;4.5;4.54;4.55;5.31;5.36;5.45;5.46;5.58;5.83;5.85;5.87;5.93;5.97;6.1;6.23;6.37;6.62;6.64;6.69;7.03;7.05;7.09;7.11;7.15;7.28;7.31;7.35;7.41;7.55;7.73;7.81;7.85;7.86;7.99;8;8.03;8.09;8.17;8.27;8.32;8.45;8.48;8.53;8.6;8.61;8.66;8.67;8.76;8.77;8.84;8.98;8.99;9.16;9.2…
C73_SL1213	tgcTGCAGCAGCAGCAGCAGCAG	23	3	2	3	2;3	0.0445508;0.0954786;0.151569	13.17;19.35;20.31
C73_SL1214	ggtGGGTAGGTAGGCAGGTAG	21	3	139	3	1;2;3;4	0.0102006;0.0103521;0.0134681;0.0134817;0.0135048;0.0135467;0.0147615;0.0164919;0.0166709;0.0168633;0.0228922;0.0231828;0.0238898;0.0245942;0.0247118;0.0263946;0.0267146;0.0282554;0.0285061;0.0285522;0.0285524;0.0307908;0.0315466;0.0324495;0.0336088;0.0341426;0.0342399;0.0343933;0.0363524;0.0370039;0.0376167;0.0385568;0.0385988;0.0393759;0.0404675;0.040491;0.0412299;0.0412391;0.0416772;0.042363;0…	1.46;1.56;1.78;1.85;1.91;2.06;2.16;2.17;2.28;2.44;2.56;2.62;2.65;2.67;2.72;2.77;3.19;4.1;4.4;4.48;4.82;4.87;5.02;5.11;5.23;5.25;5.36;5.6;5.64;6.02;6.04;6.49;6.64;6.93;7.13;7.2;7.21;7.34;7.4;7.52;7.53;7.59;7.72;7.88;7.97;7.98;8.07;8.13;8.43;8.63;8.66;8.71;8.99;9.11;9.26;9.27;9.36;9.37;9.4;9.42;9.52;9.62;9.67;9.68;9.72;9.74;9.85;9.92;10.05;10.06;10.17;10.5;10.6;10.62;10.63;10.73;10.74;10.75;10.78;1…
C73_SL1215	GGTAGGTAGGTAGGCAGGTAGGTAG	25	3	401	3	1;2;3;4	0.00258626;0.00530347;0.00720117;0.00833902;0.00904736;0.00981039;0.0116584;0.011955;0.0120633;0.012687;0.0127938;0.0132452;0.0137331;0.0144755;0.0151187;0.0154427;0.0169994;0.017219;0.0177227;0.017844;0.0181615;0.0184311;0.0186575;0.0191023;0.0193626;0.021178;0.0213062;0.0214116;0.0214232;0.0216175;0.0217515;0.0221437;0.0222817;0.0226822;0.0232038;0.0233535;0.0235282;0.0238441;0.0240297;0.024081…	0.96;1.23;1.24;1.44;1.55;1.6;1.98;2.14;2.16;2.18;2.76;2.8;3;3.04;3.07;3.17;3.2;3.51;3.69;4.04;4.07;4.11;4.13;4.15;4.2;4.28;4.35;4.4;4.43;4.66;4.75;4.78;4.87;4.91;5.05;5.2;5.41;5.47;5.57;5.58;5.6;5.61;5.63;5.84;5.86;5.94;6.01;6.07;6.11;6.16;6.2;6.22;6.31;6.32;6.5;6.65;6.69;6.9;7.03;7.04;7.06;7.07;7.09;7.18;7.43;7.57;7.58;7.64;7.67;7.85;7.96;8.04;8.07;8.14;8.22;8.32;8.37;8.48;8.52;8.56;8.57;8.58;8.…
C73_SL1216	aGGTAGGTAGGCAGGTAGGTAG	22	3	133	3	1;2;3;4	0.00222228;0.0133417;0.014767;0.0166181;0.0174766;0.0186008;0.0199621;0.0233608;0.026468;0.0271196;0.0274386;0.0312909;0.0314721;0.0319035;0.032275;0.0326343;0.0340811;0.0341701;0.0348358;0.0360672;0.0361759;0.0363793;0.0381698;0.0385159;0.0409171;0.0412182;0.0417858;0.0417961;0.0419851;0.0425007;0.0431182;0.0431695;0.0442977;0.0458254;0.0480998;0.0504952;0.0534876;0.0535094;0.0597015;0.0600064;0…	1;1.5;1.57;1.71;1.77;2;2.16;2.66;3.14;3.25;3.26;3.87;4.11;4.42;4.45;4.68;4.88;5.01;5.02;5.14;5.39;5.75;6.15;6.19;6.22;6.33;6.58;6.73;7.21;7.5;7.62;7.98;7.99;8.17;8.32;9.08;9.19;9.29;9.51;9.69;9.86;10.24;10.37;10.47;10.67;10.7;10.78;10.82;10.93;10.96;11.12;11.21;11.64;11.69;11.74;11.88;11.96;11.99;12.09;12.2;12.23;12.24;12.39;12.5;12.67;14.24;14.48;14.6;14.71;14.72;14.85;14.89;14.98;14.99;15.06;15…
C73_SL1217	tggaTGGGTAGGTAGGTAGGCAGGTAGGTAG	31	3	13	3	1;2;3	0.00938455;0.0185903;0.0187047;0.0380464;0.0596047;0.069018;0.0992814;0.106538;0.230396;0.306565;0.394837;0.481585;0.754953;0.77329	1.21;1.43;4.05;4.28;11.84;12.02;13.73;17.63;17.66;17.74;17.83;18.25;22.13;25.4
C73_SL1218	gtgttttctatgttggtctTGTGGTAGGTAGGTAGGTAG	39	3	99	3	1;2;3	0.00462263;0.0139264;0.0153601;0.0175784;0.0215606;0.0240087;0.0326087;0.0349852;0.0355813;0.0373172;0.0380861;0.0388052;0.0408105;0.0410705;0.0434127;0.0434571;0.0468002;0.0470468;0.0489202;0.0501255;0.0504128;0.0508899;0.0519491;0.0524587;0.0584961;0.0597003;0.0611831;0.0615035;0.0634886;0.0648981;0.0654293;0.0658729;0.0775761;0.0778332;0.0781081;0.0790251;0.0798397;0.0802756;0.093427;0.0946572…	0.43;0.54;0.83;1.51;2.18;2.31;2.69;2.73;3.16;3.84;4.09;4.34;4.66;5.87;6.06;6.1;6.2;6.24;6.31;6.47;6.57;6.69;6.86;7.08;7.44;7.55;8.11;8.26;8.36;8.54;8.65;8.87;8.92;8.96;9.1;9.27;9.28;9.55;9.58;9.69;9.76;9.83;9.87;9.88;10.04;10.15;10.17;10.34;10.61;10.79;10.89;11.16;11.17;11.2;11.47;11.88;11.92;12.16;12.19;12.21;12.59;12.84;12.85;12.89;13.27;13.66;13.7;13.76;13.77;13.83;13.85;13.92;13.96;13.99;14.0…
C73_SL1219	ggTGGTAGGTAGGTAGGT	18	3	15	3	1;2;3	0.0208291;0.0208641;0.0269075;0.0275125;0.0333908;0.0379589;0.0389642;0.0389846;0.0396279;0.044782;0.0450308;0.0799727;0.0944267;0.100263;0.118749;0.149603;0.841282	1.01;11.68;13.38;13.41;17.08;18.6;19.77;20.8;21.5;21.53;22.18;22.74;23.5;26.38;31.13;31.39
C73_SL1220	tAATAGGTAGGTAGAAAG	18	3	3	3	1;2	0.0262294;0.0263321;0.0978198;0.151538	7.24;16.58;21.03;21.05
C73_SL1221	AGTCTAGGTTGAATGGAGAGAAAAGGCTGTGGGCCC	36	3	1	3	4	0.0246868	24.98
C73_SL1222	TCATCATCGCTCTCATTCATGATTCATCATAATAGGCCATTCCACATGACAGAAACAG	58	3	1	3	3	0.0202628;0.0292122	24.5;25.4
C73_SL1223	GTAGGTAGATAGGTATGTAGAG	22	3	1	3	1	0.0628958	11.14
C73_SL1224	AGGAGGAGGAAGAGAAGGAG	20	3	3	3	1;2;3	0.0215009;0.0388616;0.107424	10.71;15.67;29.8
C73_SL1225	GTGATGAAGAGGAGGAGGAAG	21	3	1	3	3	0.0502189	12.55
C73_SL1226	aaggaGGAAGAGGAGGAGGAGGAG	24	3	7	3	1;2;3	0.0285442;0.0285588;0.0404698;0.0558428;0.0885273;0.18056;0.300152;0.300172;0.323119	3.64;10.63;13.46;14.04;17.25;18.06;18.64
C73_SL1227	aagaCAGGGAGGGGACGCAGAGGAAGATTCTATCAT	36	3	1	3	2	0.0473891;0.0473896	14.27
C73_SL1228	tggagtctGATTCTGATGTTGCTGCCCTTAAGGAGGAG	38	3	1	3	3	0.0111736	25.87
C73_SL1229	gggtaaTAAGCAGTCATGTTCTTTCGTTTGATAG	34	3	1	3	3	0.0799787	20.59
C73_SL1230	ccctctgcCCTTTTCTCCACCTTTCCTCACAAG	33	3	1	3	2	0.167536	13.43
C73_SL1231	aGTAGTAGTAGTAGTAGCAG	20	3	1	3	1	0.0925254;0.0925261	16.5
C73_SL1232	CAGTTGGATAGGAGGGAGAGAGAGCGAACGAAG	33	3	1	3	2	0.289088	8.13
C73_SL1233	aggcaggtgGGTAGGTAAGCAGGTGGGTAG	30	3	4	3	2;3	0.00386107;0.00554444;0.00693752;0.00876906;0.00996367;0.0154168;0.0206808	13.38;15.77;23.72;24.16;25.38;26.18;26.63
C73_SL1234	TGAATTACGCTAAGCCAAAGCATGATGGAGGAG	33	3	1	3	3	0.062875	17.02
C73_SL1235	GAAGGAGGAGAAGAAGAAG	19	3	1	3	3	0.0956107	21.4
C73_SL1236	gaggaGGAGGAGGAGAAGGAGGAG	24	3	2	3	2;3	0.0346155;0.0619722	8.96;12.93
C73_SL1237	GTTGGCGTGTGGGCCGACTAGTTAGCAATAG	31	3	1	3	2	0.0260145	23.8
C73_SL1238	GGTAGGTAGGTGAGTGAG	18	3	1	3	2	0.277292	6.63
C73_SL1239	TCACATCACACCATCAACATCGCACACAGAG	31	3	1	3	3	0.0408516	20
C73_SL1240	gATGGGTATTGTGTGCGTAGGGGCCCTAG	29	3	1	3	1	0.188403	8.46
C73_SL1241	ggtagGTAGGTAGGTTGGTAT	21	3	10	3	1;2;3	0.0286301;0.0448634;0.0472196;0.0486244;0.0494873;0.0681028;0.0705402;0.0705541;0.0781862;0.0796084;0.0896813;0.127895	10.39;12.5;14.16;15.94;17.3;17.91;17.97;18.21;18.36;20.32;20.64
C73_SL1242	tGTGGTAGGTAGGTAGATAG	20	3	50	3	1;2;3	0.0109117;0.0109232;0.0142517;0.0161561;0.0191406;0.0205756;0.020629;0.021838;0.028017;0.0364662;0.0365796;0.0406192;0.0454508;0.0458077;0.0484169;0.0493833;0.0504188;0.0509947;0.0575429;0.0610109;0.0685004;0.0723792;0.0747685;0.0761617;0.0776631;0.0782534;0.0893034;0.0913243;0.0937321;0.0973724;0.107583;0.108217;0.11916;0.125312;0.133284;0.133319;0.161682;0.162247;0.163183;0.163443;0.163516;0.17…	0.86;1.22;1.6;2.22;4.09;4.23;5.66;5.91;6.06;7.2;8.27;9.03;9.22;9.63;10.19;10.44;10.47;10.57;11.16;11.25;11.58;11.6;11.65;11.68;11.82;11.86;12.6;12.61;12.62;12.63;12.67;12.68;12.69;13.02;13.72;14.24;15.19;15.24;15.6;16.71;16.76;17.25;17.54;17.9;18.26;18.92;19.37;19.72;20.18;20.21;20.68;21.33;22.28;23.3;23.58;24.17;24.73;25.58;26;26.01
C73_SL1243	AGGGTAGGTAGGTAGGT	17	3	7	3	1;2;3	0.0288891;0.0319125;0.0574688;0.0800043;0.138267;0.247535;0.617252	1.9;16.57;17.53;17.79;18.26;21.09;27.18
C73_SL1244	gtaggtAGATAGGTAGATAGATAG	24	3	165	3	1;2;3;4	0.008004;0.00821566;0.00836038;0.0148995;0.0164942;0.0168403;0.0171859;0.017387;0.0175123;0.0178654;0.0186959;0.0187791;0.020356;0.0208684;0.0215315;0.0247119;0.0258656;0.025914;0.0259236;0.0265293;0.0267596;0.0276578;0.0283313;0.0284906;0.0285544;0.0295197;0.0307955;0.0318366;0.0348455;0.0355236;0.0358454;0.0361582;0.0363238;0.0364227;0.0367042;0.0369984;0.0375066;0.0381253;0.0381688;0.0386213;0…	0.82;1.04;1.22;1.26;1.33;1.44;1.47;1.55;1.63;1.67;1.73;1.81;1.89;2.34;2.52;2.53;2.59;2.63;2.68;2.72;2.96;3.02;3.34;3.66;3.84;3.87;3.9;3.94;4.05;4.11;4.12;4.25;4.35;4.5;4.67;4.69;4.72;4.73;4.81;4.86;4.88;4.91;4.98;5.31;5.57;5.79;5.8;5.81;5.95;5.97;5.98;6.07;6.1;6.14;6.23;6.28;6.31;6.32;6.35;6.42;6.43;6.46;6.48;6.54;6.56;6.67;6.71;6.75;6.83;6.86;7.16;7.19;7.29;7.37;7.83;7.87;7.91;7.98;8.03;8.05;8.0…
C73_SL1245	agATAGGTAGATAGATAGATAG	22	3	25	3	1;2;3	0.00919626;0.0120878;0.018452;0.0258705;0.0336031;0.0361383;0.0422176;0.0600765;0.0637093;0.0672986;0.0806627;0.101062;0.159419;0.163071;0.171026;0.1751;0.201821;0.228311;0.231835;0.237803;0.248611;0.248687;0.24944;0.292911;0.373758;0.439369;0.558193;0.561966;0.639347	2.76;3.95;4.02;4.54;5.02;6.6;6.63;6.69;7.15;7.82;8.67;9.65;12.64;13.19;14.12;14.69;14.99;15.03;15.61;15.77;15.98;22.21;22.96;23.03;23.14;25.97;28.4;34.37;35.6
C73_SL1246	tAGGTGGGTAGGTAGGTAGGGAG	23	3	18	3	1;2;3	0.034951;0.038049;0.0450159;0.0453116;0.0532391;0.0626789;0.08744;0.0881234;0.106825;0.109013;0.113672;0.149437;0.150221;0.151621;0.252464;0.333653;0.475033;0.562792;0.566804;0.670652;0.732485	2.31;3.91;5.12;5.16;5.19;5.87;7.46;8.18;9.89;10.18;11.18;11.35;12.01;14.17;15.18;15.22;15.27;15.77;16.17;20.28;22.72
C73_SL1247	gaGCAGGAGGAGGAGGAGGAG	21	3	5	3	2;3	0.0435424;0.0436094;0.0499537;0.070214;0.0702224;0.212663;0.325145	6.66;13.12;13.91;15.46;20.87;20.92
C73_SL1248	ttctgctaATGGCGGAGAGGTCTTCTTGAACAG	33	3	1	3	2;3	0.0133966;0.0150093	24.23;26.61
C73_SL1249	aggtaGGTAGGTAGGTAGATTG	22	3	347	3	1;2;3;4	0.00417632;0.00476322;0.00655353;0.00810811;0.00861889;0.00916575;0.0100545;0.0101792;0.0110685;0.0111152;0.0116666;0.0116692;0.0139831;0.0159039;0.0160286;0.0163734;0.0168182;0.0168835;0.0168959;0.0171523;0.0175517;0.0176953;0.0176973;0.0179676;0.018035;0.0185374;0.0186644;0.0187824;0.0190597;0.0191856;0.0194654;0.0198369;0.0199875;0.0200438;0.020283;0.020513;0.0207955;0.0212216;0.0217138;0.0220…	0.77;0.81;1.28;1.44;2.06;2.08;2.33;2.6;2.64;2.7;2.75;2.91;3.03;3.29;3.31;3.33;3.42;3.56;3.65;3.71;3.74;3.77;3.96;4.3;4.38;4.46;4.53;4.58;4.6;4.64;4.65;4.8;4.92;5.06;5.07;5.1;5.3;5.42;5.6;5.75;5.76;5.78;5.8;5.82;5.87;5.88;5.93;5.97;6;6.12;6.34;6.35;6.37;6.42;6.59;6.67;6.79;6.81;6.83;6.85;6.97;6.98;7.11;7.13;7.18;7.22;7.43;7.51;7.54;7.58;7.59;7.64;7.7;7.73;7.8;7.83;7.89;7.95;7.99;8.06;8.13;8.34;8.4…
C73_SL1250	CAGGGCTTAATGTTAGTGGCAGATAG	26	3	1	3	4	0.0179455	23.61
C73_SL1251	GCTGCTTTTGTATATAAGTTGAATAG	26	3	1	3	1	0.00815546	26.48
[truncated: 1,655 more rows]

## Sheet: raw_Monod_C141
Name	Consensus	Length	Reads	SL_RNA_Genes	SLTS_Sites	Stem_Loops	MFE_Frequency	Ensemble_Diversity
C141_SL1	attaATTTTCAGCTAAGACAAAACAAGAACAAAACAAACAACCCACTTTCGGGAAACAACAG	62	161858	24	12339	2	0.14152;0.206374;0.207425;0.207494;0.212381;0.213463;0.213534	15.23;15.27;15.45;15.49;18.08
C141_SL2	taatTTTCAGCTAAGACATAACAAGAACAAACAAACAACCCACTTTCGGGAAACAACAG	59	39838	11	7021	2	0.0980774;0.098201;0.0982698;0.0983096;0.0983785;0.0996219;0.0996918;0.100511;0.100637;0.100702;0.100749;0.100813;0.102094;0.102159;0.303675;0.304057;0.30427;0.304394;0.304607;0.308465;0.308681;0.311212;0.311604;0.311804;0.311948;0.312149;0.316121;0.316324	6.78;6.79;6.87;6.88;6.89;6.9;6.98;6.99;7;10.41;10.42;10.5;10.51;10.52;10.53;10.61;10.62;10.63
[truncated: 2,264 more rows]

## Sheet: raw_Microchloropsis_CCMP1894
Name	Consensus	Length	Reads	SL_RNA_Genes	SLTS_Sites	Stem_Loops	MFE_Frequency	Ensemble_Diversity
[truncated: 158 more rows]
